# Supplementary material for: Genomic adaptation to small population size and saltwater consumption in the critically endangered Cat Ba langur
Source: Nat Commun. 2024 Oct 2;15:8531. doi: 10.1038/s41467-024-52811-7 (PMC11447269; doi:10.1038/s41467-024-52811-7)
Supplement: Supplementary file 4 — Supplementary Data 1 [file 41467_2024_52811_MOESM4_ESM.xlsx]

## Sheet: Tabelle1
Supplementary Data 1. Heterozygosity ratio in protein-coding versus non-protein-coding regions and ratio of non-synonymous to synonymous variants in protein-coding regions (Mmul_10 reference genome).
Sample_ID	Number Het all	Total length genome	Het_all_genome_per_Kb	Number Het in coding	Total length coding	Het_coding_per_Kb	Number Het in non-coding	Total length non-coding	Het_non-coding_per_Kb	Het coding/Het non-coding	Het coding/Het all genome	Het in coding_synonymous	Het in coding_non-synonymous	non-synonymous/synonymous
tebe_SRR10028099	3835150	2875571204	1.3337	86760	123827352	0.700653	3748390	2751743852	1.36219	0.514359	0.525345	46782	39978	0.854559
tfra_SRR7778901	3093485	2875571204	1.07578	73779	123827352	0.595822	3019706	2751743852	1.09738	0.54295	0.55385	30615	43164	1.4099
tfra_SRR7778902	3103268	2875571204	1.07918	74381	123827352	0.600683	3028887	2751743852	1.10072	0.545721	0.556609	37136	37245	1.00294
tfra_SRR7778904	2912015	2875571204	1.01267	70442	123827352	0.568873	2841573	2751743852	1.03264	0.550889	0.561753	32926	37516	1.1394
tfra_SRR7778906	2695313	2875571204	0.937314	69058	123827352	0.557696	2626255	2751743852	0.954397	0.584344	0.594994	32938	36120	1.09661
tfra_SRR7778907	2056261	2875571204	0.715079	54840	123827352	0.442875	2001421	2751743852	0.727328	0.608906	0.619337	19257	35583	1.8478
tfra_SRR7778908	1875170	2875571204	0.652103	51187	123827352	0.413374	1823983	2751743852	0.662846	0.623635	0.633908	21432	29755	1.38834
tfra_SRR7778910	3079120	2875571204	1.07079	73091	123827352	0.590265	3006029	2751743852	1.09241	0.540334	0.551245	45043	28048	0.622694
tfra_SRR7778911	3057776	2875571204	1.06336	73988	123827352	0.597509	2983788	2751743852	1.08433	0.551042	0.561905	36571	37417	1.02313
that_SRR7778900	3656343	2875571204	1.27152	83670	123827352	0.675699	3572673	2751743852	1.29833	0.520437	0.531411	42234	41436	0.981105
tlao_SRR10028098	3471511	2875571204	1.20724	81455	123827352	0.657811	3390056	2751743852	1.23197	0.533952	0.544887	40134	41321	1.02958
tleu_SRR7778903	1615144	2875571204	0.561678	44379	123827352	0.358394	1570765	2751743852	0.570825	0.627853	0.638078	19644	24735	1.25916
tleu_SRR7778905	1758878	2875571204	0.611662	48916	123827352	0.395034	1709962	2751743852	0.62141	0.635705	0.645837	22049	26867	1.21851
tleu_SRR7778909	1703235	2875571204	0.592312	47463	123827352	0.3833	1655772	2751743852	0.601717	0.63701	0.647125	21341	26122	1.22403
tleu_SRR7778912	1710825	2875571204	0.594951	49308	123827352	0.3982	1661517	2751743852	0.603805	0.659484	0.669298	21951	27357	1.24628
tleu_SRR7778914	1644567	2875571204	0.57191	46697	123827352	0.377114	1597870	2751743852	0.580675	0.64944	0.659394	20433	26264	1.28537
tleu_SRR7778915	1959080	2875571204	0.681284	52788	123827352	0.426303	1906292	2751743852	0.692758	0.615371	0.625735	23946	28842	1.20446
tleu_SRR7778916	1943353	2875571204	0.675815	52725	123827352	0.425794	1890628	2751743852	0.687065	0.619729	0.630046	24083	28642	1.1893
tleu_SRR7778917	1973164	2875571204	0.686182	52667	123827352	0.425326	1920497	2751743852	0.69792	0.60942	0.619845	24139	28528	1.18182
Tpol1	970582	2875571204	0.337527	30995	123827352	0.250308	939587	2751743852	0.341451	0.733071	0.741595	12079	18916	1.56602
Tpol2	1074365	2875571204	0.373618	31832	123827352	0.257068	1042533	2751743852	0.378863	0.678525	0.688049	12510	19322	1.54452
Tpol3	1104715	2875571204	0.384172	32535	123827352	0.262745	1072180	2751743852	0.389637	0.674333	0.683924	12642	19893	1.57356
Tpol4	1011841	2875571204	0.351875	30942	123827352	0.24988	980899	2751743852	0.356465	0.700996	0.710139	12103	18839	1.55656
