# Supplementary material for: Genomic adaptation to small population size and saltwater consumption in the critically endangered Cat Ba langur
Source: Nat Commun. 2024 Oct 2;15:8531. doi: 10.1038/s41467-024-52811-7 (PMC11447269; doi:10.1038/s41467-024-52811-7)
Supplement: Supplementary file 5 — Supplementary Data 2 [file 41467_2024_52811_MOESM5_ESM.xlsx]

## Sheet: Tabelle1
Supplementary Data 2. Number of all alleles and only homozygotes, and ratio comparison of the impact of SNPs on protein-function between T. francoisi (Tfra), T. leucocephalus (Tleu) and T. poliocephalus (Tpol) based on snpEFF annotation (Mmul_10 reference genome).
	Tpol				Tfra								Tleu
All alleles	Tpol1	Tpol2	Tpol3	Tpol4	SRR7778901	SRR7778902	SRR7778904	SRR7778906	SRR7778907	SRR7778908	SRR7778910	SRR7778911	SRR7778903	SRR7778905	SRR7778909	SRR7778912	SRR7778914	SRR7778915	SRR7778916	SRR7778917
Total	5074900	5249416	5330396	4983027	5840305	5839088	5752402	5656594	5486139	5433819	6018241	4640374	5231812	5486908	5384964	5043205	5214210	5495323	5511814	5523401
HIGH	852	888	903	808	971	975	935	930	893	903	1014	840	847	916	923	878	935	927	930	913
MODERATE	21169	21635	22434	20539	24041	23631	23535	23355	22489	22243	24449	19291	21728	22674	22628	21565	22524	22772	22812	22719
LOW	25888	26294	26739	25215	29978	29896	29179	29046	27648	27482	30388	25106	26467	27645	27553	26646	27321	27805	27691	27745
MODIFIER	5026991	5200599	5280320	4936465	5785315	5784586	5698753	5603263	5435109	5383191	5962390	4595137	5182770	5435673	5333860	4994116	5163430	5443819	5460381	5472024
HIGH-ratio	0.000167885	0.000169162	0.000169406	0.00016215	0.000166258	0.000166978	0.000162541	0.00016441	0.000162774	0.000166181	0.000168488	0.00018102	0.000161894	0.000166943	0.000171403	0.000174096	0.000179318	0.000168689	0.000168728	0.000165297
MODERATE-ratio	0.00417131	0.00412141	0.00420869	0.00412179	0.00411639	0.00404704	0.00409133	0.00412881	0.00409924	0.00409344	0.00406248	0.00415721	0.00415305	0.00413238	0.00420207	0.00427605	0.00431973	0.00414389	0.00413875	0.00411323
LOW-ratio	0.00510118	0.00500894	0.00501633	0.00506018	0.00513295	0.00511998	0.00507249	0.00513489	0.00503961	0.00505758	0.00504932	0.00541034	0.00505886	0.00503836	0.00511665	0.00528354	0.00523972	0.00505976	0.00502394	0.00502317
MODIFIER-ratio	0.99056	0.9907	0.990606	0.990656	0.990584	0.990666	0.990674	0.990572	0.990698	0.990683	0.99072	0.990251	0.990626	0.990662	0.99051	0.990266	0.990261	0.990628	0.990669	0.990698
	Tpol				Tfra								Tleu
Homozygote	Tpol1	Tpol2	Tpol3	Tpol4	SRR7778901	SRR7778902	SRR7778904	SRR7778906	SRR7778907	SRR7778908	SRR7778910	SRR7778911	SRR7778903	SRR7778905	SRR7778909	SRR7778912	SRR7778914	SRR7778915	SRR7778916	SRR7778917
Total	4479903	4600531	4538554	4377419	3734632	3711136	3761800	3884871	4082256	4150909	3881429	2988332	4077523	4256579	4175462	3913650	3964023	4178326	4159554	4184964
HIGH	548	574	577	525	433	427	435	425	473	488	446	386	453	499	476	464	490	499	471	475
MODERATE	14564	14888	14756	14138	11214	10993	11346	11660	12509	12764	11549	9064	12579	13053	13391	12702	13000	12971	12728	12958
LOW	20396	20766	20439	19923	15203	15118	15373	15930	17420	17781	15567	12760	17471	18262	18486	17779	18220	18008	17687	17858
MODIFIER	4444395	4564303	4502782	4342833	3707782	3684598	3734646	3856856	4051854	4119876	3853867	2966122	4047020	4224765	4143109	3882705	3932313	4146848	4128668	4153673
HIGH-ratio	0.000122324	0.000124768	0.000127133	0.000119934	0.000115942	0.000115059	0.000115636	0.000109399	0.000115867	0.000117565	0.000114906	0.000129169	0.000111097	0.00011723	0.000113999	0.000118559	0.000123612	0.000119426	0.000113233	0.000113502
MODERATE-ratio	0.00325096	0.00323615	0.00325126	0.00322976	0.00300271	0.00296217	0.00301611	0.00300139	0.00306424	0.00307499	0.00297545	0.00303313	0.00308496	0.00306655	0.00320707	0.00324556	0.0032795	0.00310435	0.00305994	0.00309632
LOW-ratio	0.00455278	0.00451383	0.00450342	0.00455131	0.00407082	0.00407369	0.00408661	0.00410052	0.00426725	0.00428364	0.00401064	0.00426994	0.00428471	0.0042903	0.00442729	0.00454282	0.00459634	0.00430986	0.00425214	0.00426718
MODIFIER-ratio	0.992074	0.992125	0.992118	0.992099	0.992811	0.992849	0.992782	0.992789	0.992553	0.992524	0.992899	0.992568	0.992519	0.992526	0.992252	0.992093	0.992001	0.992466	0.992575	0.992523
