# Supplementary material for: Genomic adaptation to small population size and saltwater consumption in the critically endangered Cat Ba langur
Source: Nat Commun. 2024 Oct 2;15:8531. doi: 10.1038/s41467-024-52811-7 (PMC11447269; doi:10.1038/s41467-024-52811-7)
Supplement: Supplementary file 6 — Supplementary Data 3 [file 41467_2024_52811_MOESM6_ESM.xlsx]

## Sheet: Tabelle1
Supplementary Data 3. List of homozygous high-impact SNPs (229) and affected genes (220) in all four T. poliocephalus individuals (Mmul_10 reference genome).
#CHROM	POS	ID	REF	ALT	QUAL	FILTER	INFO	FORMAT	Tpol1	Tpol2	Tpol3	Tpol4				Variation type	Gene name
NC_041754.1	1146483	.	G	A	228	.	VDB=0.953939;SGB=-0.693141;MQSB=1;MQ0F=0;MQ=60;RPB=1;MQB=1;BQB=1;DP=859;DP4=0,1,459,313;AN=2;AC=2;ANN=A|stop_gained|HIGH|exon-XM_001086003.4-1|GENE_exon-XM_001086003.4-1|transcript|rna-XM_001086003.4|protein_coding|1/1|c.679C>T|p.Gln227*|704/1079|679/945|227/314||,A|non_coding_transcript_variant|MODIFIER|LOC699060|gene-LOC699060|transcript|XM_001086003.4|protein_coding||||||||WARNING_TRANSCRIPT_N…	GT:PL	1/1:255,81,0	1/1:255,93,0	1/1:255,84,0	1/1:255,117,0				stop_gained	LOC699060
NC_041754.1	2260002	.	C	T	228	.	VDB=0.815581;SGB=-0.69168;MQSB=1;MQ0F=0;MQ=60;RPB=1;MQB=1;BQB=1;DP=867;DP4=1,0,454,282;AN=2;AC=2;ANN=T|stop_gained|HIGH|exon-XM_028838314.1-1|GENE_exon-XM_028838314.1-1|transcript|rna-XM_028838314.1|protein_coding|2/7|c.148C>T|p.Gln50*|148/2146|148/1221|50/406||WARNING_TRANSCRIPT_MULTIPLE_STOP_CODONS,T|non_coding_transcript_variant|MODIFIER|LOC100428043|gene-LOC100428043|transcript|XM_028838314.1…	GT:PL	1/1:255,60,0	1/1:255,87,0	1/1:255,93,0	1/1:255,63,0				stop_gained	LOC100428043
NC_041754.1	12562443	.	G	A	225	.	VDB=0.937386;SGB=-0.69311;MQSB=1;MQ0F=0;MQ=60;DP=784;DP4=0,0,339,321;AN=2;AC=2;ANN=A|splice_donor_variant&intron_variant|HIGH|exon-XR_003730342.1-1|GENE_exon-XR_003730342.1-1|transcript|rna-XR_003730342.1|pseudogene|1/2|n.191+1G>A||||||,A|synonymous_variant|LOW|exon-XM_015126982.2-1|GENE_exon-XM_015126982.2-1|transcript|rna-XM_015126982.2|protein_coding|6/6|c.334C>T|p.Leu112Leu|887/3450|334/618|1…	GT:PL	1/1:255,54,0	1/1:255,87,0	1/1:255,63,0	1/1:255,102,0				splice_donor_variant&intron_variant	EDARADD
NC_041754.1	28465479	.	G	A	228	.	VDB=0.235684;SGB=-0.689466;MQSB=1;MQ0F=0;MQ=60;RPB=1;MQB=1;BQB=1;DP=720;DP4=1,0,354,242;AN=2;AC=2;ANN=A|splice_acceptor_variant&intron_variant|HIGH|exon-XM_028846446.1-1|GENE_exon-XM_028846446.1-1|transcript|rna-XM_028846446.1|protein_coding|5/6|c.1205-1G>A||||||,A|non_coding_transcript_variant|MODIFIER|LOC706438|gene-LOC706438|transcript|XM_028846446.1|protein_coding||||||||WARNING_TRANSCRIPT_NO…	GT:PL	1/1:255,63,0	1/1:255,66,0	1/1:255,81,0	1/1:255,151,0				splice_acceptor_variant&intron_variant	LOC706438
NC_041754.1	28842749	.	G	A	225	.	VDB=0.0170505;SGB=-0.691153;MQSB=1;MQ0F=0;MQ=60;DP=682;DP4=0,0,321,287;AN=2;AC=2;ANN=A|splice_acceptor_variant&intron_variant|HIGH|exon-XM_015124187.2-1|GENE_exon-XM_015124187.2-1|transcript|rna-XM_015124187.2|protein_coding|1/34|c.-57-1G>A||||||,A|splice_acceptor_variant&intron_variant|HIGH|exon-XM_015124195.2-1|GENE_exon-XM_015124195.2-1|transcript|rna-XM_015124195.2|protein_coding|1/34|c.-57-1…	GT:PL	1/1:255,75,0	1/1:255,78,0	1/1:255,66,0	1/1:255,60,0				splice_acceptor_variant&intron_variant	PRRC2C
NC_041754.1	40910001	.	G	A	225	.	VDB=0.650332;SGB=-0.690438;MQSB=1;MQ0F=0;MQ=60;DP=770;DP4=0,0,378,295;AN=2;AC=2;ANN=A|stop_gained|HIGH|exon-XM_001114088.4-1|GENE_exon-XM_001114088.4-1|transcript|rna-XM_001114088.4|protein_coding|2/2|c.148C>T|p.Gln50*|428/2642|148/1092|50/363||,A|intron_variant|MODIFIER|exon-XM_015121590.2-1|GENE_exon-XM_015121590.2-1|transcript|rna-XM_015121590.2|protein_coding|1/17|c.-33+12696G>A||||||,A|intro…	GT:PL	1/1:255,96,0	1/1:255,96,0	1/1:255,87,0	1/1:255,108,0				stop_gained	RGL1
NC_041754.1	40910148	.	T	C	225	.	VDB=0.569173;SGB=-0.69168;MQSB=1;MQ0F=0;MQ=60;DP=734;DP4=0,0,337,322;AN=2;AC=2;ANN=C|start_lost|HIGH|exon-XM_001114088.4-1|GENE_exon-XM_001114088.4-1|transcript|rna-XM_001114088.4|protein_coding|2/2|c.1A>G|p.Met1?|281/2642|1/1092|1/363||,C|intron_variant|MODIFIER|exon-XM_015121590.2-1|GENE_exon-XM_015121590.2-1|transcript|rna-XM_015121590.2|protein_coding|1/17|c.-33+12843T>C||||||,C|intron_varian…	GT:PL	1/1:255,63,0	1/1:255,117,0	1/1:255,57,0	1/1:255,132,0				start_lost	RGL1
NC_041754.1	59051787	.	A	G	225	.	VDB=0.337595;SGB=-0.69311;MQSB=1;MQ0F=0;MQ=60;DP=920;DP4=0,0,454,353;AN=2;AC=2;ANN=G|start_lost|HIGH|exon-XM_015120319.2-1|GENE_exon-XM_015120319.2-1|transcript|rna-XM_015120319.2|protein_coding|2/33|c.1A>G|p.Met1?|161/13727|1/6486|1/2161||,G|start_lost|HIGH|exon-XM_028852000.1-1|GENE_exon-XM_028852000.1-1|transcript|rna-XM_028852000.1|protein_coding|2/32|c.1A>G|p.Met1?|161/13718|1/6477|1/2158||,…	GT:PL	1/1:255,66,0	1/1:255,102,0	1/1:255,102,0	1/1:255,138,0				start_lost	NAV1
NC_041754.1	59617100	.	G	A	225	.	VDB=0.391335;SGB=-0.693139;MQSB=1;MQ0F=0;MQ=60;DP=929;DP4=0,0,398,390;AN=2;AC=2;ANN=A|splice_donor_variant&intron_variant|HIGH|LOC106993946|LOC106993946|transcript|gene-LOC106993946|pseudogene|2/24|n.536+1G>A||||||,A|downstream_gene_variant|MODIFIER|LOC106994115|gene-LOC106994115|transcript|XM_028852095.1|protein_coding||c.*20156G>A|||||4301|WARNING_TRANSCRIPT_NO_START_CODON,A|downstream_gene_var…	GT:PL	1/1:255,72,0	1/1:255,135,0	1/1:255,69,0	1/1:255,81,0				splice_donor_variant&intron_variant	LOC106993946
NC_041754.1	61738106	.	C	T	225	.	VDB=0.404638;SGB=-0.693136;MQSB=1;MQ0F=0;MQ=60;DP=884;DP4=0,0,407,323;AN=2;AC=2;ANN=T|splice_acceptor_variant&intron_variant|HIGH|exon-XM_028852229.1-1|GENE_exon-XM_028852229.1-1|transcript|rna-XM_028852229.1|protein_coding|16/21|c.2329-1G>A||||||,T|splice_acceptor_variant&intron_variant|HIGH|exon-XM_028852234.1-1|GENE_exon-XM_028852234.1-1|transcript|rna-XM_028852234.1|protein_coding|16/21|c.232…	GT:PL	1/1:255,57,0	1/1:255,75,0	1/1:255,102,0	1/1:255,75,0				splice_acceptor_variant&intron_variant	PLEKHA6
NC_041754.1	63366505	.	G	A	225	.	VDB=0.320484;SGB=-0.683931;RPB=0.95306;MQB=1;MQSB=1;BQB=0.988053;MQ0F=0;ICB=1;HOB=0.5;MQ=60;DP=390;DP4=46,35,131,121;AN=2;AC=2;ANN=A|stop_gained|HIGH|exon-XM_015119095.2-1|GENE_exon-XM_015119095.2-1|transcript|rna-XM_015119095.2|protein_coding|4/13|c.538C>T|p.Arg180*|598/1679|538/1509|180/502||,A|stop_gained|HIGH|exon-XM_028852495.1-1|GENE_exon-XM_028852495.1-1|transcript|rna-XM_028852495.1|prote…	GT:PL	1/1:255,69,0	1/1:255,90,0	1/1:255,60,0	1/1:255,87,0				stop_gained	PM20D1
NC_041754.1	64381663	.	C	T	228	.	VDB=0.0764573;SGB=-0.692717;MQSB=1;MQ0F=0;MQ=60;RPB=1;MQB=1;BQB=1;DP=704;DP4=2,0,368,257;AN=2;AC=2;ANN=T|stop_gained|HIGH|exon-XM_015117964.2-1|GENE_exon-XM_015117964.2-1|transcript|rna-XM_015117964.2|protein_coding|3/7|c.118C>T|p.Gln40*|499/1562|118/531|40/176||,T|non_coding_transcript_variant|MODIFIER|IL20|gene-IL20|transcript|XM_015117964.2|protein_coding||||||||WARNING_TRANSCRIPT_NO_START_COD…	GT:PL	1/1:255,66,0	1/1:255,66,0	1/1:255,72,0	1/1:255,96,0				stop_gained	IL20
NC_041754.1	68116070	.	T	C	228	.	VDB=0.500652;SGB=-0.693097;MQSB=1;MQ0F=0;MQ=60;RPB=1;MQB=1;BQB=1;DP=666;DP4=0,1,322,265;AN=2;AC=2;ANN=C|splice_donor_variant&intron_variant|HIGH|exon-XM_015117501.2-1|GENE_exon-XM_015117501.2-1|transcript|rna-XM_015117501.2|protein_coding|10/10|c.1393+2T>C||||||,C|splice_donor_variant&intron_variant|HIGH|exon-XM_015117485.2-1|GENE_exon-XM_015117485.2-1|transcript|rna-XM_015117485.2|protein_coding…	GT:PL	1/1:255,93,0	1/1:255,108,0	1/1:255,102,0	1/1:255,87,0				splice_donor_variant&intron_variant	HHAT
NC_041754.1	81211073	.	T	C	225	.	VDB=0.633361;SGB=-0.692914;MQSB=1;MQ0F=0;MQ=60;DP=815;DP4=0,0,388,316;AN=2;AC=2;ANN=C|splice_acceptor_variant&intron_variant|HIGH|exon-XM_028825909.1-1|GENE_exon-XM_028825909.1-1|transcript|rna-XM_028825909.1|protein_coding|16/20|c.1765-2A>G||||||,C|non_coding_transcript_variant|MODIFIER|CAPN8|gene-CAPN8|transcript|XM_028825909.1|protein_coding||||||||WARNING_TRANSCRIPT_NO_START_CODON;LOF=(exon-X…	GT:PL	1/1:255,60,0	1/1:255,93,0	1/1:255,90,0	1/1:255,96,0				splice_acceptor_variant&intron_variant	CAPN8
NC_041754.1	81215148	.	T	C	228	.	VDB=0.171855;SGB=-0.693021;MQSB=1;MQ0F=0;MQ=60;RPB=1;MQB=1;BQB=1;DP=633;DP4=0,1,333,217;AN=2;AC=2;ANN=C|splice_acceptor_variant&intron_variant|HIGH|exon-XM_028825909.1-1|GENE_exon-XM_028825909.1-1|transcript|rna-XM_028825909.1|protein_coding|15/20|c.1700-2A>G||||||,C|non_coding_transcript_variant|MODIFIER|CAPN8|gene-CAPN8|transcript|XM_028825909.1|protein_coding||||||||WARNING_TRANSCRIPT_NO_START…	GT:PL	1/1:255,93,0	1/1:255,99,0	1/1:255,75,0	1/1:255,84,0				splice_acceptor_variant&intron_variant	CAPN8
NC_041754.1	85791311	.	C	T	225	.	VDB=0.351081;SGB=-0.693097;MQSB=1;MQ0F=0;MQ=60;DP=979;DP4=0,0,433,400;AN=2;AC=2;ANN=T|stop_gained|HIGH|exon-XM_015114683.2-1|GENE_exon-XM_015114683.2-1|transcript|rna-XM_015114683.2|protein_coding|6/81|c.1867C>T|p.Gln623*|5267/23691|1867/19803|623/6600||,T|stop_gained|HIGH|exon-XM_028826585.1-1|GENE_exon-XM_028826585.1-1|transcript|rna-XM_028826585.1|protein_coding|6/88|c.1867C>T|p.Gln623*|5267/2…	GT:PL	1/1:255,60,0	1/1:255,93,0	1/1:255,114,0	1/1:255,129,0				stop_gained	OBSCN
NC_041754.1	88326172	.	C	T	225	.	VDB=0.393637;SGB=-0.690438;MQSB=1;MQ0F=0;MQ=60;DP=816;DP4=0,0,343,316;AN=2;AC=2;ANN=T|splice_acceptor_variant&intron_variant|HIGH|exon-XM_028826657.1-1|GENE_exon-XM_028826657.1-1|transcript|rna-XM_028826657.1|protein_coding|1/18|c.-566-1G>A||||||,T|splice_acceptor_variant&intron_variant|HIGH|exon-XM_015114086.2-1|GENE_exon-XM_015114086.2-1|transcript|rna-XM_015114086.2|protein_coding|1/19|c.-570-…	GT:PL	1/1:255,87,0	1/1:255,102,0	1/1:255,48,0	1/1:255,111,0				splice_acceptor_variant&intron_variant	DDR2
NC_041754.1	89743912	.	T	C	225	.	VDB=0.148267;SGB=-0.693145;MQSB=0.96139;MQ0F=0;MQ=58;DP=968;DP4=0,0,412,427;AN=2;AC=2;ANN=C|start_lost&splice_region_variant|HIGH|exon-XM_015113124.2-1|GENE_exon-XM_015113124.2-1|transcript|rna-XM_015113124.2|protein_coding|2/13|c.1A>G|p.Met1?|139/1530|1/1188|1/395||,C|missense_variant&splice_region_variant|MODERATE|exon-XM_028846244.1-1|GENE_exon-XM_028846244.1-1|transcript|rna-XM_028846244.1|pr…	GT:PL	1/1:255,69,0	1/1:255,123,0	1/1:255,102,0	1/1:255,87,0				start_lost&splice_region_variant	NDUFS2
NC_041754.1	91515958	.	A	G	225	.	VDB=0.90075;SGB=-0.692352;MQSB=1;MQ0F=0;MQ=60;DP=769;DP4=0,0,363,314;AN=2;AC=2;ANN=G|stop_lost|HIGH|exon-XM_015112778.2-1|GENE_exon-XM_015112778.2-1|transcript|rna-XM_015112778.2|protein_coding|1/1|c.808T>C|p.Ter270Glnext*?|808/936|808/936|270/311||WARNING_TRANSCRIPT_MULTIPLE_STOP_CODONS,G|non_coding_transcript_variant|MODIFIER|LOC100426065|gene-LOC100426065|transcript|XM_015112778.2|protein_codi…	GT:PL	1/1:255,63,0	1/1:255,72,0	1/1:255,90,0	1/1:255,99,0				stop_lost	LOC100426065
NC_041754.1	92373761	.	T	C	225	.	VDB=0.979696;SGB=-0.689466;MQSB=1;MQ0F=0;MQ=60;DP=826;DP4=0,0,348,334;AN=2;AC=2;ANN=C|start_lost|HIGH|exon-XM_001114739.4-1|GENE_exon-XM_001114739.4-1|transcript|rna-XM_001114739.4|protein_coding|1/1|c.2T>C|p.Met1?|39/994|2/957|1/318||,C|non_coding_transcript_variant|MODIFIER|LOC719911|gene-LOC719911|transcript|XM_001114739.4|protein_coding||||||||WARNING_TRANSCRIPT_NO_START_CODON;LOF=(exon-XM_00…	GT:PL	1/1:255,84,0	1/1:255,69,0	1/1:255,42,0	1/1:255,126,0				start_lost	LOC719911
NC_041754.1	92373953	.	C	A	228	.	VDB=0.594882;SGB=-0.69168;MQSB=1;MQ0F=0;MQ=60;RPB=1;MQB=1;BQB=1;DP=806;DP4=2,1,357,325;AN=2;AC=2;ANN=A|stop_gained|HIGH|exon-XM_001114739.4-1|GENE_exon-XM_001114739.4-1|transcript|rna-XM_001114739.4|protein_coding|1/1|c.194C>A|p.Ser65*|231/994|194/957|65/318||,A|non_coding_transcript_variant|MODIFIER|LOC719911|gene-LOC719911|transcript|XM_001114739.4|protein_coding||||||||WARNING_TRANSCRIPT_NO_ST…	GT:PL	1/1:255,81,0	1/1:255,81,0	1/1:255,72,0	1/1:255,93,0				stop_gained	LOC719911
NC_041754.1	94236415	.	A	G	228	.	VDB=0.342608;SGB=-0.693127;MQSB=1;MQ0F=0;MQ=60;RPB=1;MQB=1;BQB=1;DP=875;DP4=0,1,422,360;AN=2;AC=2;ANN=G|splice_donor_variant&intron_variant|HIGH|exon-XM_015110067.2-1|GENE_exon-XM_015110067.2-1|transcript|rna-XM_015110067.2|protein_coding|1/7|c.7+2T>C||||||,G|splice_donor_variant&intron_variant|HIGH|exon-XM_015110071.2-1|GENE_exon-XM_015110071.2-1|transcript|rna-XM_015110071.2|protein_coding|1/7|…	GT:PL	1/1:255,102,0	1/1:255,78,0	1/1:211,24,0	1/1:255,96,0				splice_donor_variant&intron_variant	RRNAD1
NC_041754.1	94347421	.	A	G	225	.	VDB=0.0260322;SGB=-0.692717;MQSB=1;MQ0F=0;MQ=60;DP=743;DP4=0,0,329,357;AN=2;AC=2;ANN=G|splice_donor_variant&intron_variant|HIGH|exon-XM_028845977.1-1|GENE_exon-XM_028845977.1-1|transcript|rna-XM_028845977.1|protein_coding|2/6|c.-24+2T>C||||||,G|splice_donor_variant&intron_variant|HIGH|exon-XM_028845966.1-1|GENE_exon-XM_028845966.1-1|transcript|rna-XM_028845966.1|protein_coding|2/6|c.-24+2T>C|||||…	GT:PL	1/1:255,99,0	1/1:255,96,0	1/1:255,105,0	1/1:255,81,0				splice_donor_variant&intron_variant	HAPLN2
NC_041754.1	95968700	.	G	A	225	.	VDB=0.846307;SGB=-0.69168;MQSB=1;MQ0F=0;MQ=60;DP=664;DP4=0,0,375,83;AN=2;AC=2;ANN=A|stop_gained|HIGH|exon-XM_015111116.2-1|GENE_exon-XM_015111116.2-1|transcript|rna-XM_015111116.2|protein_coding|1/4|c.85C>T|p.Gln29*|696/1954|85/780|29/259||,A|stop_gained|HIGH|exon-XM_028828501.1-1|GENE_exon-XM_028828501.1-1|transcript|rna-XM_028828501.1|protein_coding|2/5|c.166C>T|p.Gln56*|428/1686|166/861|56/286…	GT:PL	1/1:254,60,0	1/1:255,84,0	1/1:218,27,0	1/1:255,81,0				stop_gained	EFNA4
NC_041754.1	98448022	.	G	A	225	.	VDB=0.504514;SGB=-0.692831;MQSB=1;MQ0F=0;MQ=60;DP=885;DP4=0,0,355,399;AN=2;AC=2;ANN=A|stop_gained|HIGH|exon-XM_002801784.2-1|GENE_exon-XM_002801784.2-1|transcript|rna-XM_002801784.2|protein_coding|2/2|c.22C>T|p.Gln8*|237/748|22/288|8/95||,A|non_coding_transcript_variant|MODIFIER|LOC100423647|gene-LOC100423647|transcript|XM_002801784.2|protein_coding||||||||WARNING_TRANSCRIPT_NO_START_CODON	GT:PL	1/1:255,63,0	1/1:255,84,0	1/1:255,63,0	1/1:255,96,0				stop_gained	LOC100423647
NC_041754.1	99237668	.	T	C	225	.	VDB=0.143582;SGB=-0.693079;MQSB=1;MQ0F=0;MQ=60;RPB=0.156745;MQB=1;BQB=0.587098;ICB=1;HOB=0.5;DP=726;DP4=56,44,282,269;AN=2;AC=2;ANN=C|splice_donor_variant&intron_variant|HIGH|exon-XM_015152317.2-1|GENE_exon-XM_015152317.2-1|transcript|rna-XM_015152317.2|protein_coding|4/4|c.581+2T>C||||||,C|non_coding_transcript_variant|MODIFIER|THEM5|gene-THEM5|transcript|XM_015152317.2|protein_coding||||||||WAR…	GT:PL	1/1:255,87,0	1/1:255,126,0	1/1:255,99,0	1/1:255,138,0				splice_donor_variant&intron_variant	THEM5
NC_041754.1	99326184	.	T	C	225	.	VDB=0.545518;SGB=-0.69311;MQSB=1;MQ0F=0;MQ=60;DP=788;DP4=0,0,322,370;AN=2;AC=2;ANN=C|splice_donor_variant&intron_variant|HIGH|exon-XM_028844350.1-1|GENE_exon-XM_028844350.1-1|transcript|rna-XM_028844350.1|protein_coding|1/6|c.123+2T>C||||||,C|missense_variant|MODERATE|exon-NM_001265691.1-1|GENE_exon-NM_001265691.1-1|transcript|rna-NM_001265691.1|protein_coding|1/7|c.125T>C|p.Val42Ala|164/1222|125…	GT:PL	1/1:255,72,0	1/1:255,90,0	1/1:255,33,0	1/1:255,114,0				splice_donor_variant&intron_variant	MRPL9
NC_041754.1	115113956	.	C	T	225	.	VDB=0.00292017;SGB=-0.670168;MQSB=1;MQ0F=0;MQ=49;DP=206;DP4=0,0,17,159;AN=2;AC=2;ANN=T|splice_donor_variant&intron_variant|HIGH|exon-XM_028830775.1-1|GENE_exon-XM_028830775.1-1|transcript|rna-XM_028830775.1|protein_coding|1/8|c.-79+2C>T||||||,T|splice_donor_variant&intron_variant|HIGH|exon-XM_028830778.1-1|GENE_exon-XM_028830778.1-1|transcript|rna-XM_028830778.1|protein_coding|1/8|c.-79+2C>T|||||…	GT:PL	1/1:175,30,0	1/1:182,36,0	1/1:191,48,0	1/1:184,36,0				splice_donor_variant&intron_variant	LOC697810
NC_041754.1	124062082	.	A	G	225	.	VDB=0.407115;SGB=-0.692352;MQSB=1;MQ0F=0;MQ=60;DP=678;DP4=0,0,334,260;AN=2;AC=2;ANN=G|splice_acceptor_variant&intron_variant|HIGH|exon-XM_015145855.2-1|GENE_exon-XM_015145855.2-1|transcript|rna-XM_015145855.2|protein_coding|15/16|c.1773-2A>G||||||,G|missense_variant&splice_region_variant|MODERATE|exon-XM_015145848.2-1|GENE_exon-XM_015145848.2-1|transcript|rna-XM_015145848.2|protein_coding|16/17|c…	GT:PL	1/1:255,60,0	1/1:255,69,0	1/1:255,42,0	1/1:255,117,0				splice_acceptor_variant&intron_variant	SASS6
NC_041754.1	139470033	.	T	C	228	.	VDB=0.704952;SGB=-0.690438;MQSB=1;MQ0F=0;MQ=60;RPB=1;MQB=1;BQB=1;DP=729;DP4=0,1,325,317;AN=2;AC=2;ANN=C|splice_donor_variant&intron_variant|HIGH|exon-XM_001107980.2-1|GENE_exon-XM_001107980.2-1|transcript|rna-XM_001107980.2|protein_coding|5/13|c.650+2T>C||||||,C|non_coding_transcript_variant|MODIFIER|MCOLN2|gene-MCOLN2|transcript|XM_001107980.2|protein_coding||||||||WARNING_TRANSCRIPT_NO_START_CO…	GT:PL	1/1:255,63,0	1/1:255,96,0	1/1:255,51,0	1/1:255,102,0				splice_donor_variant&intron_variant	MCOLN2
NC_041754.1	140080044	.	T	C	228	.	VDB=0.890142;SGB=-0.693136;MQSB=1;MQ0F=0;MQ=60;RPB=1;MQB=1;BQB=1;DP=833;DP4=1,0,414,320;AN=2;AC=2;ANN=C|start_lost|HIGH|exon-XM_028831958.1-1|GENE_exon-XM_028831958.1-1|transcript|rna-XM_028831958.1|protein_coding|1/2|c.1A>G|p.Met1?|992/2606|1/465|1/154||,C|intron_variant|MODIFIER|exon-XM_015144106.2-1|GENE_exon-XM_015144106.2-1|transcript|rna-XM_015144106.2|protein_coding|3/3|c.166-4784A>G||||||…	GT:PL	1/1:255,87,0	1/1:255,108,0	1/1:255,63,0	1/1:255,111,0				start_lost	SAMD13
NC_041754.1	154032141	.	C	T	225	.	VDB=0.4882;SGB=-0.693079;MQSB=1;MQ0F=0;MQ=60;DP=861;DP4=0,0,351,347;AN=2;AC=2;ANN=T|splice_acceptor_variant&intron_variant|HIGH|exon-XM_028832471.1-1|GENE_exon-XM_028832471.1-1|transcript|rna-XM_028832471.1|protein_coding|1/11|c.-44-1G>A||||||,T|synonymous_variant|LOW|exon-XM_015142534.2-1|GENE_exon-XM_015142534.2-1|transcript|rna-XM_015142534.2|protein_coding|1/12|c.48G>A|p.Gln16Gln|233/1953|48/…	GT:PL	1/1:255,66,0	1/1:255,60,0	1/1:255,51,0	1/1:255,111,0				splice_acceptor_variant&intron_variant	CTH
NC_041754.1	154070553	.	G	A	149	.	VDB=0.0295886;SGB=-0.511536;MQ0F=0;MQ=59;MQSB=1;DP=76;DP4=0,0,10,62;AN=2;AC=2;ANN=A|splice_acceptor_variant&intron_variant|HIGH|LOC702920|LOC702920|transcript|gene-LOC702920|pseudogene|2/2|n.2785-1C>T||||||	GT:PL	1/1:169,18,0	1/1:152,15,0	1/1:152,15,0	1/1:129,15,0				splice_acceptor_variant&intron_variant	LOC702920
NC_041754.1	161047560	.	A	T	228	.	VDB=0.0511907;SGB=-0.692067;MQSB=1;MQ0F=0;MQ=60;RPB=1;MQB=1;BQB=1;DP=734;DP4=1,0,293,326;AN=2;AC=2;ANN=T|splice_acceptor_variant&intron_variant|HIGH|exon-XM_015141210.2-1|GENE_exon-XM_015141210.2-1|transcript|rna-XM_015141210.2|protein_coding|7/14|c.495-1T>A||||||,T|non_coding_transcript_variant|MODIFIER|ALG6|gene-ALG6|transcript|XM_015141210.2|protein_coding||||||||WARNING_TRANSCRIPT_NO_START_CO…	GT:PL	1/1:255,81,0	1/1:255,93,0	1/1:255,84,0	1/1:255,90,0				splice_acceptor_variant&intron_variant	ALG6
NC_041754.1	179144073	.	G	A	225	.	VDB=0.0311129;SGB=-0.693054;MQSB=0.886041;MQ0F=0;MQ=51;DP=789;DP4=0,0,376,314;AN=2;AC=2;ANN=A|stop_gained|HIGH|exon-XM_028834309.1-1|GENE_exon-XM_028834309.1-1|transcript|rna-XM_028834309.1|protein_coding|1/1|c.235C>T|p.Gln79*|332/694|235/414|79/137||,A|non_coding_transcript_variant|MODIFIER|LOC114672614|gene-LOC114672614|transcript|XM_028834309.1|protein_coding||||||||WARNING_TRANSCRIPT_NO_START…	GT:PL	1/1:255,60,0	1/1:255,90,0	1/1:255,99,0	1/1:255,93,0				stop_gained	LOC114672614
NC_041754.1	185020130	.	C	T	228	.	VDB=0.890343;SGB=-0.693021;MQSB=1;MQ0F=0;MQ=60;RPB=1;MQB=1;BQB=1;DP=901;DP4=1,0,461,313;AN=2;AC=2;ANN=T|splice_donor_variant&intron_variant|HIGH|exon-XR_003723519.1-1|GENE_exon-XR_003723519.1-1|transcript|rna-XR_003723519.1|pseudogene|1/1|n.183+1G>A||||||,T|synonymous_variant|LOW|exon-XM_015135883.2-1|GENE_exon-XM_015135883.2-1|transcript|rna-XM_015135883.2|protein_coding|8/15|c.1131C>T|p.His377H…	GT:PL	1/1:255,69,0	1/1:255,108,0	1/1:255,120,0	1/1:255,108,0				splice_donor_variant&intron_variant	PABPC4
NC_041754.1	196838022	.	G	A	228	.	VDB=0.0822115;SGB=-0.693139;MQSB=1;MQ0F=0;MQ=60;RPB=1;MQB=1;BQB=1;DP=954;DP4=1,0,422,395;AN=2;AC=2;ANN=A|stop_gained|HIGH|exon-XM_001112611.4-1|GENE_exon-XM_001112611.4-1|transcript|rna-XM_001112611.4|protein_coding|4/6|c.1033C>T|p.Gln345*|1055/2507|1033/1935|345/644||,A|stop_gained|HIGH|exon-XM_028837278.1-1|GENE_exon-XM_028837278.1-1|transcript|rna-XM_028837278.1|protein_coding|4/6|c.1033C>T|p.…	GT:PL	1/1:255,69,0	1/1:255,141,0	1/1:255,90,0	1/1:255,108,0				stop_gained	THEMIS2
NC_041754.1	204537303	.	T	C	225	.	VDB=0.967452;SGB=-0.692352;MQSB=1;MQ0F=0;MQ=60;DP=894;DP4=0,0,411,373;AN=2;AC=2;ANN=C|stop_lost|HIGH|exon-XM_015128870.2-1|GENE_exon-XM_015128870.2-1|transcript|rna-XM_015128870.2|protein_coding|2/2|c.843A>G|p.Ter281Trpext*?|1993/6636|843/843|281/280||,C|stop_lost|HIGH|exon-NM_001265657.2-1|GENE_exon-NM_001265657.2-1|transcript|rna-NM_001265657.2|protein_coding|2/2|c.843A>G|p.Ter281Trpext*?|880/1…	GT:PL	1/1:255,69,0	1/1:255,117,0	1/1:255,90,0	1/1:255,69,0				stop_lost	UBXN10
NC_041754.1	218563921	.	C	T	225	.	VDB=0.596128;SGB=-0.69168;MQSB=1;MQ0F=0;MQ=60;DP=404;DP4=0,0,120,235;AN=2;AC=2;ANN=T|stop_gained|HIGH|exon-XM_028840672.1-1|GENE_exon-XM_028840672.1-1|transcript|rna-XM_028840672.1|protein_coding|4/29|c.61C>T|p.Arg21*|1518/5751|61/3858|21/1285||,T|stop_gained|HIGH|exon-XM_028840674.1-1|GENE_exon-XM_028840674.1-1|transcript|rna-XM_028840674.1|protein_coding|4/29|c.61C>T|p.Arg21*|559/4792|61/3858|2…	GT:PL	1/1:255,42,0	1/1:255,72,0	1/1:255,60,0	1/1:255,51,0				stop_gained	NPHP4
NC_041755.1	3305538	.	T	C	225	.	VDB=0.321383;SGB=-0.693079;MQSB=1;MQ0F=0;MQ=60;DP=773;DP4=0,0,344,328;AN=2;AC=2;ANN=C|start_lost|HIGH|exon-XM_028843552.1-1|GENE_exon-XM_028843552.1-1|transcript|rna-XM_028843552.1|protein_coding|3/4|c.2T>C|p.Met1?|544/2679|2/2049|1/682||,C|start_lost|HIGH|exon-XM_028843553.1-1|GENE_exon-XM_028843553.1-1|transcript|rna-XM_028843553.1|protein_coding|2/3|c.2T>C|p.Met1?|305/2440|2/2049|1/682||,C|sta…	GT:PL	1/1:255,75,0	1/1:255,69,0	1/1:255,111,0	1/1:255,87,0				start_lost	LSG1
NC_041755.1	3613235	.	C	A	225	.	VDB=0.44026;SGB=-0.693054;MQSB=1;MQ0F=0;MQ=60;DP=994;DP4=0,0,476,417;AN=2;AC=2;ANN=A|stop_gained|HIGH|exon-XM_015132527.2-1|GENE_exon-XM_015132527.2-1|transcript|rna-XM_015132527.2|protein_coding|2/2|c.1418C>A|p.Ser473*|1550/2254|1418/1638|473/545||,A|stop_gained|HIGH|exon-XM_015132528.2-1|GENE_exon-XM_015132528.2-1|transcript|rna-XM_015132528.2|protein_coding|2/2|c.1418C>A|p.Ser473*|1547/2251|14…	GT:PL	1/1:255,60,0	1/1:255,105,0	1/1:255,102,0	1/1:255,78,0				stop_gained	CPN2
NC_041755.1	14757148	.	G	A	225	.	VDB=0.246241;SGB=-0.692831;MQSB=1;MQ0F=0;MQ=60;DP=809;DP4=0,0,338,287;AN=2;AC=2;ANN=A|splice_acceptor_variant&intron_variant|HIGH|exon-XR_001443284.2-1|GENE_exon-XR_001443284.2-1|transcript|rna-XR_001443284.2|pseudogene|4/5|n.770-1G>A||||||,A|synonymous_variant|LOW|exon-NM_001266020.1-1|GENE_exon-NM_001266020.1-1|transcript|rna-NM_001266020.1|protein_coding|2/2|c.693C>T|p.His231His|880/1681|693/1…	GT:PL	1/1:255,78,0	1/1:255,72,0	1/1:255,81,0	1/1:255,90,0				splice_acceptor_variant&intron_variant	LOC106997154
NC_041755.1	53999259	.	G	T	228	.	VDB=0.0820542;SGB=-0.690438;MQSB=1;MQ0F=0;MQ=60;RPB=1;MQB=1;BQB=1;DP=486;DP4=0,1,137,262;AN=2;AC=2;ANN=T|splice_donor_variant&intron_variant|HIGH|LOC100426031|LOC100426031|transcript|gene-LOC100426031|pseudogene|1/6|n.138+1G>T||||||	GT:PL	1/1:255,45,0	1/1:255,51,0	1/1:255,27,0	1/1:255,84,0				splice_donor_variant&intron_variant	LOC702920
NC_041755.1	72445592	.	T	A	225	.	VDB=0.876027;SGB=-0.692914;MQSB=1;MQ0F=0;MQ=60;DP=680;DP4=0,0,318,273;AN=2;AC=2;ANN=A|stop_gained|HIGH|exon-XM_028843827.1-1|GENE_exon-XM_028843827.1-1|transcript|rna-XM_028843827.1|protein_coding|3/19|c.217A>T|p.Lys73*|518/3607|217/3117|73/1038||,A|non_coding_transcript_variant|MODIFIER|WDR49|gene-WDR49|transcript|XM_028843827.1|protein_coding||||||||WARNING_TRANSCRIPT_NO_START_CODON;LOF=(exon-X…	GT:PL	1/1:255,84,0	1/1:255,72,0	1/1:255,81,0	1/1:255,117,0				stop_gained	WDR49
NC_041755.1	72732842	.	C	T	225	.	VDB=0.261871;SGB=-0.692562;MQSB=1;MQ0F=0;MQ=60;DP=696;DP4=0,0,343,244;AN=2;AC=2;ANN=T|stop_gained|HIGH|exon-XM_015131673.2-1|GENE_exon-XM_015131673.2-1|transcript|rna-XM_015131673.2|protein_coding|5/7|c.409C>T|p.Gln137*|925/1411|409/822|137/273||,T|stop_gained|HIGH|exon-XM_015131675.2-1|GENE_exon-XM_015131675.2-1|transcript|rna-XM_015131675.2|protein_coding|5/8|c.409C>T|p.Gln137*|920/1486|409/756…	GT:PL	1/1:255,87,0	1/1:255,84,0	1/1:255,60,0	1/1:255,81,0				stop_gained	LOC699349
NC_041755.1	76741953	.	T	C	228	.	VDB=0.44573;SGB=-0.692352;MQSB=1;MQ0F=0;MQ=60;RPB=0.990349;MQB=1;BQB=0.320395;ICB=1;HOB=0.5;DP=742;DP4=8,5,326,309;AN=2;AC=2;ANN=C|start_lost|HIGH|exon-XM_015131607.2-1|GENE_exon-XM_015131607.2-1|transcript|rna-XM_015131607.2|protein_coding|1/4|c.2T>C|p.Met1?|99/943|2/615|1/204||,C|non_coding_transcript_variant|MODIFIER|TMEM212|gene-TMEM212|transcript|XM_015131607.2|protein_coding||||||||WARNING_…	GT:PL	1/1:255,90,0	1/1:255,93,0	1/1:255,51,0	1/1:255,81,0				start_lost	TMEM212
NC_041755.1	105917860	.	T	C	225	.	VDB=0.164595;SGB=-0.69168;MQSB=1;MQ0F=0;MQ=60;DP=603;DP4=0,0,455,35;AN=2;AC=2;ANN=C|splice_acceptor_variant&intron_variant|HIGH|exon-XM_028843491.1-1|GENE_exon-XM_028843491.1-1|transcript|rna-XM_028843491.1|protein_coding|17/17|c.2721-2A>G||||||WARNING_TRANSCRIPT_MULTIPLE_STOP_CODONS,C|non_coding_transcript_variant|MODIFIER|CDHR4|gene-CDHR4|transcript|XM_028843491.1|protein_coding||||||||WARNING_…	GT:PL	1/1:175,30,0	1/1:195,57,0	1/1:170,27,0	1/1:254,63,0				splice_acceptor_variant&intron_variant	CDHR4
NC_041755.1	105920157	.	G	A	225	.	VDB=0.465814;SGB=-0.693097;MQSB=1;MQ0F=0;MQ=60;DP=896;DP4=0,0,391,358;AN=2;AC=2;ANN=A|stop_gained|HIGH|exon-XM_028843491.1-1|GENE_exon-XM_028843491.1-1|transcript|rna-XM_028843491.1|protein_coding|12/18|c.2146C>T|p.Gln716*|2146/2855|2146/2775|716/924||WARNING_TRANSCRIPT_MULTIPLE_STOP_CODONS,A|non_coding_transcript_variant|MODIFIER|CDHR4|gene-CDHR4|transcript|XM_028843491.1|protein_coding||||||||W…	GT:PL	1/1:255,69,0	1/1:255,120,0	1/1:255,87,0	1/1:255,129,0				stop_gained	CDHR4
NC_041755.1	106692172	.	C	T	225	.	VDB=0.00998445;SGB=-0.693141;MQSB=1;MQ0F=0;MQ=60;DP=901;DP4=0,0,424,304;AN=2;AC=2;ANN=T|splice_donor_variant&intron_variant|HIGH|exon-NM_001194849.1-1|GENE_exon-NM_001194849.1-1|transcript|rna-NM_001194849.1|protein_coding|2/4|c.174+1G>A||||||,T|missense_variant|MODERATE|exon-XM_001098412.3-1|GENE_exon-XM_001098412.3-1|transcript|rna-XM_001098412.3|protein_coding|2/5|c.175G>A|p.Val59Met|678/2616|…	GT:PL	1/1:255,69,0	1/1:255,81,0	1/1:255,102,0	1/1:255,99,0				splice_donor_variant&intron_variant	C2H3orf18
NC_041755.1	112787031	.	C	A	225	.	VDB=0.873595;SGB=-0.691153;MQSB=1;MQ0F=0;MQ=60;DP=693;DP4=0,0,334,221;AN=2;AC=2;ANN=A|stop_gained|HIGH|exon-XM_015130645.2-1|GENE_exon-XM_015130645.2-1|transcript|rna-XM_015130645.2|protein_coding|24/24|c.4978G>T|p.Gly1660*|5235/8130|4978/5022|1660/1673||,A|stop_gained|HIGH|exon-XM_002802762.3-1|GENE_exon-XM_002802762.3-1|transcript|rna-XM_002802762.3|protein_coding|23/23|c.4795G>T|p.Gly1599*|502…	GT:PL	1/1:255,57,0	1/1:255,69,0	1/1:255,51,0	1/1:255,72,0				stop_gained	CCDC66
NC_041755.1	146497041	.	T	C	225	.	VDB=0.260743;SGB=-0.693127;MQSB=1;MQ0F=0;MQ=60;DP=914;DP4=0,0,465,338;AN=2;AC=2;ANN=C|stop_lost|HIGH|exon-XM_028844493.1-1|GENE_exon-XM_028844493.1-1|transcript|rna-XM_028844493.1|protein_coding|3/3|c.704A>G|p.Ter235Trpext*?|811/1523|704/705|235/234||,C|stop_lost|HIGH|exon-XM_028844491.1-1|GENE_exon-XM_028844491.1-1|transcript|rna-XM_028844491.1|protein_coding|3/3|c.791A>G|p.Ter264Trpext*?|834/15…	GT:PL	1/1:255,72,0	1/1:255,96,0	1/1:255,111,0	1/1:255,114,0				stop_lost	TRH
NC_041755.1	151312126	.	G	A	225	.	VDB=0.371752;SGB=-0.688148;MQSB=1;MQ0F=0;MQ=60;DP=729;DP4=0,0,371,282;AN=2;AC=2;ANN=A|stop_gained|HIGH|exon-XM_028844553.1-1|GENE_exon-XM_028844553.1-1|transcript|rna-XM_028844553.1|protein_coding|7/16|c.2657G>A|p.Trp886*|2742/4388|2657/4131|886/1376||,A|stop_gained|HIGH|exon-XM_002802678.3-1|GENE_exon-XM_002802678.3-1|transcript|rna-XM_002802678.3|protein_coding|7/18|c.2657G>A|p.Trp886*|2742/947…	GT:PL	1/1:255,57,0	1/1:255,87,0	1/1:255,117,0	1/1:255,63,0				stop_gained	HEG1
NC_041755.1	163909211	.	G	A	225	.	VDB=0.669416;SGB=-0.686358;MQSB=1;MQ0F=0;MQ=60;DP=786;DP4=0,0,339,317;AN=2;AC=2;ANN=A|stop_gained&splice_region_variant|HIGH|exon-XM_015129855.2-1|GENE_exon-XM_015129855.2-1|transcript|rna-XM_015129855.2|protein_coding|3/29|c.251G>A|p.Trp84*|444/4077|251/3537|84/1178||,A|stop_gained&splice_region_variant|HIGH|exon-XM_015129854.2-1|GENE_exon-XM_015129854.2-1|transcript|rna-XM_015129854.2|protein_c…	GT:PL	1/1:255,72,0	1/1:255,72,0	1/1:255,66,0	1/1:255,75,0				stop_gained&splice_region_variant	SLC9C1
NC_041756.1	2671348	.	A	G	225	.	VDB=0.852158;SGB=-0.616816;RPB=0.994135;MQB=1;MQSB=1;BQB=0.948436;MQ0F=0;ICB=1;HOB=0.5;MQ=60;DP=762;DP4=4,6,341,320;AN=2;AC=2;ANN=G|start_lost|HIGH|exon-XM_028845020.1-1|GENE_exon-XM_028845020.1-1|transcript|rna-XM_028845020.1|protein_coding|6/22|c.2T>C|p.Met1?|723/6577|2/2811|1/936||,G|missense_variant|MODERATE|exon-XM_028845016.1-1|GENE_exon-XM_028845016.1-1|transcript|rna-XM_028845016.1|protei…	GT:PL	1/1:255,75,0	1/1:255,120,0	1/1:255,135,0	1/1:255,123,0				start_lost	TRAPPC10
NC_041756.1	5294143	.	A	G	225	.	VDB=0.470232;SGB=-0.69168;MQSB=1;MQ0F=0;MQ=60;DP=705;DP4=0,0,309,273;AN=2;AC=2;ANN=G|splice_donor_variant&intron_variant|HIGH|exon-XM_015132847.2-1|GENE_exon-XM_015132847.2-1|transcript|rna-XM_015132847.2|protein_coding|5/7|c.436+2T>C||||||,G|splice_region_variant&synonymous_variant|LOW|exon-XM_015132848.2-1|GENE_exon-XM_015132848.2-1|transcript|rna-XM_015132848.2|protein_coding|5/8|c.396T>C|p.Gl…	GT:PL	1/1:255,48,0	1/1:255,87,0	1/1:255,78,0	1/1:255,90,0				splice_donor_variant&intron_variant	FAM3B
NC_041756.1	13058681	.	C	G	225	.	VDB=0.861286;SGB=-0.692831;MQSB=1;MQ0F=0;MQ=60;DP=747;DP4=0,0,341,325;AN=2;AC=2;ANN=G|stop_gained|HIGH|exon-XM_001091149.4-1|GENE_exon-XM_001091149.4-1|transcript|rna-XM_001091149.4|protein_coding|2/2|c.45C>G|p.Tyr15*|405/1976|45/1167|15/388||,G|stop_gained|HIGH|exon-XM_001091400.3-1|GENE_exon-XM_001091400.3-1|transcript|rna-XM_001091400.3|protein_coding|2/2|c.45C>G|p.Tyr15*|757/2328|45/1167|15/3…	GT:PL	1/1:255,63,0	1/1:255,90,0	1/1:255,84,0	1/1:255,75,0				stop_gained	DNAJC28
NC_041756.1	14848356	.	C	T	225	.	VDB=0.0453803;SGB=-0.693097;MQSB=1;MQ0F=0;MQ=60;RPB=0.903632;MQB=1;BQB=0.756898;ICB=1;HOB=0.5;DP=708;DP4=14,11,277,318;AN=2;AC=2;ANN=T|start_lost|HIGH|exon-NM_001032804.1-1|GENE_exon-NM_001032804.1-1|transcript|rna-NM_001032804.1|protein_coding|1/5|c.3G>A|p.Met1?|3/465|3/465|1/154||,T|upstream_gene_variant|MODIFIER|exon-XR_003728572.1-1|GENE_exon-XR_003728572.1-1|transcript|rna-XR_003728572.1|pse…	GT:PL	1/1:255,66,0	1/1:255,96,0	1/1:255,63,0	1/1:255,117,0				start_lost	SOD1
NC_041756.1	67064423	.	G	A	228	.	VDB=0.988905;SGB=-0.692914;MQSB=1;MQ0F=0;MQ=60;RPB=1;MQB=1;BQB=1;DP=101;DP4=1,0,43,41;AN=2;AC=2;ANN=A|stop_gained|HIGH|exon-XM_028845780.1-1|GENE_exon-XM_028845780.1-1|transcript|rna-XM_028845780.1|protein_coding|17/62|c.6655C>T|p.Gln2219*|6714/15258|6655/15174|2219/5057||,A|stop_gained|HIGH|exon-XM_015133567.2-1|GENE_exon-XM_015133567.2-1|transcript|rna-XM_015133567.2|protein_coding|13/38|c.6190…	GT:PL	1/1:255,66,0	1/1:255,3,0	1/1:255,51,0	1/1:255,75,0				stop_gained	ABCA13
NC_041756.1	69550001	.	G	A	225	.	VDB=0.670242;SGB=-0.693021;MQSB=1;MQ0F=0;MQ=60;DP=918;DP4=0,0,455,355;AN=2;AC=2;ANN=A|splice_donor_variant&intron_variant|HIGH|exon-XM_015133591.2-1|GENE_exon-XM_015133591.2-1|transcript|rna-XM_015133591.2|protein_coding|14/19|c.2454+2C>T||||||,A|splice_donor_variant&intron_variant|HIGH|exon-XM_015133592.2-1|GENE_exon-XM_015133592.2-1|transcript|rna-XM_015133592.2|protein_coding|14/20|c.2454+2C>T…	GT:PL	1/1:255,75,0	1/1:255,90,0	1/1:255,84,0	1/1:255,90,0				splice_donor_variant&intron_variant	ADCY1
NC_041756.1	84373262	.	G	A	228	.	VDB=0.144993;SGB=-0.692914;MQSB=1;MQ0F=0;MQ=60;RPB=1;MQB=1;BQB=1;DP=987;DP4=1,0,432,380;AN=2;AC=2;ANN=A|stop_gained|HIGH|exon-NM_001266113.1-1|GENE_exon-NM_001266113.1-1|transcript|rna-NM_001266113.1|protein_coding|2/3|c.235C>T|p.Arg79*|235/900|235/792|79/263||,A|non_coding_transcript_variant|MODIFIER|INMT|gene-INMT|transcript|NM_001266113.1|protein_coding||||||||WARNING_TRANSCRIPT_NO_START_CODON…	GT:PL	1/1:255,81,0	1/1:255,99,0	1/1:255,75,0	1/1:255,126,0				stop_gained	INMT
NC_041756.1	89305895	.	G	A	225	.	VDB=0.274098;SGB=-0.693021;MQSB=1;MQ0F=0;MQ=60;DP=831;DP4=0,0,348,330;AN=2;AC=2;ANN=A|splice_donor_variant&intron_variant|HIGH|exon-XR_001443675.2-1|GENE_exon-XR_001443675.2-1|transcript|rna-XR_001443675.2|pseudogene|2/4|n.342+1G>A||||||,A|intragenic_variant|MODIFIER|LOC106997484|gene-LOC106997484|gene_variant|gene-LOC106997484|||n.89305895G>A||||||	GT:PL	1/1:255,54,0	1/1:255,90,0	1/1:255,93,0	1/1:255,84,0				splice_donor_variant&intron_variant	LOC106997484
NC_041756.1	89540567	.	G	A	225	.	VDB=0.0234778;SGB=-0.693127;MQSB=1;MQ0F=0;MQ=60;DP=728;DP4=0,0,379,257;AN=2;AC=2;ANN=A|splice_donor_variant&intron_variant|HIGH|exon-XR_001443677.2-1|GENE_exon-XR_001443677.2-1|transcript|rna-XR_001443677.2|pseudogene|4/4|n.3652+1G>A||||||,A|intragenic_variant|MODIFIER|LOC106997485|gene-LOC106997485|gene_variant|gene-LOC106997485|||n.89540567G>A||||||	GT:PL	1/1:255,93,0	1/1:255,87,0	1/1:255,45,0	1/1:255,84,0				splice_donor_variant&intron_variant	LOC106997485
NC_041756.1	102636814	.	T	C,A	221	.	VDB=9.09978e-05;SGB=-0.692562;MQSB=1;MQ0F=0;MQ=40;RPB=0.298812;MQB=0.0920078;BQB=0.588821;ICB=1;HOB=0.5;DP=619;DP4=5,0,537,8;AN=2;AC=2,0;ANN=A|stop_gained|HIGH|exon-XM_015134009.2-1|GENE_exon-XM_015134009.2-1|transcript|rna-XM_015134009.2|protein_coding|1/1|c.403A>T|p.Arg135*|430/887|403/756|135/251||,C|missense_variant|MODERATE|exon-XM_015134009.2-1|GENE_exon-XM_015134009.2-1|transcript|rna-XM_0…	GT:PL	1/1:223,48,0,.,.,.	1/1:228,72,0,.,.,.	1/1:221,39,0,.,.,.	1/1:152,21,0,.,.,.				stop_gained	LOC694067
NC_041756.1	107012284	.	G	A	225	.	VDB=0.242438;SGB=-0.692067;MQSB=1;MQ0F=0;MQ=60;DP=747;DP4=0,0,378,264;AN=2;AC=2;ANN=A|splice_acceptor_variant&intron_variant|HIGH|exon-XM_015133991.2-1|GENE_exon-XM_015133991.2-1|transcript|rna-XM_015133991.2|protein_coding|2/13|c.18-2G>A||||||,A|splice_acceptor_variant&intron_variant|HIGH|exon-XM_015133988.2-1|GENE_exon-XM_015133988.2-1|transcript|rna-XM_015133988.2|protein_coding|2/13|c.18-2G>A…	GT:PL	1/1:255,78,0	1/1:255,69,0	1/1:255,69,0	1/1:255,102,0				splice_acceptor_variant&intron_variant	ICA1
NC_041756.1	113020335	.	C	T	225	.	VDB=0.488195;SGB=-0.692914;MQSB=1;MQ0F=0;MQ=60;DP=847;DP4=0,0,435,304;AN=2;AC=2;ANN=T|stop_gained|HIGH|exon-XM_015134241.2-1|GENE_exon-XM_015134241.2-1|transcript|rna-XM_015134241.2|protein_coding|3/3|c.1270C>T|p.Gln424*|1642/6982|1270/4767|424/1588||,T|stop_gained|HIGH|exon-XM_001090497.4-1|GENE_exon-XM_001090497.4-1|transcript|rna-XM_001090497.4|protein_coding|2/2|c.1270C>T|p.Gln424*|1481/6821|…	GT:PL	1/1:255,69,0	1/1:255,66,0	1/1:255,78,0	1/1:255,120,0				stop_gained	SAMD9
NC_041756.1	113020440	.	C	T	228	.	VDB=0.206163;SGB=-0.692976;MQSB=1;MQ0F=0;MQ=60;RPB=1;MQB=1;BQB=1;DP=826;DP4=1,0,394,329;AN=2;AC=2;ANN=T|stop_gained|HIGH|exon-XM_015134241.2-1|GENE_exon-XM_015134241.2-1|transcript|rna-XM_015134241.2|protein_coding|3/3|c.1375C>T|p.Arg459*|1747/6982|1375/4767|459/1588||,T|stop_gained|HIGH|exon-XM_001090497.4-1|GENE_exon-XM_001090497.4-1|transcript|rna-XM_001090497.4|protein_coding|2/2|c.1375C>T|p.…	GT:PL	1/1:255,105,0	1/1:255,93,0	1/1:255,99,0	1/1:255,117,0				stop_gained	SAMD9
NC_041756.1	128987390	.	T	C	225	.	VDB=0.402837;SGB=-0.688148;MQSB=1;MQ0F=0;MQ=60;DP=665;DP4=0,0,322,227;AN=2;AC=2;ANN=C|start_lost|HIGH|exon-XM_028846140.1-1|GENE_exon-XM_028846140.1-1|transcript|rna-XM_028846140.1|protein_coding|2/16|c.1A>G|p.Met1?|168/2905|1/2394|1/797||,C|missense_variant|MODERATE|exon-XM_015134198.2-1|GENE_exon-XM_015134198.2-1|transcript|rna-XM_015134198.2|protein_coding|5/19|c.475A>G|p.Met159Val|632/2946|47…	GT:PL	1/1:255,45,0	1/1:255,66,0	1/1:255,42,0	1/1:255,96,0				start_lost	CCDC146
NC_041756.1	132323400	.	G	A	225	.	VDB=0.430676;SGB=-0.693127;MQSB=1;MQ0F=0;MQ=60;DP=616;DP4=0,0,269,237;AN=2;AC=2;ANN=A|splice_donor_variant&intron_variant|HIGH|exon-XM_028846576.1-1|GENE_exon-XM_028846576.1-1|transcript|rna-XM_028846576.1|protein_coding|11/21|c.1510+1G>A||||||WARNING_TRANSCRIPT_MULTIPLE_STOP_CODONS,A|non_coding_transcript_variant|MODIFIER|CDHR3|gene-CDHR3|transcript|XM_028846576.1|protein_coding||||||||WARNING_T…	GT:PL	1/1:255,54,0	1/1:255,84,0	1/1:255,51,0	1/1:255,117,0				splice_donor_variant&intron_variant	CDHR3
NC_041756.1	132326044	.	G	A	228	.	VDB=0.374618;SGB=-0.693127;MQSB=1;MQ0F=0;MQ=60;RPB=1;MQB=1;BQB=1;DP=822;DP4=1,0,413,286;AN=2;AC=2;ANN=A|splice_acceptor_variant&intron_variant|HIGH|exon-XM_028846576.1-1|GENE_exon-XM_028846576.1-1|transcript|rna-XM_028846576.1|protein_coding|12/21|c.1610-1G>A||||||WARNING_TRANSCRIPT_MULTIPLE_STOP_CODONS,A|non_coding_transcript_variant|MODIFIER|CDHR3|gene-CDHR3|transcript|XM_028846576.1|protein_co…	GT:PL	1/1:255,57,0	1/1:255,84,0	1/1:255,120,0	1/1:255,50,0				splice_acceptor_variant&intron_variant	CDHR3
NC_041756.1	132326137	.	T	C	225	.	VDB=0.353099;SGB=-0.692976;MQSB=1;MQ0F=0;MQ=60;DP=898;DP4=0,0,453,338;AN=2;AC=2;ANN=C|stop_lost|HIGH|exon-XM_028846576.1-1|GENE_exon-XM_028846576.1-1|transcript|rna-XM_028846576.1|protein_coding|13/22|c.1702T>C|p.Ter568Glnext*?|1702/3285|1702/2841|568/946||WARNING_TRANSCRIPT_MULTIPLE_STOP_CODONS,C|non_coding_transcript_variant|MODIFIER|CDHR3|gene-CDHR3|transcript|XM_028846576.1|protein_coding||||…	GT:PL	1/1:255,72,0	1/1:255,93,0	1/1:255,129,0	1/1:255,108,0				stop_lost	CDHR3
NC_041756.1	132332592	.	C	G	225	.	VDB=0.0219136;SGB=-0.693144;MQSB=1;MQ0F=0;MQ=60;DP=758;DP4=0,0,373,289;AN=2;AC=2;ANN=G|stop_gained|HIGH|exon-XM_028846576.1-1|GENE_exon-XM_028846576.1-1|transcript|rna-XM_028846576.1|protein_coding|17/22|c.2277C>G|p.Tyr759*|2277/3285|2277/2841|759/946||WARNING_TRANSCRIPT_MULTIPLE_STOP_CODONS,G|non_coding_transcript_variant|MODIFIER|CDHR3|gene-CDHR3|transcript|XM_028846576.1|protein_coding||||||||…	GT:PL	1/1:255,66,0	1/1:255,90,0	1/1:255,105,0	1/1:255,90,0				stop_gained	CDHR3
NC_041756.1	133888881	.	G	A	225	.	VDB=0.82696;SGB=-0.689466;MQSB=1;MQ0F=0;MQ=60;DP=630;DP4=0,0,296,254;AN=2;AC=2;ANN=A|start_lost|HIGH|exon-XM_015134616.2-1|GENE_exon-XM_015134616.2-1|transcript|rna-XM_015134616.2|protein_coding|3/8|c.3G>A|p.Met1?|284/2161|3/954|1/317||,A|start_lost|HIGH|exon-XM_015134612.2-1|GENE_exon-XM_015134612.2-1|transcript|rna-XM_015134612.2|protein_coding|3/8|c.3G>A|p.Met1?|427/2304|3/954|1/317||,A|start_…	GT:PL	1/1:255,45,0	1/1:255,96,0	1/1:255,63,0	1/1:255,96,0				start_lost	DUS4L
NC_041756.1	134830305	.	A	T	228	.	VDB=0.64766;SGB=-0.692831;MQSB=1;MQ0F=0;MQ=60;RPB=1;MQB=1;BQB=1;DP=739;DP4=0,1,341,289;AN=2;AC=2;ANN=T|start_lost|HIGH|exon-XM_015134629.2-1|GENE_exon-XM_015134629.2-1|transcript|rna-XM_015134629.2|protein_coding|2/10|c.2T>A|p.Met1?|1519/4341|2/2049|1/682||,T|missense_variant|MODERATE|exon-XM_015134627.2-1|GENE_exon-XM_015134627.2-1|transcript|rna-XM_015134627.2|protein_coding|2/10|c.302T>A|p.Met…	GT:PL	1/1:255,96,0	1/1:255,84,0	1/1:255,39,0	1/1:255,78,0				start_lost	PNPLA8
NC_041756.1	148504973	.	G	A	225	.	VDB=0.121738;SGB=-0.692562;MQSB=1;MQ0F=0;MQ=60;DP=745;DP4=0,0,374,291;AN=2;AC=2;ANN=A|splice_donor_variant&intron_variant|HIGH|exon-XM_015134798.2-1|GENE_exon-XM_015134798.2-1|transcript|rna-XM_015134798.2|protein_coding|15/22|c.1481+2C>T||||||,A|splice_donor_variant&intron_variant|HIGH|exon-XM_015134796.2-1|GENE_exon-XM_015134796.2-1|transcript|rna-XM_015134796.2|protein_coding|16/23|c.1763+2C>T…	GT:PL	1/1:255,69,0	1/1:255,81,0	1/1:255,66,0	1/1:255,69,0				splice_donor_variant&intron_variant	AASS
NC_041757.1	12924550	.	G	A	225	.	VDB=0.411072;SGB=-0.69311;MQSB=1;MQ0F=0;MQ=60;DP=126;DP4=0,0,54,64;AN=2;AC=2;ANN=A|splice_donor_variant&intron_variant|HIGH|exon-XM_015137604.2-1|GENE_exon-XM_015137604.2-1|transcript|rna-XM_015137604.2|protein_coding|3/33|c.504+1G>A||||||,A|non_coding_transcript_variant|MODIFIER|LOC700544|gene-LOC700544|transcript|XM_015137604.2|protein_coding||||||||WARNING_TRANSCRIPT_NO_START_CODON;LOF=(exon-X…	GT:PL	1/1:255,75,0	1/1:255,90,0	1/1:255,96,0	1/1:255,93,0				splice_donor_variant&intron_variant	LOC700544
NC_041757.1	12968525	.	C	T	228	.	VDB=0.780053;SGB=-0.69311;MQSB=1;MQ0F=0;MQ=60;RPB=1;MQB=1;BQB=1;DP=584;DP4=0,1,316,196;AN=2;AC=2;ANN=T|stop_gained|HIGH|exon-XM_015137604.2-1|GENE_exon-XM_015137604.2-1|transcript|rna-XM_015137604.2|protein_coding|15/34|c.2080C>T|p.Arg694*|2118/4865|2080/4755|694/1584||,T|upstream_gene_variant|MODIFIER|exon-XR_003729330.1-1|GENE_exon-XR_003729330.1-1|transcript|rna-XR_003729330.1|pseudogene||n.-4…	GT:PL	1/1:255,90,0	1/1:255,87,0	1/1:251,84,0	1/1:255,105,0				stop_gained	LOC700544
NC_041757.1	20091654	.	T	A	225	.	VDB=0.505203;SGB=-0.690438;MQSB=1;MQ0F=0;MQ=60;DP=810;DP4=0,0,358,344;AN=2;AC=2;ANN=A|stop_lost|HIGH|exon-NM_001194517.1-1|GENE_exon-NM_001194517.1-1|transcript|rna-NM_001194517.1|protein_coding|1/2|c.478T>A|p.Ter160Lysext*?|535/1132|478/930|160/309||,A|intron_variant|MODIFIER|exon-NM_001194514.2-1|GENE_exon-NM_001194514.2-1|transcript|rna-NM_001194514.2|protein_coding|3/4|c.241-8855A>T||||||,A|n…	GT:PL	1/1:255,102,0	1/1:255,81,0	1/1:255,105,0	1/1:255,90,0				stop_lost	TRAPPC3L
NC_041757.1	28817473	.	G	A	228	.	VDB=0.265958;SGB=-0.590765;RPB=0.339596;MQB=1;MQSB=1;BQB=1;MQ0F=0;ICB=1;HOB=0.5;MQ=60;DP=775;DP4=8,3,366,279;AN=2;AC=2;ANN=A|splice_acceptor_variant&intron_variant|HIGH|exon-NM_001194872.2-1|GENE_exon-NM_001194872.2-1|transcript|rna-NM_001194872.2|protein_coding|2/4|c.207-2C>T||||||,A|splice_region_variant&intron_variant|LOW|exon-XM_002803907.2-1|GENE_exon-XM_002803907.2-1|transcript|rna-XM_00280…	GT:PL	1/1:255,102,0	1/1:255,90,0	1/1:255,96,0	1/1:255,84,0				splice_acceptor_variant&intron_variant	HDDC2
NC_041757.1	73763609	.	A	G	225	.	VDB=0.284002;SGB=-0.69168;MQSB=1;MQ0F=0;MQ=60;DP=707;DP4=0,0,335,264;AN=2;AC=2;ANN=G|start_lost|HIGH|exon-XM_015136982.2-1|GENE_exon-XM_015136982.2-1|transcript|rna-XM_015136982.2|protein_coding|1/2|c.2T>C|p.Met1?|1129/1769|2/360|1/119||,G|intron_variant|MODIFIER|exon-XM_028847338.1-1|GENE_exon-XM_028847338.1-1|transcript|rna-XM_028847338.1|protein_coding|1/2|c.74-249T>C||||||,G|intron_variant|MO…	GT:PL	1/1:255,78,0	1/1:255,90,0	1/1:255,51,0	1/1:255,99,0				start_lost	TSTD3
NC_041757.1	84293274	.	A	G	225	.	VDB=0.312413;SGB=-0.692914;MQSB=1;MQ0F=0;MQ=60;DP=555;DP4=0,0,242,225;AN=2;AC=2;ANN=G|splice_acceptor_variant&intron_variant|HIGH|exon-NM_001195585.1-1|GENE_exon-NM_001195585.1-1|transcript|rna-NM_001195585.1|protein_coding|2/4|c.185-2A>G||||||,G|splice_region_variant&intron_variant|LOW|exon-XM_015136886.2-1|GENE_exon-XM_015136886.2-1|transcript|rna-XM_015136886.2|protein_coding|2/4|c.171-6A>G|||…	GT:PL	1/1:255,63,0	1/1:255,87,0	1/1:255,66,0	1/1:255,69,0				splice_acceptor_variant&intron_variant	SRSF12
NC_041757.1	86461523	.	G	T	225	.	VDB=0.210436;SGB=-0.688148;MQSB=0.983267;MQ0F=0;MQ=56;DP=618;DP4=0,0,316,221;AN=2;AC=2;ANN=T|stop_gained|HIGH|exon-XM_001090451.4-1|GENE_exon-XM_001090451.4-1|transcript|rna-XM_001090451.4|protein_coding|1/1|c.298G>T|p.Glu100*|361/561|298/399|100/132||,T|non_coding_transcript_variant|MODIFIER|LOC697471|gene-LOC697471|transcript|XM_001090451.4|protein_coding||||||||WARNING_TRANSCRIPT_NO_START_CODON	GT:PL	1/1:255,57,0	1/1:255,48,0	1/1:255,69,0	1/1:255,75,0				stop_gained	LOC697471
NC_041757.1	89034661	.	G	A	225	.	VDB=0.124896;SGB=-0.692717;MQSB=1;MQ0F=0;MQ=60;DP=663;DP4=0,0,345,216;AN=2;AC=2;ANN=A|splice_acceptor_variant&intron_variant|HIGH|exon-XM_028847387.1-1|GENE_exon-XM_028847387.1-1|transcript|rna-XM_028847387.1|protein_coding|9/17|c.836-1G>A||||||,A|splice_acceptor_variant&intron_variant|HIGH|exon-XM_028847388.1-1|GENE_exon-XM_028847388.1-1|transcript|rna-XM_028847388.1|protein_coding|9/17|c.836-1G…	GT:PL	1/1:255,63,0	1/1:255,66,0	1/1:255,63,0	1/1:255,75,0				splice_acceptor_variant&intron_variant	CEP162
NC_041757.1	97718377	.	T	C	225	.	VDB=0.831558;SGB=-0.689466;MQSB=1;MQ0F=0;MQ=60;DP=781;DP4=0,0,355,305;AN=2;AC=2;ANN=C|stop_lost|HIGH|exon-XM_015136796.2-1|GENE_exon-XM_015136796.2-1|transcript|rna-XM_015136796.2|protein_coding|7/7|c.3511T>C|p.Ter1171Argext*?|3992/5020|3511/3513|1171/1170||,C|missense_variant|MODERATE|exon-XM_015136794.2-1|GENE_exon-XM_015136794.2-1|transcript|rna-XM_015136794.2|protein_coding|8/8|c.3569T>C|p.Me…	GT:PL	1/1:255,57,0	1/1:255,75,0	1/1:255,51,0	1/1:255,102,0				stop_lost	FILIP1
NC_041757.1	102625158	.	A	T	228	.	VDB=0.144047;SGB=-0.692831;MQSB=1;MQ0F=0;MQ=60;RPB=1;MQB=1;BQB=1;DP=794;DP4=3,0,367,295;AN=2;AC=2;ANN=T|stop_lost|HIGH|exon-XM_028847452.1-1|GENE_exon-XM_028847452.1-1|transcript|rna-XM_028847452.1|protein_coding|51/51|c.3559T>A|p.Ter1187Lysext*?|3646/6201|3559/3561|1187/1186||,T|3_prime_UTR_variant|MODIFIER|exon-XM_015136651.2-1|GENE_exon-XM_015136651.2-1|transcript|rna-XM_015136651.2|protein_co…	GT:PL	1/1:255,45,0	1/1:255,52,0	1/1:255,78,0	1/1:255,84,0				stop_lost	COL19A1
NC_041757.1	122538732	.	C	T	225	.	VDB=0.0100664;SGB=-0.670168;RPB=0.038566;MQB=1;MQSB=1;BQB=0.9171;MQ0F=0;ICB=1;HOB=0.5;MQ=60;DP=564;DP4=35,33,212,207;AN=2;AC=2;ANN=T|stop_gained|HIGH|exon-XM_015136504.2-1|GENE_exon-XM_015136504.2-1|transcript|rna-XM_015136504.2|protein_coding|12/22|c.1510C>T|p.Gln504*|1768/5806|1510/4152|504/1383||,T|stop_gained|HIGH|exon-XM_015136505.2-1|GENE_exon-XM_015136505.2-1|transcript|rna-XM_015136505.2|…	GT:PL	1/1:255,69,0	1/1:255,105,0	1/1:255,96,0	1/1:255,111,0				stop_gained	ADGRF5
NC_041757.1	127614715	.	T	G	225	.	VDB=0.615855;SGB=-0.693127;MQSB=1;MQ0F=0;MQ=60;DP=923;DP4=0,0,398,430;AN=2;AC=2;ANN=G|splice_donor_variant&intron_variant|HIGH|exon-XM_015136328.2-1|GENE_exon-XM_015136328.2-1|transcript|rna-XM_015136328.2|protein_coding|4/6|c.247+2T>G||||||,G|splice_donor_variant&intron_variant|HIGH|exon-XM_028846628.1-1|GENE_exon-XM_028846628.1-1|transcript|rna-XM_028846628.1|protein_coding|4/6|c.247+2T>G||||||…	GT:PL	1/1:255,93,0	1/1:255,102,0	1/1:255,114,0	1/1:255,69,0				splice_donor_variant&intron_variant	FRS3
NC_041757.1	128308384	.	G	A	228	.	VDB=0.200103;SGB=-0.693054;MQSB=1;MQ0F=0;MQ=60;RPB=1;MQB=1;BQB=1;ICB=1;HOB=0.5;DP=808;DP4=1,1,375,330;AN=2;AC=2;ANN=A|splice_donor_variant&intron_variant|HIGH|exon-NM_001194725.1-1|GENE_exon-NM_001194725.1-1|transcript|rna-NM_001194725.1|protein_coding|1/7|c.-347+1G>A||||||,A|3_prime_UTR_variant|MODIFIER|exon-XM_015136273.2-1|GENE_exon-XM_015136273.2-1|transcript|rna-XM_015136273.2|protein_coding…	GT:PL	1/1:255,72,0	1/1:255,84,0	1/1:255,123,0	1/1:255,102,0				splice_donor_variant&intron_variant	NFYA
NC_041757.1	132544333	.	C	G	225	.	VDB=0.39638;SGB=-0.688148;MQSB=1;MQ0F=0;MQ=60;DP=778;DP4=0,0,337,326;AN=2;AC=2;ANN=G|splice_donor_variant&intron_variant|HIGH|exon-XM_028846887.1-1|GENE_exon-XM_028846887.1-1|transcript|rna-XM_028846887.1|protein_coding|5/10|c.21+1G>C||||||,G|splice_donor_variant&intron_variant|HIGH|exon-XM_028846888.1-1|GENE_exon-XM_028846888.1-1|transcript|rna-XM_028846888.1|protein_coding|4/9|c.21+1G>C||||||,G…	GT:PL	1/1:255,51,0	1/1:255,90,0	1/1:255,72,0	1/1:255,90,0				splice_donor_variant&intron_variant	C4H6orf89
NC_041757.1	134232074	.	G	A	225	.	VDB=0.356497;SGB=-0.670168;RPB=0.999457;MQB=1;MQSB=1;BQB=1;MQ0F=0;ICB=1;HOB=0.5;MQ=60;DP=726;DP4=6,6,296,308;AN=2;AC=2;ANN=A|start_lost|HIGH|exon-XM_028847651.1-1|GENE_exon-XM_028847651.1-1|transcript|rna-XM_028847651.1|protein_coding|1/2|c.3G>A|p.Met1?|121/895|3/561|1/186||,A|start_lost|HIGH|exon-XM_028847650.1-1|GENE_exon-XM_028847650.1-1|transcript|rna-XM_028847650.1|protein_coding|1/2|c.3G>A|…	GT:PL	1/1:255,60,0	1/1:255,90,0	1/1:255,36,0	1/1:255,105,0				start_lost	ZNF76
NC_041757.1	136431674	.	T	G	83	.	VDB=0.0411132;SGB=-0.511536;RPB=0.28717;MQB=0.28717;MQSB=0.28717;BQB=0.861511;MQ0F=0;ICB=1;HOB=0.5;MQ=42;DP=54;DP4=3,16,25,1;AN=2;AC=2;ANN=G|splice_donor_variant&intron_variant|HIGH|exon-XM_015136066.2-1|GENE_exon-XM_015136066.2-1|transcript|rna-XM_015136066.2|protein_coding|1/4|c.100+2T>G||||||,G|upstream_gene_variant|MODIFIER|exon-XM_015136096.2-1|GENE_exon-XM_015136096.2-1|transcript|rna-XM_01…	GT:PL	1/1:67,6,0	1/1:108,12,0	1/1:113,12,0	1/1:37,3,0				splice_donor_variant&intron_variant	MAMU
NC_041757.1	139329710	.	A	G	225	.	VDB=0.91952;SGB=-0.693144;MQSB=1;MQ0F=0;MQ=60;DP=977;DP4=0,0,448,409;AN=2;AC=2;ANN=G|splice_donor_variant&intron_variant|HIGH|exon-XM_015135843.2-1|GENE_exon-XM_015135843.2-1|transcript|rna-XM_015135843.2|protein_coding|10/24|c.927+2T>C||||||,G|splice_donor_variant&intron_variant|HIGH|exon-XM_015135844.2-1|GENE_exon-XM_015135844.2-1|transcript|rna-XM_015135844.2|protein_coding|10/24|c.924+2T>C|||…	GT:PL	1/1:255,93,0	1/1:255,129,0	1/1:255,141,0	1/1:255,144,0				splice_donor_variant&intron_variant	ABCF1
NC_041757.1	154471160	.	C	T	228	.	VDB=0.322125;SGB=-0.692717;MQSB=1;MQ0F=0;MQ=60;RPB=1;MQB=1;BQB=1;DP=874;DP4=2,0,415,332;AN=2;AC=2;ANN=T|splice_donor_variant&intron_variant|HIGH|exon-XM_015135592.2-1|GENE_exon-XM_015135592.2-1|transcript|rna-XM_015135592.2|protein_coding|9/10|c.685+2C>T||||||,T|splice_donor_variant&intron_variant|HIGH|exon-XM_015135593.2-1|GENE_exon-XM_015135593.2-1|transcript|rna-XM_015135593.2|protein_coding|8…	GT:PL	1/1:255,45,0	1/1:255,126,0	1/1:255,75,0	1/1:255,60,0				splice_donor_variant&intron_variant	DTNBP1
NC_041757.1	160732025	.	C	G,T	225	.	VDB=0.174239;SGB=-0.693021;MQSB=0.41985;MQ0F=0;MQ=54;DP=766;DP4=0,0,353,313;AN=2;AC=2,0;ANN=T|stop_gained|HIGH|exon-XM_001086760.4-1|GENE_exon-XM_001086760.4-1|transcript|rna-XM_001086760.4|protein_coding|2/2|c.679C>T|p.Gln227*|679/1137|679/1137|227/378||,G|missense_variant|MODERATE|exon-XM_001086760.4-1|GENE_exon-XM_001086760.4-1|transcript|rna-XM_001086760.4|protein_coding|2/2|c.679C>G|p.Gln227…	GT:PL	1/1:255,81,0,.,.,.	1/1:255,72,0,.,.,.	1/1:255,87,0,.,.,.	1/1:255,75,0,.,.,.				stop_gained	LOC696374
NC_041758.1	8944063	.	C	T	225	.	VDB=0.116646;SGB=-0.693054;MQSB=1;MQ0F=0;MQ=60;DP=757;DP4=0,0,337,326;AN=2;AC=2;ANN=T|stop_gained|HIGH|exon-XM_028848994.1-1|GENE_exon-XM_028848994.1-1|transcript|rna-XM_028848994.1|protein_coding|11/16|c.908G>A|p.Trp303*|2932/5156|908/1605|303/534||,T|non_coding_transcript_variant|MODIFIER|SLC2A9|gene-SLC2A9|transcript|XM_028848994.1|protein_coding||||||||WARNING_TRANSCRIPT_NO_START_CODON;LOF=(e…	GT:PL	1/1:255,90,0	1/1:255,96,0	1/1:255,99,0	1/1:255,63,0				stop_gained	SLC2A9
NC_041758.1	45585834	.	C	T	228	.	VDB=0.0148393;SGB=-0.691153;MQSB=1;MQ0F=0;MQ=60;RPB=1;MQB=1;BQB=1;DP=452;DP4=0,1,197,211;AN=2;AC=2;ANN=T|stop_gained|HIGH|exon-XM_028848081.1-1|GENE_exon-XM_028848081.1-1|transcript|rna-XM_028848081.1|protein_coding|9/10|c.1139G>A|p.Trp380*|1699/8881|1139/1536|380/511||,T|intron_variant|MODIFIER|exon-XM_028848079.1-1|GENE_exon-XM_028848079.1-1|transcript|rna-XM_028848079.1|protein_coding|9/9|c.10…	GT:PL	1/1:255,45,0	1/1:255,81,0	1/1:255,51,0	1/1:255,93,0				stop_gained	GABRA2
NC_041758.1	57685993	.	G	T	225	.	VDB=0.283505;SGB=-0.662043;RPB=0.994334;MQB=1;MQSB=1;BQB=1;MQ0F=0;ICB=1;HOB=0.5;MQ=60;DP=569;DP4=7,5,238,234;AN=2;AC=2;ANN=T|stop_gained|HIGH|exon-XM_028847939.1-1|GENE_exon-XM_028847939.1-1|transcript|rna-XM_028847939.1|protein_coding|4/4|c.268G>T|p.Glu90*|502/1541|268/321|90/106||,T|missense_variant|MODERATE|exon-NM_001032950.1-1|GENE_exon-NM_001032950.1-1|transcript|rna-NM_001032950.1|protein_…	GT:PL	1/1:255,51,0	1/1:255,105,0	1/1:255,63,0	1/1:255,93,0				stop_gained	ART3
NC_041758.1	57686005	.	A	T	225	.	VDB=0.150123;SGB=-0.692562;MQSB=1;MQ0F=0;MQ=60;DP=713;DP4=0,0,311,281;AN=2;AC=2;ANN=T|stop_gained|HIGH|exon-XM_028847939.1-1|GENE_exon-XM_028847939.1-1|transcript|rna-XM_028847939.1|protein_coding|4/4|c.280A>T|p.Lys94*|514/1541|280/321|94/106||,T|stop_lost&splice_region_variant|HIGH|exon-NM_001032950.1-1|GENE_exon-NM_001032950.1-1|transcript|rna-NM_001032950.1|protein_coding|4/4|c.284A>T|p.Ter95L…	GT:PL	1/1:255,48,0	1/1:255,99,0	1/1:255,72,0	1/1:255,87,0				stop_gained	ART3
NC_041758.1	66024151	.	G	A	225	.	VDB=0.901836;SGB=-0.691153;MQSB=1;MQ0F=0;MQ=60;DP=642;DP4=0,0,345,215;AN=2;AC=2;ANN=A|start_lost|HIGH|exon-XM_015138619.2-1|GENE_exon-XM_015138619.2-1|transcript|rna-XM_015138619.2|protein_coding|6/19|c.3G>A|p.Met1?|524/6797|3/2433|1/810||,A|missense_variant|MODERATE|exon-XM_001099283.4-1|GENE_exon-XM_001099283.4-1|transcript|rna-XM_001099283.4|protein_coding|6/19|c.408G>A|p.Met136Ile|654/6927|40…	GT:PL	1/1:255,81,0	1/1:255,69,0	1/1:255,57,0	1/1:255,78,0				start_lost	CENPC
NC_041758.1	98028893	.	G	A	225	.	VDB=0.00512424;SGB=-0.693097;MQSB=1;MQ0F=0;MQ=60;DP=917;DP4=0,0,447,345;AN=2;AC=2;ANN=A|stop_gained|HIGH|exon-XM_001099986.4-1|GENE_exon-XM_001099986.4-1|transcript|rna-XM_001099986.4|protein_coding|2/3|c.310C>T|p.Gln104*|661/10468|310/5394|104/1797||,A|non_coding_transcript_variant|MODIFIER|C5H4orf54|gene-C5H4orf54|transcript|XM_001099986.4|protein_coding||||||||WARNING_TRANSCRIPT_NO_START_CODON	GT:PL	1/1:255,63,0	1/1:255,96,0	1/1:255,99,0	1/1:255,114,0				stop_gained	C5H4orf54
NC_041758.1	156259015	.	T	G	225	.	VDB=0.889706;SGB=-0.692562;MQSB=1;MQ0F=0;MQ=60;DP=658;DP4=0,0,280,313;AN=2;AC=2;ANN=G|stop_gained|HIGH|exon-XM_015139412.2-1|GENE_exon-XM_015139412.2-1|transcript|rna-XM_015139412.2|protein_coding|17/17|c.2189T>G|p.Leu730*|2505/3133|2189/2268|730/755||,G|stop_gained|HIGH|exon-XM_015139413.2-1|GENE_exon-XM_015139413.2-1|transcript|rna-XM_015139413.2|protein_coding|17/17|c.2189T>G|p.Leu730*|2505/31…	GT:PL	1/1:255,72,0	1/1:255,87,0	1/1:255,48,0	1/1:255,78,0				stop_gained	RXFP1
NC_041758.1	183860261	.	C	T	228	.	VDB=0.560014;SGB=-0.693054;MQSB=1;MQ0F=0;MQ=60;RPB=1;MQB=1;BQB=1;DP=741;DP4=0,1,329,314;AN=2;AC=2;ANN=T|stop_gained|HIGH|exon-XM_015139661.2-1|GENE_exon-XM_015139661.2-1|transcript|rna-XM_015139661.2|protein_coding|29/30|c.13262G>A|p.Trp4421*|13843/15307|13262/13368|4421/4455||,T|synonymous_variant|LOW|exon-XM_015139655.2-1|GENE_exon-XM_015139655.2-1|transcript|rna-XM_015139655.2|protein_coding|2…	GT:PL	1/1:255,63,0	1/1:255,81,0	1/1:255,90,0	1/1:255,78,0				stop_gained	FAT1
NC_041759.1	7771798	.	T	C	225	.	VDB=0.850139;SGB=-0.692562;MQSB=1;MQ0F=0;MQ=60;DP=751;DP4=0,0,342,333;AN=2;AC=2;ANN=C|splice_donor_variant&intron_variant|HIGH|exon-XM_015139723.2-1|GENE_exon-XM_015139723.2-1|transcript|rna-XM_015139723.2|protein_coding|12/15|c.1605+2T>C||||||,C|splice_donor_variant&intron_variant|HIGH|exon-XM_028849334.1-1|GENE_exon-XM_028849334.1-1|transcript|rna-XM_028849334.1|protein_coding|12/13|c.1605+2T>C…	GT:PL	1/1:255,81,0	1/1:255,96,0	1/1:255,93,0	1/1:255,114,0				splice_donor_variant&intron_variant	MTRR
NC_041759.1	37076017	.	A	C	225	.	VDB=0.703185;SGB=-0.680642;MQSB=0.95494;MQ0F=0;MQ=60;DP=607;DP4=0,0,260,258;AN=2;AC=2;ANN=C|splice_donor_variant&intron_variant|HIGH|exon-XM_015139887.2-1|GENE_exon-XM_015139887.2-1|transcript|rna-XM_015139887.2|protein_coding|1/44|c.-68+2T>G||||||,C|intron_variant|MODIFIER|exon-XM_015139878.2-1|GENE_exon-XM_015139878.2-1|transcript|rna-XM_015139878.2|protein_coding|9/52|c.1118+205T>G||||||,C|int…	GT:PL	1/1:255,69,0	1/1:255,96,0	1/1:255,63,0	1/1:255,84,0				splice_donor_variant&intron_variant	CPLANE1
NC_041759.1	43543241	.	T	C	228	.	VDB=0.607884;SGB=-0.691153;RPB=0.715308;MQB=1;MQSB=1;BQB=0.863932;MQ0F=0;ICB=1;HOB=0.5;MQ=60;DP=743;DP4=29,12,332,280;AN=2;AC=2;ANN=C|start_lost|HIGH|exon-XM_015139972.2-1|GENE_exon-XM_015139972.2-1|transcript|rna-XM_015139972.2|protein_coding|2/11|c.1A>G|p.Met1?|245/2480|1/1104|1/367||,C|start_lost|HIGH|exon-XM_028849149.1-1|GENE_exon-XM_028849149.1-1|transcript|rna-XM_028849149.1|protein_coding…	GT:PL	1/1:255,78,0	1/1:255,84,0	1/1:255,66,0	1/1:255,126,0				start_lost	PAIP1
NC_041759.1	53150929	.	A	G	225	.	VDB=0.279831;SGB=-0.69311;MQSB=1;MQ0F=0;MQ=60;DP=840;DP4=0,0,421,304;AN=2;AC=2;ANN=G|splice_donor_variant&intron_variant|HIGH|exon-XM_028849437.1-1|GENE_exon-XM_028849437.1-1|transcript|rna-XM_028849437.1|protein_coding|1/2|c.-1422+2T>C||||||,G|splice_donor_variant&intron_variant|HIGH|exon-XM_028849436.1-1|GENE_exon-XM_028849436.1-1|transcript|rna-XM_028849436.1|protein_coding|8/9|c.-1422+2T>C|||…	GT:PL	1/1:255,96,0	1/1:255,105,0	1/1:255,60,0	1/1:255,96,0				splice_donor_variant&intron_variant	LOC106998769
NC_041759.1	53166601	.	A	C	225	.	VDB=0.403178;SGB=-0.693097;MQSB=1;MQ0F=0;MQ=60;DP=744;DP4=0,0,368,280;AN=2;AC=2;ANN=C|splice_donor_variant&intron_variant|HIGH|exon-XM_028849436.1-1|GENE_exon-XM_028849436.1-1|transcript|rna-XM_028849436.1|protein_coding|5/9|c.-1810+2T>G||||||,C|splice_donor_variant&intron_variant|HIGH|exon-XR_003730310.1-1|GENE_exon-XR_003730310.1-1|transcript|rna-XR_003730310.1|pseudogene|6/10|n.4885+2T>G||||||…	GT:PL	1/1:255,117,0	1/1:255,84,0	1/1:255,84,0	1/1:255,75,0				splice_donor_variant&intron_variant	LOC106998769
NC_041759.1	85083878	.	A	G	228	.	VDB=0.297711;SGB=-0.692562;MQSB=1;MQ0F=0;MQ=60;RPB=1;MQB=1;BQB=1;DP=713;DP4=2,0,335,285;AN=2;AC=2;ANN=G|stop_lost|HIGH|exon-XM_015140390.2-1|GENE_exon-XM_015140390.2-1|transcript|rna-XM_015140390.2|protein_coding|11/11|c.1198T>C|p.Ter400Argext*?|1334/2911|1198/1200|400/399||,G|missense_variant|MODERATE|exon-XM_028849567.1-1|GENE_exon-XM_028849567.1-1|transcript|rna-XM_028849567.1|protein_coding|8…	GT:PL	1/1:255,93,0	1/1:255,78,0	1/1:255,54,0	1/1:255,96,0				stop_lost	TMEM161B
NC_041759.1	100938159	.	G	A	225	.	VDB=0.0137941;SGB=-0.692717;MQSB=1;MQ0F=0;MQ=60;DP=724;DP4=0,0,373,263;AN=2;AC=2;ANN=A|stop_gained|HIGH|exon-XM_015140492.2-1|GENE_exon-XM_015140492.2-1|transcript|rna-XM_015140492.2|protein_coding|1/6|c.10C>T|p.Gln4*|21/3270|10/1254|4/417||,A|missense_variant|MODERATE|exon-XM_015140491.2-1|GENE_exon-XM_015140491.2-1|transcript|rna-XM_015140491.2|protein_coding|2/7|c.176C>T|p.Pro59Leu|369/3587|17…	GT:PL	1/1:255,84,0	1/1:255,75,0	1/1:255,42,0	1/1:255,111,0				stop_gained	NUDT12
NC_041759.1	112391542	.	T	C	159	.	VDB=0.0178597;SGB=-0.616816;MQ0F=0;MQ=46;DP=144;DP4=0,0,129,0;AN=2;AC=2;ANN=C|stop_lost|HIGH|exon-XM_028849666.1-1|GENE_exon-XM_028849666.1-1|transcript|rna-XM_028849666.1|protein_coding|1/1|c.442T>C|p.Ter148Argext*?|710/2240|442/444|148/147||,C|non_coding_transcript_variant|MODIFIER|LOC695949|gene-LOC695949|transcript|XM_028849666.1|protein_coding||||||||WARNING_TRANSCRIPT_NO_START_CODON	GT:PL	1/1:67,6,0	1/1:154,21,0	1/1:154,21,0	1/1:110,12,0				stop_lost	LOC695949
NC_041759.1	131762820	.	C	T	225	.	VDB=0.719223;SGB=-0.692831;MQSB=1;MQ0F=0;MQ=60;DP=741;DP4=0,0,293,339;AN=2;AC=2;ANN=T|splice_donor_variant&intron_variant|HIGH|exon-XM_015140926.2-1|GENE_exon-XM_015140926.2-1|transcript|rna-XM_015140926.2|protein_coding|12/12|c.1719+1G>A||||||,T|splice_donor_variant&intron_variant|HIGH|exon-XM_001108660.4-1|GENE_exon-XM_001108660.4-1|transcript|rna-XM_001108660.4|protein_coding|12/12|c.1719+1G>A…	GT:PL	1/1:255,72,0	1/1:255,81,0	1/1:255,51,0	1/1:255,87,0				splice_donor_variant&intron_variant	CDKL3
NC_041759.1	135201683	.	A	G	225	.	VDB=0.496708;SGB=-0.693141;MQSB=1;MQ0F=0;MQ=60;DP=820;DP4=0,0,379,339;AN=2;AC=2;ANN=G|stop_lost|HIGH|exon-XM_015140965.2-1|GENE_exon-XM_015140965.2-1|transcript|rna-XM_015140965.2|protein_coding|1/1|c.302A>G|p.Ter101Trpext*?|563/1028|302/609|101/202||,G|non_coding_transcript_variant|MODIFIER|LOC713438|gene-LOC713438|transcript|XM_015140965.2|protein_coding||||||||WARNING_TRANSCRIPT_NO_START_CODON	GT:PL	1/1:255,72,0	1/1:255,69,0	1/1:255,93,0	1/1:255,99,0				stop_lost	LOC713438
NC_041759.1	136888048	.	G	T	228	.	VDB=0.146809;SGB=-0.693021;MQSB=1;MQ0F=0;MQ=60;RPB=1;MQB=1;BQB=1;DP=816;DP4=1,0,392,291;AN=2;AC=2;ANN=T|stop_gained&splice_region_variant|HIGH|exon-XM_028850089.1-1|GENE_exon-XM_028850089.1-1|transcript|rna-XM_028850089.1|protein_coding|6/7|c.944C>A|p.Ser315*|1074/2008|944/1140|315/379||,T|stop_gained&splice_region_variant|HIGH|exon-XM_015141010.2-1|GENE_exon-XM_015141010.2-1|transcript|rna-XM_01…	GT:PL	1/1:255,90,0	1/1:255,90,0	1/1:255,87,0	1/1:255,84,0				stop_gained&splice_region_variant	TMEM173
NC_041759.1	138247282	.	A	T	225	.	VDB=0.516209;SGB=-0.693079;MQSB=1;MQ0F=0;MQ=60;DP=765;DP4=0,0,334,330;AN=2;AC=2;ANN=T|stop_gained|HIGH|exon-XM_015141044.2-1|GENE_exon-XM_015141044.2-1|transcript|rna-XM_015141044.2|protein_coding|2/2|c.409A>T|p.Lys137*|726/2123|409/597|137/198||,T|upstream_gene_variant|MODIFIER|exon-XM_028849778.1-1|GENE_exon-XM_028849778.1-1|transcript|rna-XM_028849778.1|protein_coding||c.-7486A>T|||||2348|,T|u…	GT:PL	1/1:255,69,0	1/1:255,69,0	1/1:255,102,0	1/1:255,84,0				stop_gained	LOC698874
NC_041759.1	139324182	.	G	T	225	.	VDB=0.168067;SGB=-0.693139;MQSB=1;MQ0F=0;MQ=60;DP=846;DP4=0,0,414,334;AN=2;AC=2;ANN=T|splice_acceptor_variant&intron_variant|HIGH|exon-XM_015140836.2-1|GENE_exon-XM_015140836.2-1|transcript|rna-XM_015140836.2|protein_coding|11/12|c.1331-1G>T||||||,T|splice_acceptor_variant&intron_variant|HIGH|exon-XM_015140837.2-1|GENE_exon-XM_015140837.2-1|transcript|rna-XM_015140837.2|protein_coding|11/12|c.133…	GT:PL	1/1:255,93,0	1/1:255,141,0	1/1:255,75,0	1/1:255,84,0				splice_acceptor_variant&intron_variant	DELE1
NC_041759.1	143247035	.	C	T	225	.	VDB=0.238083;SGB=-0.693127;MQSB=1;MQ0F=0;MQ=60;RPB=0.783218;MQB=1;BQB=0.843932;ICB=1;HOB=0.5;DP=699;DP4=5,3,309,259;AN=2;AC=2;ANN=T|splice_donor_variant&intron_variant|HIGH|exon-XM_028849814.1-1|GENE_exon-XM_028849814.1-1|transcript|rna-XM_028849814.1|protein_coding|4/7|c.240+1G>A||||||,T|intron_variant|MODIFIER|exon-XM_001099038.4-1|GENE_exon-XM_001099038.4-1|transcript|rna-XM_001099038.4|protei…	GT:PL	1/1:255,72,0	1/1:255,90,0	1/1:255,48,0	1/1:255,84,0				splice_donor_variant&intron_variant	PRELID2
NC_041759.1	155901113	.	C	T	225	.	VDB=0.0195097;SGB=-0.692976;MQSB=1;MQ0F=0;MQ=60;DP=597;DP4=0,0,318,215;AN=2;AC=2;ANN=T|splice_donor_variant&intron_variant|HIGH|exon-XR_003730605.1-1|GENE_exon-XR_003730605.1-1|transcript|rna-XR_003730605.1|pseudogene|2/3|n.403+1G>A||||||,T|intron_variant|MODIFIER|exon-XR_001445631.2-1|GENE_exon-XR_001445631.2-1|transcript|rna-XR_001445631.2|pseudogene|1/2|n.152+12834G>A||||||,T|intragenic_varian…	GT:PL	1/1:255,63,0	1/1:255,81,0	1/1:255,117,0	1/1:255,102,0				splice_donor_variant&intron_variant	LOC106999014
NC_041759.1	168601651	.	C	G	225	.	VDB=0.00633599;SGB=-0.690438;MQSB=1;MQ0F=0;MQ=60;DP=635;DP4=0,0,297,294;AN=2;AC=2;ANN=G|stop_gained|HIGH|exon-XM_015141394.2-1|GENE_exon-XM_015141394.2-1|transcript|rna-XM_015141394.2|protein_coding|21/28|c.2277C>G|p.Tyr759*|2455/4603|2277/3267|759/1088||,G|non_coding_transcript_variant|MODIFIER|RANBP17|gene-RANBP17|transcript|XM_015141394.2|protein_coding||||||||WARNING_TRANSCRIPT_NO_START_CODON…	GT:PL	1/1:255,72,0	1/1:255,48,0	1/1:255,81,0	1/1:255,90,0				stop_gained	RANBP17
NC_041760.1	17197477	.	C	T	225	.	VDB=1.74852e-07;SGB=-0.692352;MQSB=1;MQ0F=0;MQ=60;DP=678;DP4=0,0,395,193;AN=2;AC=2;ANN=T|splice_acceptor_variant&intron_variant|HIGH|exon-XM_015141885.2-1|GENE_exon-XM_015141885.2-1|transcript|rna-XM_015141885.2|protein_coding|1/12|c.357-2G>A||||||,T|splice_region_variant&intron_variant|LOW|exon-XM_015141886.2-1|GENE_exon-XM_015141886.2-1|transcript|rna-XM_015141886.2|protein_coding|1/12|c.357-8G…	GT:PL	1/1:255,54,0	1/1:255,75,0	1/1:255,69,0	1/1:255,63,0				splice_acceptor_variant&intron_variant	RMDN3
NC_041760.1	21694259	.	A	G	225	.	VDB=0.685185;SGB=-0.692067;MQSB=1;MQ0F=0;MQ=60;DP=900;DP4=0,0,468,297;AN=2;AC=2;ANN=G|splice_donor_variant&intron_variant|HIGH|exon-XM_028850875.1-1|GENE_exon-XM_028850875.1-1|transcript|rna-XM_028850875.1|protein_coding|15/17|c.1648+1A>G||||||,G|3_prime_UTR_variant|MODIFIER|exon-XM_028850874.1-1|GENE_exon-XM_028850874.1-1|transcript|rna-XM_028850874.1|protein_coding|13/13|c.*634A>G|||||634|,G|in…	GT:PL	1/1:255,75,0	1/1:255,60,0	1/1:255,96,0	1/1:255,81,0				splice_donor_variant&intron_variant	SLC28A2
NC_041760.1	26949308	.	G	A	225	.	VDB=0.335123;SGB=-0.689466;MQSB=1;MQ0F=0;MQ=60;DP=564;DP4=0,0,221,225;AN=2;AC=2;ANN=A|stop_gained&splice_region_variant|HIGH|exon-XM_001107612.4-1|GENE_exon-XM_001107612.4-1|transcript|rna-XM_001107612.4|protein_coding|4/7|c.658C>T|p.Gln220*|839/1396|658/1122|220/373||,A|stop_gained&splice_region_variant|HIGH|exon-XM_028850909.1-1|GENE_exon-XM_028850909.1-1|transcript|rna-XM_028850909.1|protein_c…	GT:PL	1/1:255,42,0	1/1:246,33,0	1/1:255,42,0	1/1:255,69,0				stop_gained&splice_region_variant	USP50
NC_041760.1	28771373	.	A	G	225	.	VDB=0.657589;SGB=-0.692562;MQSB=1;MQ0F=0;MQ=60;DP=779;DP4=0,0,372,313;AN=2;AC=2;ANN=G|splice_donor_variant&intron_variant|HIGH|exon-XM_015142267.2-1|GENE_exon-XM_015142267.2-1|transcript|rna-XM_015142267.2|protein_coding|12/40|c.1542+2T>C||||||,G|splice_donor_variant&intron_variant|HIGH|exon-XM_015142270.2-1|GENE_exon-XM_015142270.2-1|transcript|rna-XM_015142270.2|protein_coding|12/39|c.1542+2T>C…	GT:PL	1/1:255,87,0	1/1:255,93,0	1/1:255,66,0	1/1:255,129,0				splice_donor_variant&intron_variant	MYO5A
NC_041760.1	54583164	.	C	T	228	.	VDB=0.793759;SGB=-0.683931;MQSB=0.961166;MQ0F=0;MQ=60;RPB=1;MQB=1;BQB=1;DP=637;DP4=0,1,320,223;AN=2;AC=2;ANN=T|splice_donor_variant&intron_variant|HIGH|exon-XM_015142797.2-1|GENE_exon-XM_015142797.2-1|transcript|rna-XM_015142797.2|protein_coding|2/6|c.-274+1G>A||||||,T|splice_donor_variant&intron_variant|HIGH|exon-XM_015142805.2-1|GENE_exon-XM_015142805.2-1|transcript|rna-XM_015142805.2|protein_c…	GT:PL	1/1:255,63,0	1/1:255,87,0	1/1:255,20,0	1/1:255,66,0				splice_donor_variant&intron_variant	PEAK1
NC_041760.1	67993824	.	A	G	225	.	VDB=0.646023;SGB=-0.693127;MQSB=1;MQ0F=0;MQ=60;DP=676;DP4=0,0,303,282;AN=2;AC=2;ANN=G|splice_donor_variant&intron_variant|HIGH|exon-XM_001091538.4-1|GENE_exon-XM_001091538.4-1|transcript|rna-XM_001091538.4|protein_coding|3/8|c.12+2T>C||||||,G|non_coding_transcript_variant|MODIFIER|RLBP1|gene-RLBP1|transcript|XM_001091538.4|protein_coding||||||||WARNING_TRANSCRIPT_NO_START_CODON;LOF=(exon-XM_00109…	GT:PL	1/1:255,90,0	1/1:255,90,0	1/1:255,57,0	1/1:255,99,0				splice_donor_variant&intron_variant	RLBP1
NC_041760.1	84955249	.	T	C	225	.	VDB=0.496859;SGB=-0.69311;MQSB=1;MQ0F=0;MQ=60;DP=783;DP4=0,0,363,345;AN=2;AC=2;ANN=C|start_lost|HIGH|exon-XM_015143286.2-1|GENE_exon-XM_015143286.2-1|transcript|rna-XM_015143286.2|protein_coding|1/17|c.1A>G|p.Met1?|208/2519|1/1935|1/644||,C|5_prime_UTR_variant|MODIFIER|exon-XM_015143287.2-1|GENE_exon-XM_015143287.2-1|transcript|rna-XM_015143287.2|protein_coding|1/16|c.-220A>G|||||1742|,C|5_prime_…	GT:PL	1/1:255,66,0	1/1:255,102,0	1/1:225,24,0	1/1:255,87,0				start_lost	PRMT5
NC_041760.1	90862409	.	C	T	228	.	VDB=0.0332223;SGB=-0.692831;MQSB=1;MQ0F=0;MQ=60;RPB=1;MQB=1;BQB=1;DP=625;DP4=0,1,241,222;AN=2;AC=2;ANN=T|splice_donor_variant&intron_variant|HIGH|exon-XR_003731548.1-1|GENE_exon-XR_003731548.1-1|transcript|rna-XR_003731548.1|pseudogene|1/3|n.167+1G>A||||||,T|upstream_gene_variant|MODIFIER|FOXG1|gene-FOXG1|transcript|XM_015143472.2|protein_coding||c.-14349C>T|||||2651|WARNING_TRANSCRIPT_NO_START_C…	GT:PL	1/1:255,69,0	1/1:255,63,0	1/1:255,66,0	1/1:255,57,0				splice_donor_variant&intron_variant	LOC106999377
NC_041760.1	92141514	.	T	G	225	.	VDB=0.301308;SGB=-0.690438;MQSB=1;MQ0F=0;MQ=60;DP=653;DP4=0,0,285,272;AN=2;AC=2;ANN=G|splice_donor_variant&intron_variant|HIGH|exon-XR_001446188.2-1|GENE_exon-XR_001446188.2-1|transcript|rna-XR_001446188.2|pseudogene|4/5|n.3786+2T>G||||||,G|intragenic_variant|MODIFIER|LOC106999381|gene-LOC106999381|gene_variant|gene-LOC106999381|||n.92141514T>G||||||	GT:PL	1/1:255,69,0	1/1:255,87,0	1/1:255,51,0	1/1:255,78,0				splice_donor_variant&intron_variant	LOC106999381
NC_041760.1	136972738	.	C	T	225	.	VDB=0.179028;SGB=-0.693079;MQSB=1;MQ0F=0;MQ=60;DP=844;DP4=0,0,384,362;AN=2;AC=2;ANN=T|splice_acceptor_variant&intron_variant|HIGH|exon-XM_015144134.2-1|GENE_exon-XM_015144134.2-1|transcript|rna-XM_015144134.2|protein_coding|2/4|c.1312-1G>A||||||,T|non_coding_transcript_variant|MODIFIER|PROX2|gene-PROX2|transcript|XM_015144134.2|protein_coding||||||||WARNING_TRANSCRIPT_NO_START_CODON;LOF=(exon-XM_…	GT:PL	1/1:255,60,0	1/1:255,151,0	1/1:255,144,0	1/1:255,105,0				splice_acceptor_variant&intron_variant	PROX2
NC_041761.1	16282365	.	C	A	225	.	VDB=0.461112;SGB=-0.693021;MQSB=1;MQ0F=0;MQ=60;DP=686;DP4=0,0,317,253;AN=2;AC=2;ANN=A|splice_acceptor_variant&intron_variant|HIGH|exon-XM_015144806.2-1|GENE_exon-XM_015144806.2-1|transcript|rna-XM_015144806.2|protein_coding|1/8|c.-4-1G>T||||||,A|splice_acceptor_variant&intron_variant|HIGH|exon-XM_015144805.2-1|GENE_exon-XM_015144805.2-1|transcript|rna-XM_015144805.2|protein_coding|1/9|c.-4-1G>T||…	GT:PL	1/1:255,63,0	1/1:255,51,0	1/1:255,66,0	1/1:255,81,0				splice_acceptor_variant&intron_variant	MSR1
NC_041761.1	18087343	.	G	A	228	.	VDB=0.0975649;SGB=-0.689466;MQSB=1;MQ0F=0;MQ=60;RPB=1;MQB=1;BQB=1;DP=771;DP4=0,1,346,293;AN=2;AC=2;ANN=A|splice_donor_variant&intron_variant|HIGH|exon-XM_028852381.1-1|GENE_exon-XM_028852381.1-1|transcript|rna-XM_028852381.1|protein_coding|10/44|c.1089+1G>A||||||,A|splice_donor_variant&intron_variant|HIGH|exon-XM_028852382.1-1|GENE_exon-XM_028852382.1-1|transcript|rna-XM_028852382.1|protein_codin…	GT:PL	1/1:255,66,0	1/1:255,132,0	1/1:255,54,0	1/1:255,75,0				splice_donor_variant&intron_variant	PCM1
NC_041761.1	42564063	.	C	G	225	.	VDB=0.145508;SGB=-0.692717;MQSB=1;MQ0F=0;MQ=60;DP=825;DP4=0,0,356,361;AN=2;AC=2;ANN=G|start_lost|HIGH|exon-XM_015145294.2-1|GENE_exon-XM_015145294.2-1|transcript|rna-XM_015145294.2|protein_coding|2/12|c.3G>C|p.Met1?|85/7690|3/4911|1/1636||,G|missense_variant|MODERATE|exon-XM_028852630.1-1|GENE_exon-XM_028852630.1-1|transcript|rna-XM_028852630.1|protein_coding|7/17|c.1083G>C|p.Met361Ile|1529/9134|…	GT:PL	1/1:255,90,0	1/1:255,108,0	1/1:255,81,0	1/1:255,84,0				start_lost	KAT6A
NC_041761.1	43373559	.	G	A	225	.	VDB=0.669629;SGB=-0.693127;MQSB=1;MQ0F=0;MQ=60;DP=130;DP4=0,0,58,54;AN=2;AC=2;ANN=A|stop_gained|HIGH|exon-XM_001099152.4-1|GENE_exon-XM_001099152.4-1|transcript|rna-XM_001099152.4|protein_coding|4/6|c.325C>T|p.Arg109*|989/2686|325/1485|109/494||,A|stop_gained|HIGH|exon-XM_028852638.1-1|GENE_exon-XM_028852638.1-1|transcript|rna-XM_028852638.1|protein_coding|4/6|c.88C>T|p.Arg30*|364/2061|88/1248|30…	GT:PL	1/1:255,81,0	1/1:255,90,0	1/1:255,66,0	1/1:255,99,0				stop_gained	CHRNA6
NC_041761.1	54472015	.	C	T	228	.	VDB=0.0522344;SGB=-0.692562;MQSB=1;MQ0F=0;MQ=60;RPB=1;MQB=1;BQB=1;DP=538;DP4=1,0,230,242;AN=2;AC=2;ANN=T|splice_acceptor_variant&intron_variant|HIGH|exon-XM_015145373.2-1|GENE_exon-XM_015145373.2-1|transcript|rna-XM_015145373.2|protein_coding|1/12|c.-35-1G>A||||||,T|splice_acceptor_variant&intron_variant|HIGH|exon-XM_015145372.2-1|GENE_exon-XM_015145372.2-1|transcript|rna-XM_015145372.2|protein_c…	GT:PL	1/1:255,72,0	1/1:255,90,0	1/1:255,51,0	1/1:255,120,0				splice_acceptor_variant&intron_variant	ATP6V1H
NC_041761.1	72930328	.	C	T	225	.	VDB=0.513058;SGB=-0.692976;MQSB=1;MQ0F=0;MQ=60;DP=750;DP4=0,0,318,328;AN=2;AC=2;ANN=T|splice_acceptor_variant&intron_variant|HIGH|exon-XR_003732642.1-1|GENE_exon-XR_003732642.1-1|transcript|rna-XR_003732642.1|pseudogene|2/2|n.320-1G>A||||||,T|intragenic_variant|MODIFIER|LOC106999803|gene-LOC106999803|gene_variant|gene-LOC106999803|||n.72930328C>T||||||	GT:PL	1/1:255,66,0	1/1:255,78,0	1/1:255,66,0	1/1:255,87,0				splice_acceptor_variant&intron_variant	LOC106999803
NC_041761.1	73736973	.	G	A	225	.	VDB=0.00299838;SGB=-0.670168;MQSB=1;MQ0F=0;MQ=60;DP=404;DP4=0,0,325,9;AN=2;AC=2;ANN=A|stop_gained|HIGH|exon-XM_015145566.2-1|GENE_exon-XM_015145566.2-1|transcript|rna-XM_015145566.2|protein_coding|5/5|c.466C>T|p.Arg156*|5084/5225|466/486|156/161||,A|non_coding_transcript_variant|MODIFIER|C8H8orf89|gene-C8H8orf89|transcript|XM_015145566.2|protein_coding||||||||WARNING_TRANSCRIPT_NO_START_CODON	GT:PL	1/1:191,45,0	1/1:170,27,0	1/1:218,54,0	1/1:226,54,0				stop_gained	C8H8orf89
NC_041761.1	73753303	.	A	C	225	.	VDB=0.518994;SGB=-0.693021;MQSB=1;MQ0F=0;MQ=60;DP=598;DP4=0,0,283,231;AN=2;AC=2;ANN=C|splice_donor_variant&intron_variant|HIGH|exon-XM_015145566.2-1|GENE_exon-XM_015145566.2-1|transcript|rna-XM_015145566.2|protein_coding|3/4|c.281+2T>G||||||,C|non_coding_transcript_variant|MODIFIER|C8H8orf89|gene-C8H8orf89|transcript|XM_015145566.2|protein_coding||||||||WARNING_TRANSCRIPT_NO_START_CODON;LOF=(exon…	GT:PL	1/1:255,60,0	1/1:255,84,0	1/1:255,93,0	1/1:255,102,0				splice_donor_variant&intron_variant	C8H8orf89
NC_041762.1	46479068	.	C	T	228	.	VDB=0.871209;SGB=-0.688148;MQSB=1;MQ0F=0;MQ=60;RPB=1;MQB=1;BQB=1;DP=770;DP4=1,0,339,296;AN=2;AC=2;ANN=T|stop_gained|HIGH|exon-XM_001112204.3-1|GENE_exon-XM_001112204.3-1|transcript|rna-XM_001112204.3|protein_coding|1/1|c.169C>T|p.Gln57*|169/1025|169/936|57/311||,T|non_coding_transcript_variant|MODIFIER|LOC718883|gene-LOC718883|transcript|XM_001112204.3|protein_coding||||||||WARNING_TRANSCRIPT_NO_…	GT:PL	1/1:255,69,0	1/1:255,78,0	1/1:255,69,0	1/1:255,69,0				stop_gained	LOC718883
NC_041762.1	48547320	.	T	C	225	.	VDB=0.7905;SGB=-0.693147;MQSB=1;MQ0F=0;MQ=60;DP=816;DP4=0,0,332,372;AN=2;AC=2;ANN=C|splice_acceptor_variant&intron_variant|HIGH|exon-XM_015146993.2-1|GENE_exon-XM_015146993.2-1|transcript|rna-XM_015146993.2|protein_coding|32/61|c.5506-2A>G||||||,C|missense_variant&splice_region_variant|MODERATE|exon-XM_015146988.2-1|GENE_exon-XM_015146988.2-1|transcript|rna-XM_015146988.2|protein_coding|33/62|c.5…	GT:PL	1/1:255,42,0	1/1:255,60,0	1/1:255,72,0	1/1:255,84,0				splice_acceptor_variant&intron_variant	WDFY4
NC_041762.1	50933109	.	G	A	225	.	VDB=0.00177107;SGB=-0.688148;MQSB=0.845852;MQ0F=0;MQ=44;DP=126;DP4=0,0,27,91;AN=2;AC=2;ANN=A|splice_acceptor_variant&intron_variant|HIGH|exon-XM_028826373.1-1|GENE_exon-XM_028826373.1-1|transcript|rna-XM_028826373.1|protein_coding|8/10|c.901-2G>A||||||,A|non_coding_transcript_variant|MODIFIER|LOC693843|gene-LOC693843|transcript|XM_028826373.1|protein_coding||||||||WARNING_TRANSCRIPT_NO_START_CODO…	GT:PL	1/1:196,21,0	1/1:179,21,0	1/1:92,9,0	1/1:248,30,0				splice_acceptor_variant&intron_variant	LOC693843
NC_041762.1	57997240	.	C	T	132	.	VDB=0.329692;SGB=-0.616816;MQ0F=0;MQ=40;DP=49;DP4=0,0,0,44;AN=2;AC=2;ANN=T|splice_donor_variant&intron_variant|HIGH|exon-XM_015147152.2-1|GENE_exon-XM_015147152.2-1|transcript|rna-XM_015147152.2|protein_coding|6/14|c.747+2C>T||||||,T|splice_donor_variant&intron_variant|HIGH|exon-XM_028826418.1-1|GENE_exon-XM_028826418.1-1|transcript|rna-XM_028826418.1|protein_coding|6/14|c.747+2C>T||||||,T|splice…	GT:PL	1/1:37,3,0	1/1:37,3,0	1/1:113,12,0	1/1:92,9,0				splice_donor_variant&intron_variant	ANXA11
NC_041762.1	65026291	.	A	G	225	.	VDB=0.900228;SGB=-0.693097;MQSB=1;MQ0F=0;MQ=60;DP=819;DP4=0,0,398,315;AN=2;AC=2;ANN=G|start_lost|HIGH|exon-XM_028826496.1-1|GENE_exon-XM_028826496.1-1|transcript|rna-XM_028826496.1|protein_coding|3/10|c.2T>C|p.Met1?|441/3231|2/933|1/310||,G|start_lost|HIGH|exon-XM_028826497.1-1|GENE_exon-XM_028826497.1-1|transcript|rna-XM_028826497.1|protein_coding|3/10|c.2T>C|p.Met1?|456/3246|2/933|1/310||,G|sta…	GT:PL	1/1:255,87,0	1/1:255,84,0	1/1:255,69,0	1/1:255,72,0				start_lost	MCU
NC_041762.1	103423659	.	G	T	225	.	VDB=0.571955;SGB=-0.692976;MQSB=1;MQ0F=0;MQ=60;DP=688;DP4=0,0,309,289;AN=2;AC=2;ANN=T|stop_gained&splice_region_variant|HIGH|exon-XM_001113391.4-1|GENE_exon-XM_001113391.4-1|transcript|rna-XM_001113391.4|protein_coding|8/11|c.613G>T|p.Glu205*|2561/4016|613/1128|205/375||,T|splice_region_variant&non_coding_transcript_exon_variant|LOW|exon-XR_001447278.2-1|GENE_exon-XR_001447278.2-1|transcript|rna-…	GT:PL	1/1:255,87,0	1/1:255,87,0	1/1:255,72,0	1/1:255,120,0				stop_gained&splice_region_variant	AS3MT
NC_041762.1	114812208	.	G	A	225	.	VDB=0.311607;SGB=-0.693139;MQSB=1;MQ0F=0;MQ=60;DP=899;DP4=0,0,414,365;AN=2;AC=2;ANN=A|stop_gained|HIGH|exon-XM_015148230.2-1|GENE_exon-XM_015148230.2-1|transcript|rna-XM_015148230.2|protein_coding|13/13|c.2255G>A|p.Trp752*|2690/3850|2255/2439|752/812||,A|stop_gained|HIGH|exon-XM_015148229.2-1|GENE_exon-XM_015148229.2-1|transcript|rna-XM_015148229.2|protein_coding|13/13|c.2255G>A|p.Trp752*|2577/37…	GT:PL	1/1:255,69,0	1/1:255,90,0	1/1:255,135,0	1/1:255,96,0				stop_gained	VWA2
NC_041762.1	117090993	.	G	A	225	.	VDB=0.106137;SGB=-0.692831;MQSB=1;MQ0F=0;MQ=60;DP=829;DP4=0,0,368,344;AN=2;AC=2;ANN=A|splice_donor_variant&intron_variant|HIGH|exon-XM_028826904.1-1|GENE_exon-XM_028826904.1-1|transcript|rna-XM_028826904.1|protein_coding|8/11|c.933+1G>A||||||,A|splice_donor_variant&intron_variant|HIGH|exon-XM_028826903.1-1|GENE_exon-XM_028826903.1-1|transcript|rna-XM_028826903.1|protein_coding|7/10|c.1116+1G>A|||…	GT:PL	1/1:255,84,0	1/1:255,105,0	1/1:255,84,0	1/1:255,84,0				splice_donor_variant&intron_variant	PNLIPRP1
NC_041762.1	120074268	.	C	T	225	.	VDB=0.150061;SGB=-0.691153;MQSB=0.673857;MQ0F=0;MQ=57;DP=576;DP4=0,0,260,183;AN=2;AC=2;ANN=T|start_lost|HIGH|exon-XM_015148305.2-1|GENE_exon-XM_015148305.2-1|transcript|rna-XM_015148305.2|protein_coding|1/12|c.3G>A|p.Met1?|567/3929|3/1179|1/392||,T|start_lost|HIGH|exon-XM_015148306.1-1|GENE_exon-XM_015148306.1-1|transcript|rna-XM_015148306.1|protein_coding|1/12|c.3G>A|p.Met1?|567/2351|3/1128|1/37…	GT:PL	1/1:255,45,0	1/1:255,36,0	1/1:74,6,0	1/1:255,42,0				start_lost	TIAL1
NC_041763.1	910150	.	G	A	225	.	VDB=0.469483;SGB=-0.693144;MQSB=1;MQ0F=0;MQ=60;DP=945;DP4=0,0,436,276;AN=2;AC=2;ANN=A|splice_acceptor_variant&intron_variant|HIGH|exon-XM_015150649.2-1|GENE_exon-XM_015150649.2-1|transcript|rna-XM_015150649.2|protein_coding|3/19|c.282-1G>A||||||,A|splice_region_variant&intron_variant|LOW|exon-XM_015150650.2-1|GENE_exon-XM_015150650.2-1|transcript|rna-XM_015150650.2|protein_coding|3/19|c.282-4G>A|…	GT:PL	1/1:255,81,0	1/1:255,60,0	1/1:255,63,0	1/1:255,105,0				splice_acceptor_variant&intron_variant	CPT1B
NC_041763.1	10303116	.	G	C	225	.	VDB=0.00103119;SGB=-0.692352;MQSB=1;MQ0F=0;MQ=60;DP=830;DP4=0,0,417,313;AN=2;AC=2;ANN=C|stop_gained|HIGH|exon-XM_015150451.2-1|GENE_exon-XM_015150451.2-1|transcript|rna-XM_015150451.2|protein_coding|2/16|c.449C>G|p.Ser150*|464/3458|449/2217|150/738||,C|synonymous_variant|LOW|exon-XM_001103491.4-1|GENE_exon-XM_001103491.4-1|transcript|rna-XM_001103491.4|protein_coding|2/17|c.216C>G|p.Leu72Leu|370/…	GT:PL	1/1:255,45,0	1/1:255,99,0	1/1:255,75,0	1/1:255,90,0				stop_gained	L3MBTL2
NC_041763.1	11129308	.	A	G	225	.	VDB=0.0914549;SGB=-0.692914;MQSB=1;MQ0F=0;MQ=60;DP=895;DP4=0,0,376,374;AN=2;AC=2;ANN=G|start_lost|HIGH|exon-XM_028827682.1-1|GENE_exon-XM_028827682.1-1|transcript|rna-XM_028827682.1|protein_coding|6/21|c.2T>C|p.Met1?|684/2951|2/1923|1/640||,G|synonymous_variant|LOW|exon-XM_028827678.1-1|GENE_exon-XM_028827678.1-1|transcript|rna-XM_028827678.1|protein_coding|5/20|c.327T>C|p.Asn109Asn|617/2931|327/…	GT:PL	1/1:255,63,0	1/1:255,96,0	1/1:255,93,0	1/1:255,90,0				start_lost	SGSM3
NC_041763.1	22054454	.	C	T	228	.	VDB=0.565693;SGB=-0.693143;RPB=0.157895;MQB=0.0921053;MQSB=0.619442;BQB=0.921053;MQ0F=0;MQ=57;DP=954;DP4=1,3,368,428;AN=2;AC=2;ANN=T|splice_donor_variant&intron_variant|HIGH|exon-XM_028827869.1-1|GENE_exon-XM_028827869.1-1|transcript|rna-XM_028827869.1|protein_coding|4/4|c.1569+1G>A||||||,T|missense_variant|MODERATE|exon-XM_028827868.1-1|GENE_exon-XM_028827868.1-1|transcript|rna-XM_028827868.1|pr…	GT:PL	1/1:255,75,0	1/1:255,81,0	1/1:255,96,0	1/1:255,108,0				splice_donor_variant&intron_variant	NEFH
NC_041763.1	22237410	.	C	T	228	.	VDB=0.37733;SGB=-0.693127;MQSB=1;MQ0F=0;MQ=60;RPB=1;MQB=1;BQB=1;DP=977;DP4=0,1,474,341;AN=2;AC=2;ANN=T|stop_gained|HIGH|exon-XM_015149999.2-1|GENE_exon-XM_015149999.2-1|transcript|rna-XM_015149999.2|protein_coding|2/2|c.1627C>T|p.Arg543*|2884/3325|1627/1872|543/623||,T|synonymous_variant|LOW|exon-NM_001260903.1-1|GENE_exon-NM_001260903.1-1|transcript|rna-NM_001260903.1|protein_coding|3/3|c.516C>T…	GT:PL	1/1:255,63,0	1/1:255,114,0	1/1:255,126,0	1/1:255,99,0				stop_gained	RASL10A
NC_041763.1	33719448	.	T	C	137	.	VDB=0.89072;SGB=-0.590765;MQ0F=0;MQ=41;RPB=1;MQB=1;BQB=1;ICB=1;HOB=0.5;MQSB=1;DP=101;DP4=3,1,80,0;AN=2;AC=2;ANN=C|splice_donor_variant&intron_variant|HIGH|exon-XM_015149690.2-1|GENE_exon-XM_015149690.2-1|transcript|rna-XM_015149690.2|protein_coding|7/15|c.929+2T>C||||||,C|non_coding_transcript_variant|MODIFIER|PRODH|gene-PRODH|transcript|XM_015149690.2|protein_coding||||||||WARNING_TRANSCRIPT_NO_…	GT:PL	1/1:123,12,0	1/1:152,21,0	1/1:125,15,0	1/1:113,12,0				splice_donor_variant&intron_variant	PRODH
NC_041763.1	48122035	.	C	T	225	.	VDB=0.394783;SGB=-0.69311;MQSB=1;MQ0F=0;MQ=60;DP=810;DP4=0,0,357,351;AN=2;AC=2;ANN=T|splice_donor_variant&intron_variant|HIGH|exon-XM_015149557.2-1|GENE_exon-XM_015149557.2-1|transcript|rna-XM_015149557.2|protein_coding|18/20|c.1965+2C>T||||||,T|splice_donor_variant&intron_variant|HIGH|exon-XM_028828149.1-1|GENE_exon-XM_028828149.1-1|transcript|rna-XM_028828149.1|protein_coding|19/21|c.1965+2C>T|…	GT:PL	1/1:255,84,0	1/1:255,69,0	1/1:255,99,0	1/1:255,111,0				splice_donor_variant&intron_variant	DZANK1
NC_041763.1	60388672	.	G	A	228	.	VDB=0.0804094;SGB=-0.693054;MQSB=1;MQ0F=0;MQ=60;RPB=1;MQB=1;BQB=1;DP=861;DP4=1,0,470,288;AN=2;AC=2;ANN=A|splice_acceptor_variant&intron_variant|HIGH|exon-XM_015149465.2-1|GENE_exon-XM_015149465.2-1|transcript|rna-XM_015149465.2|protein_coding|1/14|c.-21-1G>A||||||,A|non_coding_transcript_variant|MODIFIER|FERMT1|gene-FERMT1|transcript|XM_015149465.2|protein_coding||||||||WARNING_TRANSCRIPT_NO_STAR…	GT:PL	1/1:255,99,0	1/1:255,84,0	1/1:255,141,0	1/1:255,93,0				splice_acceptor_variant&intron_variant	FERMT1
NC_041763.1	68310255	.	G	A	225	.	VDB=0.596074;SGB=-0.692562;MQSB=1;MQ0F=0;MQ=60;DP=800;DP4=0,0,370,327;AN=2;AC=2;ANN=A|splice_donor_variant&intron_variant|HIGH|exon-NM_001194330.1-1|GENE_exon-NM_001194330.1-1|transcript|rna-NM_001194330.1|protein_coding|13/14|c.1324+1G>A||||||WARNING_TRANSCRIPT_NO_START_CODON,A|non_coding_transcript_variant|MODIFIER|BPIFB3|gene-BPIFB3|transcript|NM_001194330.1|protein_coding||||||||WARNING_TRANS…	GT:PL	1/1:255,54,0	1/1:255,69,0	1/1:255,78,0	1/1:255,108,0				splice_donor_variant&intron_variant	BPIFB3
NC_041763.1	91603300	.	A	G	225	.	VDB=0.137218;SGB=-0.692914;MQSB=1;MQ0F=0;MQ=60;DP=624;DP4=0,0,339,198;AN=2;AC=2;ANN=G|splice_acceptor_variant&intron_variant|HIGH|exon-XM_028828521.1-1|GENE_exon-XM_028828521.1-1|transcript|rna-XM_028828521.1|protein_coding|6/6|c.1954-2A>G||||||,G|splice_acceptor_variant&intron_variant|HIGH|exon-XM_015148735.2-1|GENE_exon-XM_015148735.2-1|transcript|rna-XM_015148735.2|protein_coding|5/5|c.1954-2A…	GT:PL	1/1:255,66,0	1/1:255,72,0	1/1:255,69,0	1/1:255,63,0				splice_acceptor_variant&intron_variant	CASS4
NC_041764.1	7297585	.	C	T	225	.	VDB=0.277136;SGB=-0.692717;MQSB=0.50474;MQ0F=0;MQ=51;DP=705;DP4=0,0,261,283;AN=2;AC=2;ANN=T|splice_acceptor_variant&intron_variant|HIGH|exon-XM_015150953.2-1|GENE_exon-XM_015150953.2-1|transcript|rna-XM_015150953.2|protein_coding|11/11|c.1235-1G>A||||||,T|downstream_gene_variant|MODIFIER|LOC114670774|gene-LOC114670774|transcript|XM_028829223.1|protein_coding||c.*5723C>T|||||2730|WARNING_TRANSCRIP…	GT:PL	1/1:238,36,0	1/1:255,72,0	1/1:255,51,0	1/1:255,87,0				splice_acceptor_variant&intron_variant	LOC722144
NC_041764.1	7367606	.	C	T	225	.	VDB=0.26229;SGB=-0.693136;MQSB=1;MQ0F=0;MQ=60;DP=911;DP4=0,0,394,425;AN=2;AC=2;ANN=T|splice_donor_variant&intron_variant|HIGH|exon-NM_001261142.2-1|GENE_exon-NM_001261142.2-1|transcript|rna-NM_001261142.2|protein_coding|14/17|c.2245+2C>T||||||,T|upstream_gene_variant|MODIFIER|LOC107000741|gene-LOC107000741|transcript|XM_015150956.2|protein_coding||c.-7770C>T|||||3619|WARNING_TRANSCRIPT_NO_START_C…	GT:PL	1/1:255,69,0	1/1:255,87,0	1/1:255,93,0	1/1:255,105,0				splice_donor_variant&intron_variant	CLSTN3
NC_041764.1	10801567	.	T	C	228	.	VDB=0.757606;SGB=-0.693097;MQSB=1;MQ0F=0;MQ=60;RPB=1;MQB=1;BQB=1;DP=956;DP4=0,1,413,412;AN=2;AC=2;ANN=C|start_lost&splice_region_variant|HIGH|exon-XM_001114044.4-1|GENE_exon-XM_001114044.4-1|transcript|rna-XM_001114044.4|protein_coding|1/7|c.2T>C|p.Met1?|590/2887|2/840|1/279||,C|splice_region_variant|LOW|exon-XM_028829251.1-1|GENE_exon-XM_028829251.1-1|transcript|rna-XM_028829251.1|protein_coding…	GT:PL	1/1:255,66,0	1/1:255,114,0	1/1:218,27,0	1/1:255,132,0				start_lost&splice_region_variant	M6PR
NC_041764.1	29637945	.	T	C	225	.	VDB=0.127308;SGB=-0.693132;MQSB=1;MQ0F=0;MQ=60;DP=108;DP4=0,0,51,49;AN=2;AC=2;ANN=C|start_lost|HIGH|exon-XM_028829369.1-1|GENE_exon-XM_028829369.1-1|transcript|rna-XM_028829369.1|protein_coding|4/11|c.2T>C|p.Met1?|590/2400|2/840|1/279||,C|start_lost|HIGH|exon-XM_028829371.1-1|GENE_exon-XM_028829371.1-1|transcript|rna-XM_028829371.1|protein_coding|4/11|c.2T>C|p.Met1?|457/2267|2/840|1/279||,C|start…	GT:PL	1/1:255,66,0	1/1:255,75,0	1/1:255,57,0	1/1:255,102,0				start_lost	CCDC91
NC_041764.1	48100004	.	T	C	225	.	VDB=0.889596;SGB=-0.692717;MQSB=1;MQ0F=0;MQ=60;DP=756;DP4=0,0,347,289;AN=2;AC=2;ANN=C|splice_donor_variant&intron_variant|HIGH|exon-XM_015151572.2-1|GENE_exon-XM_015151572.2-1|transcript|rna-XM_015151572.2|protein_coding|5/8|c.177+2T>C||||||,C|splice_donor_variant&intron_variant|HIGH|exon-XM_015151575.2-1|GENE_exon-XM_015151575.2-1|transcript|rna-XM_015151575.2|protein_coding|5/8|c.168+2T>C||||||…	GT:PL	1/1:255,90,0	1/1:255,72,0	1/1:255,57,0	1/1:255,105,0				splice_donor_variant&intron_variant	C11H12orf54
NC_041764.1	51920618	.	T	A	225	.	VDB=0.633361;SGB=-0.692914;MQSB=1;MQ0F=0;MQ=60;DP=980;DP4=0,0,455,361;AN=2;AC=2;ANN=A|start_lost|HIGH|exon-XM_028830319.1-1|GENE_exon-XM_028830319.1-1|transcript|rna-XM_028830319.1|protein_coding|1/10|c.2T>A|p.Met1?|2/1467|2/1467|1/488||,A|non_coding_transcript_variant|MODIFIER|LOC100427990|gene-LOC100427990|transcript|XM_028830319.1|protein_coding||||||||WARNING_TRANSCRIPT_NO_START_CODON;LOF=(ex…	GT:PL	1/1:255,81,0	1/1:255,90,0	1/1:255,93,0	1/1:255,84,0				start_lost	LOC100427990
NC_041764.1	54942519	.	T	G	225	.	VDB=0.00156582;SGB=-0.688148;MQ0F=0;MQ=60;MQSB=1;DP=275;DP4=0,0,19,231;AN=2;AC=2;ANN=G|stop_gained|HIGH|exon-XM_015151945.2-1|GENE_exon-XM_015151945.2-1|transcript|rna-XM_015151945.2|protein_coding|1/1|c.896T>G|p.Leu299*|896/939|896/939|299/312||,G|downstream_gene_variant|MODIFIER|LOC707979|LOC707979|transcript|gene-LOC707979|pseudogene||n.*4305A>C|||||4305|,G|non_coding_transcript_variant|MODIFI…	GT:PL	1/1:191,45,0	1/1:184,36,0	1/1:240,39,0	1/1:189,42,0				stop_gained	LOC100425229
NC_041764.1	55797864	.	C	A	225	.	VDB=0.581091;SGB=-0.693054;MQSB=1;MQ0F=0;MQ=60;DP=867;DP4=0,0,404,347;AN=2;AC=2;ANN=A|stop_gained|HIGH|exon-XM_015151996.2-1|GENE_exon-XM_015151996.2-1|transcript|rna-XM_015151996.2|protein_coding|1/6|c.60C>A|p.Cys20*|432/1716|60/711|20/236||,A|5_prime_UTR_variant|MODIFIER|exon-XM_015151999.2-1|GENE_exon-XM_015151999.2-1|transcript|rna-XM_015151999.2|protein_coding|4/9|c.-16C>A|||||16|,A|5_prime_…	GT:PL	1/1:255,84,0	1/1:255,99,0	1/1:255,39,0	1/1:255,99,0				stop_gained	NABP2
NC_041764.1	56517598	.	T	C	228	.	VDB=0.567439;SGB=-0.692352;MQSB=0.0618874;MQ0F=0;MQ=52;RPB=1;MQB=1;BQB=1;DP=775;DP4=0,3,326,342;AN=2;AC=2;ANN=C|splice_acceptor_variant&intron_variant|HIGH|exon-XM_028829632.1-1|GENE_exon-XM_028829632.1-1|transcript|rna-XM_028829632.1|protein_coding|3/3|c.716-2A>G||||||,C|splice_acceptor_variant&intron_variant|HIGH|exon-XM_028829633.1-1|GENE_exon-XM_028829633.1-1|transcript|rna-XM_028829633.1|pro…	GT:PL	1/1:255,51,0	1/1:255,66,0	1/1:255,114,0	1/1:255,99,0				splice_acceptor_variant&intron_variant	LOC713738
NC_041764.1	90703390	.	T	A	225	.	VDB=0.688239;SGB=-0.693021;MQSB=1;MQ0F=0;MQ=60;DP=834;DP4=0,0,406,293;AN=2;AC=2;ANN=A|stop_lost|HIGH|exon-XM_015152441.2-1|GENE_exon-XM_015152441.2-1|transcript|rna-XM_015152441.2|protein_coding|1/1|c.1172A>T|p.Ter391Leuext*?|1656/1874|1172/1173|391/390||,A|non_coding_transcript_variant|MODIFIER|CCER1|gene-CCER1|transcript|XM_015152441.2|protein_coding||||||||WARNING_TRANSCRIPT_NO_START_CODON	GT:PL	1/1:255,72,0	1/1:255,93,0	1/1:255,93,0	1/1:255,81,0				stop_lost	CCER1
NC_041764.1	112934079	.	C	A	225	.	VDB=0.0722181;SGB=-0.693054;MQSB=1;MQ0F=0;MQ=60;DP=889;DP4=0,0,395,344;AN=2;AC=2;ANN=A|splice_donor_variant&intron_variant|HIGH|exon-XM_028829936.1-1|GENE_exon-XM_028829936.1-1|transcript|rna-XM_028829936.1|protein_coding|1/4|c.-94+1G>T||||||,A|splice_donor_variant&intron_variant|HIGH|exon-XM_028829937.1-1|GENE_exon-XM_028829937.1-1|transcript|rna-XM_028829937.1|protein_coding|1/3|c.-94+1G>T|||||…	GT:PL	1/1:255,81,0	1/1:255,132,0	1/1:240,27,0	1/1:255,84,0				splice_donor_variant&intron_variant	IQCD
NC_041764.1	122049485	.	C	T	225	.	VDB=0.173624;SGB=-0.683931;RPB=0.840502;MQB=1;MQSB=1;BQB=0.914148;MQ0F=0;ICB=1;HOB=0.5;MQ=60;DP=576;DP4=108,68,175,136;AN=2;AC=2;ANN=T|stop_gained&splice_region_variant|HIGH|exon-XM_028830024.1-1|GENE_exon-XM_028830024.1-1|transcript|rna-XM_028830024.1|protein_coding|10/12|c.1615C>T|p.Gln539*|1663/1925|1615/1848|539/615||,T|stop_gained&splice_region_variant|HIGH|exon-XM_028830023.1-1|GENE_exon-XM…	GT:PL	1/1:255,57,0	1/1:255,141,0	1/1:255,69,0	1/1:255,123,0				stop_gained&splice_region_variant	LRRC43
NC_041764.1	122228044	.	T	C	225	.	VDB=0.201236;SGB=-0.692831;MQSB=1;MQ0F=0;MQ=60;DP=695;DP4=0,0,274,321;AN=2;AC=2;ANN=C|splice_acceptor_variant&intron_variant|HIGH|exon-XM_015153025.2-1|GENE_exon-XM_015153025.2-1|transcript|rna-XM_015153025.2|protein_coding|1/27|c.-106-2A>G||||||,C|splice_acceptor_variant&intron_variant|HIGH|exon-XM_015153029.2-1|GENE_exon-XM_015153029.2-1|transcript|rna-XM_015153029.2|protein_coding|1/26|c.-106-…	GT:PL	1/1:255,96,0	1/1:255,102,0	1/1:255,75,0	1/1:255,90,0				splice_acceptor_variant&intron_variant	CLIP1
NC_041765.1	46174614	.	T	C	228	.	VDB=0.230191;SGB=-0.692831;MQSB=1;MQ0F=0;MQ=60;RPB=1;MQB=1;BQB=1;DP=820;DP4=1,0,397,314;AN=2;AC=2;ANN=C|start_lost|HIGH|exon-XM_015110194.2-1|GENE_exon-XM_015110194.2-1|transcript|rna-XM_015110194.2|protein_coding|2/24|c.2T>C|p.Met1?|149/7064|2/5265|1/1754||,C|start_lost|HIGH|exon-XM_028830728.1-1|GENE_exon-XM_028830728.1-1|transcript|rna-XM_028830728.1|protein_coding|2/24|c.2T>C|p.Met1?|834/7749…	GT:PL	1/1:255,75,0	1/1:255,90,0	1/1:255,72,0	1/1:255,78,0				start_lost	TANC1
NC_041765.1	46820495	.	C	T	225	.	VDB=0.957102;SGB=-0.691153;MQSB=1;MQ0F=0;MQ=60;DP=700;DP4=0,0,328,285;AN=2;AC=2;ANN=T|stop_gained|HIGH|exon-XM_028830744.1-1|GENE_exon-XM_028830744.1-1|transcript|rna-XM_028830744.1|protein_coding|9/9|c.2101C>T|p.Gln701*|2295/6117|2101/2331|701/776||,T|stop_gained|HIGH|exon-XM_028830748.1-1|GENE_exon-XM_028830748.1-1|transcript|rna-XM_028830748.1|protein_coding|8/8|c.1933C>T|p.Gln645*|2127/5949|1…	GT:PL	1/1:255,63,0	1/1:255,90,0	1/1:255,48,0	1/1:255,93,0				stop_gained	CD302
NC_041765.1	66179052	.	C	G	225	.	VDB=0.200006;SGB=-0.692717;MQSB=1;MQ0F=0;MQ=60;RPB=0.892142;MQB=1;BQB=0.979255;ICB=1;HOB=0.5;DP=673;DP4=6,2,269,316;AN=2;AC=2;ANN=G|splice_acceptor_variant&intron_variant|HIGH|exon-XM_015110460.2-1|GENE_exon-XM_015110460.2-1|transcript|rna-XM_015110460.2|protein_coding|1/24|c.-131-1G>C||||||,G|5_prime_UTR_variant|MODIFIER|exon-XM_028830891.1-1|GENE_exon-XM_028830891.1-1|transcript|rna-XM_02883089…	GT:PL	1/1:255,60,0	1/1:255,87,0	1/1:255,57,0	1/1:255,102,0				splice_acceptor_variant&intron_variant	CCDC141
NC_041765.1	72922385	.	C	A,G	228	.	VDB=0.129045;SGB=-0.692914;MQSB=1;MQ0F=0;MQ=60;RPB=1;MQB=1;BQB=1;DP=777;DP4=9,1,347,315;AN=2;AC=2,0;ANN=A|stop_gained|HIGH|exon-XM_015110507.2-1|GENE_exon-XM_015110507.2-1|transcript|rna-XM_015110507.2|protein_coding|16/23|c.5165C>A|p.Ser1722*|5249/20932|5165/20784|1722/6927||,G|stop_gained|HIGH|exon-XM_015110507.2-1|GENE_exon-XM_015110507.2-1|transcript|rna-XM_015110507.2|protein_coding|16/23|c.…	GT:PL	1/1:255,45,0,.,.,.	1/1:255,0,3,.,.,.	1/1:255,78,0,.,.,.	1/1:255,64,0,.,.,.				stop_gained	FSIP2
NC_041765.1	100649608	.	G	A	225	.	VDB=0.413623;SGB=-0.692562;MQSB=1;MQ0F=0;MQ=60;DP=728;DP4=0,0,376,257;AN=2;AC=2;ANN=A|stop_gained|HIGH|exon-XM_028831079.1-1|GENE_exon-XM_028831079.1-1|transcript|rna-XM_028831079.1|protein_coding|3/15|c.65G>A|p.Trp22*|375/2112|65/1614|22/537||,A|stop_gained|HIGH|exon-XM_028831080.1-1|GENE_exon-XM_028831080.1-1|transcript|rna-XM_028831080.1|protein_coding|3/15|c.65G>A|p.Trp22*|839/2576|65/1614|22…	GT:PL	1/1:255,48,0	1/1:255,72,0	1/1:255,57,0	1/1:255,87,0				stop_gained	SPAG16
NC_041765.1	114797676	.	A	G	228	.	VDB=0.622983;SGB=-0.692562;MQSB=1;MQ0F=0;MQ=60;RPB=1;MQB=1;BQB=1;DP=510;DP4=0,1,241,192;AN=2;AC=2;ANN=G|splice_acceptor_variant&intron_variant|HIGH|exon-XM_015111204.2-1|GENE_exon-XM_015111204.2-1|transcript|rna-XM_015111204.2|protein_coding|6/9|c.600-2A>G||||||,G|splice_acceptor_variant&intron_variant|HIGH|exon-XM_015111197.2-1|GENE_exon-XM_015111197.2-1|transcript|rna-XM_015111197.2|protein_cod…	GT:PL	1/1:255,72,0	1/1:255,123,0	1/1:255,72,0	1/1:255,105,0				splice_acceptor_variant&intron_variant	MFF
NC_041765.1	118687856	.	A	G	228	.	VDB=0.0524806;SGB=-0.69312;MQSB=1;MQ0F=0;MQ=60;RPB=1;MQB=1;BQB=1;DP=808;DP4=1,0,333,368;AN=2;AC=2;ANN=G|splice_acceptor_variant&intron_variant|HIGH|exon-XM_015111341.2-1|GENE_exon-XM_015111341.2-1|transcript|rna-XM_015111341.2|protein_coding|10/22|c.915-2A>G||||||,G|splice_acceptor_variant&intron_variant|HIGH|exon-XR_001438805.2-1|GENE_exon-XR_001438805.2-1|transcript|rna-XR_001438805.2|pseudogen…	GT:PL	1/1:255,48,0	1/1:255,90,0	1/1:255,54,0	1/1:255,102,0				splice_acceptor_variant&intron_variant	ARMC9
NC_041766.1	23803835	.	G	A	225	.	VDB=0.724988;SGB=-0.691153;MQSB=1;MQ0F=0;MQ=60;DP=671;DP4=0,0,314,268;AN=2;AC=2;ANN=A|splice_donor_variant&intron_variant|HIGH|exon-XM_001082827.4-1|GENE_exon-XM_001082827.4-1|transcript|rna-XM_001082827.4|protein_coding|44/76|c.7137+2C>T||||||,A|splice_donor_variant&intron_variant|HIGH|exon-XM_015112751.2-1|GENE_exon-XM_015112751.2-1|transcript|rna-XM_015112751.2|protein_coding|44/75|c.7137+2C>T…	GT:PL	1/1:255,45,0	1/1:255,69,0	1/1:255,42,0	1/1:255,105,0				splice_donor_variant&intron_variant	DNAH6
NC_041766.1	29601684	.	C	T	225	.	VDB=0.263157;SGB=-0.692352;MQSB=1;MQ0F=0;MQ=60;DP=780;DP4=0,0,359,334;AN=2;AC=2;ANN=T|stop_gained|HIGH|exon-XM_001112492.4-1|GENE_exon-XM_001112492.4-1|transcript|rna-XM_001112492.4|protein_coding|5/6|c.360G>A|p.Trp120*|360/759|360/528|120/175||,T|non_coding_transcript_variant|MODIFIER|REG3G|gene-REG3G|transcript|XM_001112492.4|protein_coding||||||||WARNING_TRANSCRIPT_NO_START_CODON;LOF=(exon-XM_…	GT:PL	1/1:255,69,0	1/1:255,90,0	1/1:255,78,0	1/1:255,93,0				stop_gained	REG3G
NC_041766.1	34132822	.	T	C	225	.	VDB=0.875866;SGB=-0.693127;MQSB=1;MQ0F=0;MQ=60;DP=935;DP4=0,0,442,365;AN=2;AC=2;ANN=C|splice_acceptor_variant&intron_variant|HIGH|exon-XM_015112714.2-1|GENE_exon-XM_015112714.2-1|transcript|rna-XM_015112714.2|protein_coding|10/13|c.1373-2A>G||||||,C|splice_region_variant&synonymous_variant|LOW|exon-XM_015112713.2-1|GENE_exon-XM_015112713.2-1|transcript|rna-XM_015112713.2|protein_coding|11/14|c.13…	GT:PL	1/1:255,54,0	1/1:255,108,0	1/1:255,135,0	1/1:255,117,0				splice_acceptor_variant&intron_variant	SEMA4F
NC_041766.1	34258042	.	T	C	225	.	VDB=0.662613;SGB=-0.693127;MQSB=1;MQ0F=0;MQ=60;DP=942;DP4=0,0,441,391;AN=2;AC=2;ANN=C|stop_lost|HIGH|exon-XM_001111248.4-1|GENE_exon-XM_001111248.4-1|transcript|rna-XM_001111248.4|protein_coding|5/5|c.1662A>G|p.Ter554Trpext*?|2054/2559|1662/1662|554/553||,C|3_prime_UTR_variant|MODIFIER|exon-XM_028832357.1-1|GENE_exon-XM_028832357.1-1|transcript|rna-XM_028832357.1|protein_coding|4/4|c.*646A>G|||||…	GT:PL	1/1:255,72,0	1/1:255,87,0	1/1:255,81,0	1/1:255,138,0				stop_lost	DOK1
NC_041766.1	34289354	.	A	T	225	.	VDB=0.190231;SGB=-0.692976;MQSB=1;MQ0F=0;MQ=60;DP=863;DP4=0,0,422,341;AN=2;AC=2;ANN=T|splice_acceptor_variant&intron_variant|HIGH|exon-XR_001439187.1-1|GENE_exon-XR_001439187.1-1|transcript|rna-XR_001439187.1|pseudogene|10/11|n.1343-2A>T||||||,T|splice_acceptor_variant&intron_variant|HIGH|exon-XM_015112707.2-1|GENE_exon-XM_015112707.2-1|transcript|rna-XM_015112707.2|protein_coding|9/9|c.1306-2A>T…	GT:PL	1/1:255,60,0	1/1:255,93,0	1/1:255,120,0	1/1:255,138,0				splice_acceptor_variant&intron_variant	HTRA2
NC_041766.1	37930926	.	G	A	225	.	VDB=0.150849;SGB=-0.692717;MQSB=1;MQ0F=0;MQ=60;DP=895;DP4=0,0,427,366;AN=2;AC=2;ANN=A|splice_donor_variant&intron_variant|HIGH|exon-XM_015112720.2-1|GENE_exon-XM_015112720.2-1|transcript|rna-XM_015112720.2|protein_coding|6/6|c.1664+1G>A||||||,A|downstream_gene_variant|MODIFIER|LOC114671856|LOC114671856|transcript|gene-LOC114671856|pseudogene||n.*1046G>A|||||1046|,A|non_coding_transcript_variant|M…	GT:PL	1/1:255,90,0	1/1:255,66,0	1/1:255,151,0	1/1:255,111,0				splice_donor_variant&intron_variant	CLEC4F
NC_041766.1	41354809	.	A	G	225	.	VDB=0.174914;SGB=-0.692562;MQSB=1;MQ0F=0;MQ=60;DP=718;DP4=0,0,341,255;AN=2;AC=2;ANN=G|splice_donor_variant&intron_variant|HIGH|exon-XM_028832438.1-1|GENE_exon-XM_028832438.1-1|transcript|rna-XM_028832438.1|protein_coding|4/4|c.2116+2T>C||||||,G|splice_donor_variant&intron_variant|HIGH|exon-XM_015112590.2-1|GENE_exon-XM_015112590.2-1|transcript|rna-XM_015112590.2|protein_coding|5/5|c.2314+2T>C||||…	GT:PL	1/1:255,42,0	1/1:255,111,0	1/1:255,93,0	1/1:255,102,0				splice_donor_variant&intron_variant	ETAA1
NC_041766.1	53377973	.	C	T	225	.	VDB=0.814885;SGB=-0.692067;MQSB=1;MQ0F=0;MQ=60;DP=638;DP4=0,0,261,297;AN=2;AC=2;ANN=T|stop_gained|HIGH|exon-XM_028831661.1-1|GENE_exon-XM_028831661.1-1|transcript|rna-XM_028831661.1|protein_coding|6/17|c.232C>T|p.Gln78*|507/2486|232/2184|78/727||,T|stop_gained|HIGH|exon-XM_028831654.1-1|GENE_exon-XM_028831654.1-1|transcript|rna-XM_028831654.1|protein_coding|5/16|c.232C>T|p.Gln78*|1285/3264|232/21…	GT:PL	1/1:255,45,0	1/1:255,72,0	1/1:255,51,0	1/1:255,63,0				stop_gained	MTIF2
NC_041766.1	58114860	.	C	T	225	.	VDB=0.957952;SGB=-0.692717;MQSB=1;MQ0F=0;MQ=60;DP=712;DP4=0,0,339,305;AN=2;AC=2;ANN=T|splice_donor_variant&intron_variant|HIGH|exon-XR_003721941.1-1|GENE_exon-XR_003721941.1-1|transcript|rna-XR_003721941.1|pseudogene|3/3|n.475+1G>A||||||,T|splice_donor_variant&intron_variant|HIGH|exon-XR_003721940.1-1|GENE_exon-XR_003721940.1-1|transcript|rna-XR_003721940.1|pseudogene|3/3|n.473+1G>A||||||,T|splic…	GT:PL	1/1:255,63,0	1/1:255,129,0	1/1:255,60,0	1/1:255,81,0				splice_donor_variant&intron_variant	NRXN1
NC_041766.1	70123922	.	A	G	225	.	VDB=0.10358;SGB=-0.683931;MQ0F=0;MQ=60;MQSB=1;DP=419;DP4=0,0,358,6;AN=2;AC=2;ANN=G|stop_lost|HIGH|exon-XM_015112153.2-1|GENE_exon-XM_015112153.2-1|transcript|rna-XM_015112153.2|protein_coding|3/3|c.499T>C|p.Ter167Glnext*?|635/1233|499/501|167/166||,G|stop_lost|HIGH|exon-XM_015112154.2-1|GENE_exon-XM_015112154.2-1|transcript|rna-XM_015112154.2|protein_coding|3/3|c.499T>C|p.Ter167Glnext*?|678/1276|…	GT:PL	1/1:187,39,0	1/1:223,45,0	1/1:193,27,0	1/1:223,48,0				stop_lost	GEMIN6
NC_041766.1	70142194	.	C	T	225	.	VDB=0.453283;SGB=-0.690438;MQSB=1;MQ0F=0;MQ=60;DP=701;DP4=0,0,345,261;AN=2;AC=2;ANN=T|start_lost|HIGH|exon-XM_015112152.2-1|GENE_exon-XM_015112152.2-1|transcript|rna-XM_015112152.2|protein_coding|2/3|c.3G>A|p.Met1?|171/2575|3/1854|1/617||,T|start_lost|HIGH|exon-XM_015112151.2-1|GENE_exon-XM_015112151.2-1|transcript|rna-XM_015112151.2|protein_coding|2/3|c.3G>A|p.Met1?|571/2975|3/1854|1/617||,T|non…	GT:PL	1/1:255,48,0	1/1:255,84,0	1/1:255,60,0	1/1:255,78,0				start_lost	LOC713452
NC_041766.1	72369807	.	T	C	225	.	VDB=0.390249;SGB=-0.69168;MQSB=1;MQ0F=0;MQ=60;DP=791;DP4=0,0,304,296;AN=2;AC=2;ANN=C|stop_lost|HIGH|exon-XM_028831776.1-1|GENE_exon-XM_028831776.1-1|transcript|rna-XM_028831776.1|protein_coding|7/9|c.1063T>C|p.Ter355Argext*?|1113/2174|1063/1065|355/354||,C|stop_lost|HIGH|exon-XM_028831777.1-1|GENE_exon-XM_028831777.1-1|transcript|rna-XM_028831777.1|protein_coding|7/10|c.1063T>C|p.Ter355Argext*?|1…	GT:PL	1/1:255,48,0	1/1:255,48,0	1/1:255,60,0	1/1:255,63,0				stop_lost	FEZ2
NC_041766.1	75788678	.	T	C	228	.	VDB=0.00847302;SGB=-0.692717;MQSB=1;MQ0F=0;MQ=60;RPB=1;MQB=1;BQB=1;DP=840;DP4=1,0,386,341;AN=2;AC=2;ANN=C|start_lost|HIGH|exon-XM_028831790.1-1|GENE_exon-XM_028831790.1-1|transcript|rna-XM_028831790.1|protein_coding|1/31|c.1A>G|p.Met1?|16/5001|1/4152|1/1383||,C|upstream_gene_variant|MODIFIER|exon-XM_028831791.1-1|GENE_exon-XM_028831791.1-1|transcript|rna-XM_028831791.1|protein_coding||c.-254A>G||…	GT:PL	1/1:255,38,0	1/1:255,75,0	1/1:255,108,0	1/1:255,90,0				start_lost	LTBP1
NC_041766.1	80105200	.	C	T	225	.	VDB=0.0450435;SGB=-0.692717;MQSB=1;MQ0F=0;MQ=60;DP=833;DP4=0,0,398,315;AN=2;AC=2;ANN=T|splice_donor_variant&intron_variant|HIGH|exon-XM_001102756.4-1|GENE_exon-XM_001102756.4-1|transcript|rna-XM_001102756.4|protein_coding|6/6|c.850+1G>A||||||,T|splice_donor_variant&intron_variant|HIGH|exon-XM_015112005.2-1|GENE_exon-XM_015112005.2-1|transcript|rna-XM_015112005.2|protein_coding|6/6|c.850+1G>A|||||…	GT:PL	1/1:255,72,0	1/1:255,114,0	1/1:255,81,0	1/1:255,111,0				splice_donor_variant&intron_variant	SPDYA
NC_041766.1	81695087	.	A	G	225	.	VDB=0.394924;SGB=-0.692976;MQSB=1;MQ0F=0;MQ=60;DP=822;DP4=0,0,463,279;AN=2;AC=2;ANN=G|splice_acceptor_variant&intron_variant|HIGH|exon-XM_015111955.2-1|GENE_exon-XM_015111955.2-1|transcript|rna-XM_015111955.2|protein_coding|2/6|c.278-2A>G||||||,G|missense_variant|MODERATE|exon-XM_028831853.1-1|GENE_exon-XM_028831853.1-1|transcript|rna-XM_028831853.1|protein_coding|3/7|c.268A>G|p.Arg90Gly|369/1293…	GT:PL	1/1:255,51,0	1/1:255,108,0	1/1:255,84,0	1/1:255,129,0				splice_acceptor_variant&intron_variant	SLC30A3
NC_041766.1	81696960	.	C	A	225	.	VDB=0.157208;SGB=-0.69312;MQSB=1;MQ0F=0;MQ=60;DP=832;DP4=0,0,360,356;AN=2;AC=2;ANN=A|stop_gained&splice_region_variant|HIGH|exon-XM_028831849.1-1|GENE_exon-XM_028831849.1-1|transcript|rna-XM_028831849.1|protein_coding|6/7|c.824C>A|p.Ser275*|941/1827|824/1200|275/399||,A|stop_gained&splice_region_variant|HIGH|exon-XM_015111956.2-1|GENE_exon-XM_015111956.2-1|transcript|rna-XM_015111956.2|protein_co…	GT:PL	1/1:255,45,0	1/1:255,90,0	1/1:255,96,0	1/1:255,120,0				stop_gained&splice_region_variant	SLC30A3
NC_041766.1	81839102	.	C	A	228	.	VDB=0.437602;SGB=-0.692976;MQSB=1;MQ0F=0;MQ=60;RPB=1;MQB=1;BQB=1;DP=815;DP4=0,1,405,308;AN=2;AC=2;ANN=A|stop_gained|HIGH|exon-XM_001090188.4-1|GENE_exon-XM_001090188.4-1|transcript|rna-XM_001090188.4|protein_coding|5/9|c.613G>T|p.Gly205*|1059/1731|613/1218|205/405||,A|stop_gained|HIGH|exon-XM_028831858.1-1|GENE_exon-XM_028831858.1-1|transcript|rna-XM_028831858.1|protein_coding|5/8|c.613G>T|p.Gly2…	GT:PL	1/1:255,126,0	1/1:255,102,0	1/1:255,63,0	1/1:255,69,0				stop_gained	ABHD1
NC_041767.1	6541382	.	C	T	228	.	VDB=0.204165;SGB=-0.692976;MQSB=0.88901;MQ0F=0;MQ=59;RPB=1;MQB=1;BQB=1;DP=910;DP4=1,0,435,337;AN=2;AC=2;ANN=T|stop_gained|HIGH|exon-XM_015113506.2-1|GENE_exon-XM_015113506.2-1|transcript|rna-XM_015113506.2|protein_coding|1/2|c.292C>T|p.Gln98*|374/1468|292/1167|98/388||,T|downstream_gene_variant|MODIFIER|exon-XR_003722340.1-1|GENE_exon-XR_003722340.1-1|transcript|rna-XR_003722340.1|pseudogene||n.*…	GT:PL	1/1:255,81,0	1/1:255,69,0	1/1:255,96,0	1/1:255,114,0				stop_gained	LOC721639
NC_041767.1	6541448	.	C	T	225	.	VDB=0.76142;SGB=-0.693097;MQSB=0.679025;MQ0F=0;MQ=58;DP=850;DP4=0,0,410,324;AN=2;AC=2;ANN=T|stop_gained|HIGH|exon-XM_015113506.2-1|GENE_exon-XM_015113506.2-1|transcript|rna-XM_015113506.2|protein_coding|1/2|c.358C>T|p.Arg120*|440/1468|358/1167|120/388||,T|downstream_gene_variant|MODIFIER|exon-XR_003722340.1-1|GENE_exon-XR_003722340.1-1|transcript|rna-XR_003722340.1|pseudogene||n.*2034G>A|||||2034…	GT:PL	1/1:255,93,0	1/1:255,90,0	1/1:255,87,0	1/1:255,135,0				stop_gained	LOC721639
NC_041767.1	6541598	.	T	C	225	.	VDB=8.6148e-10;SGB=-0.690438;MQSB=0.91051;MQ0F=0;MQ=58;DP=516;DP4=0,0,197,284;AN=2;AC=2;ANN=C|stop_lost|HIGH|exon-XM_015113506.2-1|GENE_exon-XM_015113506.2-1|transcript|rna-XM_015113506.2|protein_coding|1/2|c.508T>C|p.Ter170Argext*?|590/1468|508/1167|170/388||,C|downstream_gene_variant|MODIFIER|exon-XR_003722340.1-1|GENE_exon-XR_003722340.1-1|transcript|rna-XR_003722340.1|pseudogene||n.*1884A>G||…	GT:PL	1/1:255,39,0	1/1:255,48,0	1/1:255,60,0	1/1:255,63,0				stop_lost	LOC721639
NC_041767.1	8896434	.	G	A	225	.	VDB=0.527847;SGB=-0.693139;MQSB=1;MQ0F=0;MQ=60;DP=977;DP4=0,0,344,429;AN=2;AC=2;ANN=A|splice_donor_variant&intron_variant|HIGH|exon-XM_015113776.2-1|GENE_exon-XM_015113776.2-1|transcript|rna-XM_015113776.2|protein_coding|23/34|c.3850+2C>T||||||,A|splice_donor_variant&intron_variant|HIGH|exon-XM_015113777.2-1|GENE_exon-XM_015113777.2-1|transcript|rna-XM_015113777.2|protein_coding|23/34|c.3847+2C>T…	GT:PL	1/1:255,87,0	1/1:255,96,0	1/1:255,108,0	1/1:255,102,0				splice_donor_variant&intron_variant	PCNX3
NC_041767.1	10253132	.	C	T	225	.	VDB=0.185361;SGB=-0.692976;MQSB=1;MQ0F=0;MQ=60;DP=981;DP4=0,0,494,340;AN=2;AC=2;ANN=T|stop_gained|HIGH|exon-XM_028832817.1-1|GENE_exon-XM_028832817.1-1|transcript|rna-XM_028832817.1|protein_coding|8/8|c.1034G>A|p.Trp345*|1659/1990|1034/1215|345/404||,T|stop_gained|HIGH|exon-XM_028832814.1-1|GENE_exon-XM_028832814.1-1|transcript|rna-XM_028832814.1|protein_coding|8/8|c.1142G>A|p.Trp381*|1383/1714|1…	GT:PL	1/1:255,57,0	1/1:255,111,0	1/1:255,72,0	1/1:255,111,0				stop_gained	GPR137
NC_041767.1	15378881	.	C	T	228	.	VDB=0.167921;SGB=-0.693146;MQSB=1;MQ0F=0;MQ=60;RPB=1;MQB=1;BQB=1;DP=977;DP4=1,0,447,362;AN=2;AC=2;ANN=T|stop_gained|HIGH|exon-XM_015114099.2-1|GENE_exon-XM_015114099.2-1|transcript|rna-XM_015114099.2|protein_coding|6/6|c.601C>T|p.Gln201*|1910/2574|601/960|201/319||,T|stop_gained|HIGH|exon-NM_001193880.1-1|GENE_exon-NM_001193880.1-1|transcript|rna-NM_001193880.1|protein_coding|1/1|c.601C>T|p.Gln20…	GT:PL	1/1:255,72,0	1/1:255,108,0	1/1:255,108,0	1/1:255,99,0				stop_gained	OR10Q1
NC_041767.1	15409614	.	G	C	225	.	VDB=0.19949;SGB=-0.69312;MQSB=1;MQ0F=0;MQ=60;DP=130;DP4=0,0,53,63;AN=2;AC=2;ANN=C|stop_gained|HIGH|exon-XM_002808069.2-1|GENE_exon-XM_002808069.2-1|transcript|rna-XM_002808069.2|protein_coding|1/1|c.219C>G|p.Tyr73*|219/936|219/936|73/311||,C|non_coding_transcript_variant|MODIFIER|LOC703304|gene-LOC703304|transcript|XM_002808069.2|protein_coding||||||||WARNING_TRANSCRIPT_NO_START_CODON	GT:PL	1/1:255,66,0	1/1:255,93,0	1/1:255,93,0	1/1:255,96,0				stop_gained	LOC703304
NC_041767.1	16755508	.	T	C,G	225	.	VDB=0.238304;SGB=-0.693127;MQSB=1;MQ0F=0;MQ=60;RPB=0.998151;MQB=1;BQB=0.671644;ICB=1;HOB=0.5;DP=700;DP4=13,6,267,301;AN=2;AC=2,0;ANN=G|stop_gained|HIGH|exon-NM_001193998.1-1|GENE_exon-NM_001193998.1-1|transcript|rna-NM_001193998.1|protein_coding|1/1|c.771T>G|p.Tyr257*|771/933|771/933|257/310||,C|synonymous_variant|LOW|exon-NM_001193998.1-1|GENE_exon-NM_001193998.1-1|transcript|rna-NM_001193998.1|…	GT:PL	1/1:255,54,0,.,.,.	1/1:255,120,0,.,.,.	1/1:255,57,0,.,.,.	1/1:255,93,0,.,.,.				stop_gained	LOC695929
NC_041767.1	20404469	.	C	T	225	.	VDB=0.769405;SGB=-0.692562;MQSB=1;MQ0F=0;MQ=60;DP=769;DP4=0,0,360,308;AN=2;AC=2;ANN=T|splice_donor_variant&intron_variant|HIGH|exon-XR_001439429.2-1|GENE_exon-XR_001439429.2-1|transcript|rna-XR_001439429.2|pseudogene|2/2|n.184+1G>A||||||,T|upstream_gene_variant|MODIFIER|exon-XR_003722348.1-1|GENE_exon-XR_003722348.1-1|transcript|rna-XR_003722348.1|pseudogene||n.-3261C>T|||||3261|,T|intragenic_var…	GT:PL	1/1:255,81,0	1/1:255,117,0	1/1:255,57,0	1/1:255,105,0				splice_donor_variant&intron_variant	LOC106993243
NC_041767.1	29186860	.	C	T	225	.	VDB=0.266027;SGB=-0.693136;MQSB=1;MQ0F=0;MQ=60;DP=885;DP4=0,0,400,328;AN=2;AC=2;ANN=T|stop_gained|HIGH|exon-XM_015114483.2-1|GENE_exon-XM_015114483.2-1|transcript|rna-XM_015114483.2|protein_coding|4/5|c.382C>T|p.Gln128*|439/1291|382/558|128/185||,T|synonymous_variant|LOW|exon-XM_015114484.2-1|GENE_exon-XM_015114484.2-1|transcript|rna-XM_015114484.2|protein_coding|4/5|c.291C>T|p.Ile97Ile|341/1193|…	GT:PL	1/1:255,81,0	1/1:255,105,0	1/1:255,123,0	1/1:255,96,0				stop_gained	COMMD9
NC_041767.1	31009718	.	A	G	228	.	VDB=0.630048;SGB=-0.692976;MQSB=1;MQ0F=0;MQ=60;RPB=1;MQB=1;BQB=1;DP=794;DP4=0,1,395,288;AN=2;AC=2;ANN=G|splice_donor_variant&intron_variant|HIGH|exon-XM_001115625.4-1|GENE_exon-XM_001115625.4-1|transcript|rna-XM_001115625.4|protein_coding|5/12|c.585+2T>C||||||,G|non_coding_transcript_variant|MODIFIER|CAT|gene-CAT|transcript|XM_001115625.4|protein_coding||||||||WARNING_TRANSCRIPT_NO_START_CODON;LO…	GT:PL	1/1:255,90,0	1/1:255,102,0	1/1:255,90,0	1/1:255,72,0				splice_donor_variant&intron_variant	CAT
NC_041767.1	34842930	.	T	G	228	.	VDB=0.751109;SGB=-0.692562;MQSB=1;MQ0F=0;MQ=60;RPB=1;MQB=1;BQB=1;DP=777;DP4=0,2,331,323;AN=2;AC=2;ANN=G|splice_donor_variant&intron_variant|HIGH|exon-XM_028832537.1-1|GENE_exon-XM_028832537.1-1|transcript|rna-XM_028832537.1|protein_coding|3/7|c.-95+2T>G||||||,G|intron_variant|MODIFIER|exon-XM_015114516.2-1|GENE_exon-XM_015114516.2-1|transcript|rna-XM_015114516.2|protein_coding|2/6|c.128+13896T>G|…	GT:PL	1/1:255,78,0	1/1:255,78,0	1/1:255,66,0	1/1:255,87,0				splice_donor_variant&intron_variant	MPPED2
NC_041767.1	46422442	.	T	C	225	.	VDB=0.460347;SGB=-0.692067;MQSB=1;MQ0F=0;MQ=60;DP=783;DP4=0,0,358,338;AN=2;AC=2;ANN=C|start_lost|HIGH|exon-XM_015114653.2-1|GENE_exon-XM_015114653.2-1|transcript|rna-XM_015114653.2|protein_coding|5/17|c.1A>G|p.Met1?|503/2439|1/1479|1/492||,C|start_lost|HIGH|exon-XM_015114654.2-1|GENE_exon-XM_015114654.2-1|transcript|rna-XM_015114654.2|protein_coding|5/17|c.1A>G|p.Met1?|488/2424|1/1479|1/492||,C|m…	GT:PL	1/1:255,108,0	1/1:255,72,0	1/1:255,81,0	1/1:255,90,0				start_lost	ZDHHC13
NC_041767.1	47513533	.	T	G	228	.	VDB=0.0198201;SGB=-0.692352;MQSB=1;MQ0F=0;MQ=60;RPB=1;MQB=1;BQB=1;DP=735;DP4=1,0,383,285;AN=2;AC=2;ANN=G|start_lost|HIGH|exon-XM_028832904.1-1|GENE_exon-XM_028832904.1-1|transcript|rna-XM_028832904.1|protein_coding|1/2|c.2T>G|p.Met1?|111/437|2/234|1/77||,G|non_coding_transcript_variant|MODIFIER|LOC695134|gene-LOC695134|transcript|XM_028832904.1|protein_coding||||||||WARNING_TRANSCRIPT_NO_START_CO…	GT:PL	1/1:255,63,0	1/1:255,90,0	1/1:255,51,0	1/1:255,99,0				start_lost	LOC695134
NC_041767.1	48478889	.	G	A	225	.	VDB=0.337235;SGB=-0.556411;MQ0F=0;MQ=60;MQSB=1;DP=696;DP4=0,0,328,252;AN=2;AC=2;ANN=A|splice_acceptor_variant&intron_variant|HIGH|exon-XM_028833602.1-1|GENE_exon-XM_028833602.1-1|transcript|rna-XM_028833602.1|protein_coding|2/27|c.1066-1G>A||||||,A|splice_acceptor_variant&intron_variant|HIGH|exon-XM_028833600.1-1|GENE_exon-XM_028833600.1-1|transcript|rna-XM_028833600.1|protein_coding|2/32|c.1066-…	GT:PL	1/1:255,66,0	1/1:255,93,0	1/1:255,54,0	1/1:255,84,0				splice_acceptor_variant&intron_variant	PIK3C2A
NC_041767.1	56758624	.	A	G	225	.	VDB=0.558282;SGB=-0.693132;MQSB=1;MQ0F=0;MQ=60;DP=974;DP4=0,0,472,389;AN=2;AC=2;ANN=G|stop_lost|HIGH|exon-XM_015114993.2-1|GENE_exon-XM_015114993.2-1|transcript|rna-XM_015114993.2|protein_coding|5/7|c.876A>G|p.Ter292Trpext*?|897/1814|876/1398|292/465||,G|non_coding_transcript_variant|MODIFIER|C14H11orf16|gene-C14H11orf16|transcript|XM_015114993.2|protein_coding||||||||WARNING_TRANSCRIPT_NO_START_…	GT:PL	1/1:255,87,0	1/1:255,126,0	1/1:255,102,0	1/1:255,93,0				stop_lost	C14H11orf16
NC_041767.1	59770694	.	T	A	225	.	VDB=0.278583;SGB=-0.69168;MQSB=1;MQ0F=0;MQ=60;DP=828;DP4=0,0,372,323;AN=2;AC=2;ANN=A|stop_gained|HIGH|exon-XM_015115001.2-1|GENE_exon-XM_015115001.2-1|transcript|rna-XM_015115001.2|protein_coding|1/1|c.65T>A|p.Leu22*|141/1066|65/978|22/325||,A|non_coding_transcript_variant|MODIFIER|LOC100426296|gene-LOC100426296|transcript|XM_015115001.2|protein_coding||||||||WARNING_TRANSCRIPT_NO_START_CODON	GT:PL	1/1:255,102,0	1/1:255,93,0	1/1:255,87,0	1/1:255,105,0				stop_gained	LOC100426296
NC_041767.1	62830179	.	C	G	225	.	VDB=0.610054;SGB=-0.69311;MQSB=1;MQ0F=0;MQ=60;DP=878;DP4=0,0,427,322;AN=2;AC=2;ANN=G|stop_lost|HIGH|exon-XM_002808080.3-1|GENE_exon-XM_002808080.3-1|transcript|rna-XM_002808080.3|protein_coding|1/1|c.180G>C|p.Ter60Tyrext*?|180/1355|180/939|60/312||,G|non_coding_transcript_variant|MODIFIER|LOC714847|gene-LOC714847|transcript|XM_002808080.3|protein_coding||||||||WARNING_TRANSCRIPT_NO_START_CODON	GT:PL	1/1:255,81,0	1/1:255,96,0	1/1:255,81,0	1/1:255,84,0				stop_lost	LOC714847
NC_041767.1	62932620	.	T	C	225	.	VDB=0.440642;SGB=-0.692067;MQSB=1;MQ0F=0;MQ=60;DP=835;DP4=0,0,389,331;AN=2;AC=2;ANN=C|stop_lost|HIGH|exon-XM_015115060.1-1|GENE_exon-XM_015115060.1-1|transcript|rna-XM_015115060.1|protein_coding|1/1|c.252A>G|p.Ter84Trpext*?|252/939|252/939|84/312||,C|non_coding_transcript_variant|MODIFIER|LOC100429308|gene-LOC100429308|transcript|XM_015115060.1|protein_coding||||||||WARNING_TRANSCRIPT_NO_START_CO…	GT:PL	1/1:255,87,0	1/1:255,72,0	1/1:255,93,0	1/1:255,84,0				stop_lost	LOC100429308
NC_041767.1	63509024	.	G	A	228	.	VDB=0.794621;SGB=-0.69311;MQSB=1;MQ0F=0;MQ=60;RPB=1;MQB=1;BQB=1;DP=819;DP4=0,2,389,309;AN=2;AC=2;ANN=A|stop_gained|HIGH|exon-XM_015115110.1-1|GENE_exon-XM_015115110.1-1|transcript|rna-XM_015115110.1|protein_coding|1/1|c.457C>T|p.Arg153*|457/948|457/948|153/315||,A|non_coding_transcript_variant|MODIFIER|LOC106993376|gene-LOC106993376|transcript|XM_015115110.1|protein_coding||||||||WARNING_TRANSCRI…	GT:PL	1/1:255,63,0	1/1:255,60,0	1/1:255,72,0	1/1:255,102,0				stop_gained	LOC106993376
NC_041767.1	63607356	.	A	C	225	.	VDB=0.732174;SGB=-0.69311;MQSB=1;MQ0F=0;MQ=60;DP=844;DP4=0,0,362,376;AN=2;AC=2;ANN=C|stop_lost|HIGH|exon-XM_001112217.4-1|GENE_exon-XM_001112217.4-1|transcript|rna-XM_001112217.4|protein_coding|1/1|c.61T>G|p.Ter21Gluext*?|61/888|61/888|21/295||,C|non_coding_transcript_variant|MODIFIER|LOC716993|gene-LOC716993|transcript|XM_001112217.4|protein_coding||||||||WARNING_TRANSCRIPT_NO_START_CODON	GT:PL	1/1:255,126,0	1/1:255,72,0	1/1:255,84,0	1/1:255,99,0				stop_lost	LOC716993
NC_041767.1	64024187	.	G	T	225	.	VDB=0.00666879;SGB=-0.686358;MQSB=0.945959;MQ0F=0;MQ=58;DP=650;DP4=0,0,246,331;AN=2;AC=2;ANN=T|stop_gained|HIGH|exon-XM_028833782.1-1|GENE_exon-XM_028833782.1-1|transcript|rna-XM_028833782.1|protein_coding|1/2|c.18C>A|p.Tyr6*|92/1150|18/972|6/323||,T|upstream_gene_variant|MODIFIER|C14H11orf40|gene-C14H11orf40|transcript|XM_015115093.2|protein_coding||c.-20134G>T|||||4434|WARNING_TRANSCRIPT_NO_STA…	GT:PL	1/1:255,42,0	1/1:255,66,0	1/1:255,66,0	1/1:255,75,0				stop_gained	LOC106993364
NC_041767.1	64204576	.	G	A	225	.	VDB=0.111644;SGB=-0.693021;MQSB=1;MQ0F=0;MQ=60;DP=844;DP4=0,0,401,316;AN=2;AC=2;ANN=A|stop_gained|HIGH|exon-XM_015115094.2-1|GENE_exon-XM_015115094.2-1|transcript|rna-XM_015115094.2|protein_coding|3/3|c.931C>T|p.Gln311*|931/1074|931/1074|311/357||,A|downstream_gene_variant|MODIFIER|TRIM21|gene-TRIM21|transcript|NM_001258045.1|protein_coding||c.*12064G>A|||||3374|WARNING_TRANSCRIPT_NO_START_CODON,…	GT:PL	1/1:255,90,0	1/1:255,99,0	1/1:255,96,0	1/1:255,96,0				stop_gained	LOC100427695
NC_041767.1	64847242	.	C	T	225	.	VDB=0.251955;SGB=-0.693139;MQSB=1;MQ0F=0;MQ=60;DP=865;DP4=0,0,386,385;AN=2;AC=2;ANN=T|stop_gained|HIGH|exon-XM_028833789.1-1|GENE_exon-XM_028833789.1-1|transcript|rna-XM_028833789.1|protein_coding|12/17|c.1164G>A|p.Trp388*|1735/4202|1164/2799|388/932||,T|non_coding_transcript_variant|MODIFIER|LOC717656|gene-LOC717656|transcript|XM_028833789.1|protein_coding||||||||WARNING_TRANSCRIPT_NO_START_CODO…	GT:PL	1/1:255,108,0	1/1:255,69,0	1/1:255,81,0	1/1:255,69,0				stop_gained	LOC717656
NC_041767.1	69770814	.	A	G	225	.	VDB=0.921634;SGB=-0.680642;RPB=0.969539;MQB=1;MQSB=1;BQB=0.913101;MQ0F=0;ICB=1;HOB=0.5;MQ=60;DP=827;DP4=6,3,364,371;AN=2;AC=2;ANN=G|splice_donor_variant&intron_variant|HIGH|exon-XM_028833669.1-1|GENE_exon-XM_028833669.1-1|transcript|rna-XM_028833669.1|protein_coding|11/26|c.1287+2T>C||||||WARNING_TRANSCRIPT_MULTIPLE_STOP_CODONS,G|non_coding_transcript_variant|MODIFIER|LOC100430188|gene-LOC1004301…	GT:PL	1/1:255,51,0	1/1:255,87,0	1/1:255,105,0	1/1:255,123,0				splice_donor_variant&intron_variant	LOC100430188
NC_041767.1	69772775	.	C	T	225	.	VDB=0.531922;SGB=-0.692914;MQSB=1;MQ0F=0;MQ=60;DP=741;DP4=0,0,301,357;AN=2;AC=2;ANN=T|stop_gained|HIGH|exon-XM_028833669.1-1|GENE_exon-XM_028833669.1-1|transcript|rna-XM_028833669.1|protein_coding|10/27|c.1080G>A|p.Trp360*|1080/3381|1080/3381|360/1126||WARNING_TRANSCRIPT_MULTIPLE_STOP_CODONS,T|non_coding_transcript_variant|MODIFIER|LOC100430188|gene-LOC100430188|transcript|XM_028833669.1|protein_…	GT:PL	1/1:255,54,0	1/1:255,93,0	1/1:255,54,0	1/1:255,54,0				stop_gained	LOC100430188
NC_041767.1	78893946	.	A	C	225	.	VDB=0.546556;SGB=-0.692717;MQSB=1;MQ0F=0;MQ=60;DP=758;DP4=0,0,333,313;AN=2;AC=2;ANN=C|splice_donor_variant&intron_variant|HIGH|exon-XM_028832892.1-1|GENE_exon-XM_028832892.1-1|transcript|rna-XM_028832892.1|protein_coding|3/3|c.*3167+2T>G||||||,C|3_prime_UTR_variant|MODIFIER|exon-XM_015115294.2-1|GENE_exon-XM_015115294.2-1|transcript|rna-XM_015115294.2|protein_coding|2/2|c.*1109T>G|||||2174|,C|ups…	GT:PL	1/1:255,72,0	1/1:255,105,0	1/1:255,36,0	1/1:255,81,0				splice_donor_variant&intron_variant	TMEM126B
NC_041767.1	78970095	.	G	T	225	.	VDB=0.278771;SGB=-0.693021;MQSB=1;MQ0F=0;MQ=60;DP=700;DP4=0,0,289,299;AN=2;AC=2;ANN=T|splice_acceptor_variant&intron_variant|HIGH|exon-XM_028833886.1-1|GENE_exon-XM_028833886.1-1|transcript|rna-XM_028833886.1|protein_coding|4/17|c.471-1C>A||||||,T|splice_acceptor_variant&intron_variant|HIGH|exon-XM_028833882.1-1|GENE_exon-XM_028833882.1-1|transcript|rna-XM_028833882.1|protein_coding|5/19|c.471-1C…	GT:PL	1/1:255,84,0	1/1:255,90,0	1/1:255,42,0	1/1:255,96,0				splice_acceptor_variant&intron_variant	SYTL2
NC_041767.1	95960276	.	G	C	225	.	VDB=0.39107;SGB=-0.692352;MQSB=1;MQ0F=0;MQ=60;DP=790;DP4=0,0,350,337;AN=2;AC=2;ANN=C|stop_gained|HIGH|exon-XM_028833925.1-1|GENE_exon-XM_028833925.1-1|transcript|rna-XM_028833925.1|protein_coding|9/9|c.1229C>G|p.Ser410*|1258/1361|1229/1236|410/411||,C|missense_variant|MODERATE|exon-XM_028833924.1-1|GENE_exon-XM_028833924.1-1|transcript|rna-XM_028833924.1|protein_coding|10/10|c.1333C>G|p.Gln445Glu…	GT:PL	1/1:255,57,0	1/1:255,93,0	1/1:255,63,0	1/1:255,87,0				stop_gained	LOC106993451
NC_041767.1	122770641	.	T	C	228	.	VDB=0.0891668;SGB=-0.692717;RPB=1;MQB=1;MQSB=1;BQB=1;MQ0F=0;MQ=60;DP=780;DP4=1,0,339,333;AN=2;AC=2;ANN=C|splice_donor_variant&intron_variant|HIGH|exon-XM_015116120.2-1|GENE_exon-XM_015116120.2-1|transcript|rna-XM_015116120.2|protein_coding|3/16|c.403+2T>C||||||,C|splice_donor_variant&intron_variant|HIGH|exon-XM_015116121.2-1|GENE_exon-XM_015116121.2-1|transcript|rna-XM_015116121.2|protein_coding|…	GT:PL	1/1:255,69,0	1/1:255,123,0	1/1:255,84,0	1/1:255,96,0				splice_donor_variant&intron_variant	APLP2
NC_041768.1	1138605	.	G	A	225	.	VDB=0.509204;SGB=-0.690438;MQSB=1;MQ0F=0;MQ=60;DP=902;DP4=0,0,379,284;AN=2;AC=2;ANN=A|stop_gained|HIGH|exon-XM_028834568.1-1|GENE_exon-XM_028834568.1-1|transcript|rna-XM_028834568.1|protein_coding|2/9|c.463C>T|p.Gln155*|478/3426|463/1644|155/547||,A|synonymous_variant|LOW|exon-XM_015116288.2-1|GENE_exon-XM_015116288.2-1|transcript|rna-XM_015116288.2|protein_coding|2/9|c.312C>T|p.Asn104Asn|339/332…	GT:PL	1/1:255,45,0	1/1:255,90,0	1/1:255,57,0	1/1:255,60,0				stop_gained	UAP1L1
NC_041768.1	4710757	.	A	G	228	.	VDB=0.417446;SGB=-0.69312;MQSB=1;MQ0F=0;MQ=60;RPB=1;MQB=1;BQB=1;DP=911;DP4=1,0,402,386;AN=2;AC=2;ANN=G|start_lost&splice_region_variant|HIGH|exon-XM_015116430.2-1|GENE_exon-XM_015116430.2-1|transcript|rna-XM_015116430.2|protein_coding|2/15|c.2T>C|p.Met1?|105/3214|2/2460|1/819||,G|splice_region_variant&synonymous_variant|LOW|exon-XM_015116429.2-1|GENE_exon-XM_015116429.2-1|transcript|rna-XM_015116…	GT:PL	1/1:255,87,0	1/1:255,135,0	1/1:255,105,0	1/1:255,120,0				start_lost&splice_region_variant	ADAMTSL2
NC_041768.1	11621669	.	G	A	225	.	VDB=0.268692;SGB=-0.693127;MQSB=1;MQ0F=0;MQ=60;DP=921;DP4=0,0,424,372;AN=2;AC=2;ANN=A|stop_gained|HIGH|exon-XM_028834755.1-1|GENE_exon-XM_028834755.1-1|transcript|rna-XM_028834755.1|protein_coding|10/11|c.628C>T|p.Arg210*|1157/1599|628/717|210/238||,A|missense_variant|MODERATE|exon-XM_028834752.1-1|GENE_exon-XM_028834752.1-1|transcript|rna-XM_028834752.1|protein_coding|9/10|c.608C>T|p.Pro203Leu|1…	GT:PL	1/1:255,51,0	1/1:255,120,0	1/1:255,84,0	1/1:255,123,0				stop_gained	PHYHD1
NC_041768.1	12880388	.	C	T	225	.	VDB=0.166042;SGB=-0.693079;MQSB=1;MQ0F=0;MQ=60;DP=924;DP4=0,0,398,333;AN=2;AC=2;ANN=T|stop_gained|HIGH|exon-XM_015116590.2-1|GENE_exon-XM_015116590.2-1|transcript|rna-XM_015116590.2|protein_coding|4/4|c.694C>T|p.Arg232*|859/894|694/729|232/242||,T|synonymous_variant|LOW|exon-XM_015116589.2-1|GENE_exon-XM_015116589.2-1|transcript|rna-XM_015116589.2|protein_coding|4/4|c.336C>T|p.Asn112Asn|724/1384|…	GT:PL	1/1:255,69,0	1/1:255,96,0	1/1:255,72,0	1/1:255,75,0				stop_gained	TOR2A
NC_041768.1	16521649	.	A	C	225	.	VDB=0.0273827;SGB=-0.636426;MQ0F=0;MQ=48;MQSB=0.333333;RPB=1;MQB=1;BQB=1;DP=179;DP4=0,1,21,138;AN=2;AC=2;ANN=C|stop_lost|HIGH|exon-XM_028834463.1-1|GENE_exon-XM_028834463.1-1|transcript|rna-XM_028834463.1|protein_coding|2/2|c.487T>G|p.Ter163Glyext*?|563/821|487/489|163/162||,C|non_coding_transcript_variant|MODIFIER|LOC114672625|gene-LOC114672625|transcript|XM_028834463.1|protein_coding||||||||WAR…	GT:PL	1/1:232,30,0	1/1:255,45,0	1/1:207,21,0	1/1:142,18,0				stop_lost	LOC114672625
NC_041768.1	17823529	.	G	A	225	.	VDB=0.1931;SGB=-0.69168;MQSB=1;MQ0F=0;MQ=60;DP=654;DP4=0,0,326,267;AN=2;AC=2;ANN=A|splice_acceptor_variant&intron_variant|HIGH|exon-XM_015116854.2-1|GENE_exon-XM_015116854.2-1|transcript|rna-XM_015116854.2|protein_coding|17/19|c.2947-1G>A||||||,A|splice_acceptor_variant&intron_variant|HIGH|exon-XM_015116857.2-1|GENE_exon-XM_015116857.2-1|transcript|rna-XM_015116857.2|protein_coding|17/19|c.2809-1…	GT:PL	1/1:255,54,0	1/1:255,69,0	1/1:255,69,0	1/1:255,84,0				splice_acceptor_variant&intron_variant	RC3H2
NC_041768.1	17877326	.	G	A	228	.	VDB=0.274938;SGB=-0.689466;MQSB=1;MQ0F=0;MQ=60;RPB=1;MQB=1;BQB=1;DP=879;DP4=1,0,443,304;AN=2;AC=2;ANN=A|stop_gained|HIGH|exon-XM_015116895.2-1|GENE_exon-XM_015116895.2-1|transcript|rna-XM_015116895.2|protein_coding|2/2|c.904C>T|p.Arg302*|904/948|904/948|302/315||,A|non_coding_transcript_variant|MODIFIER|LOC100428815|gene-LOC100428815|transcript|XM_015116895.2|protein_coding||||||||WARNING_TRANSCR…	GT:PL	1/1:255,66,0	1/1:255,87,0	1/1:255,93,0	1/1:255,87,0				stop_gained	LOC100428815
NC_041768.1	25095399	.	T	C	225	.	VDB=0.722661;SGB=-0.693097;MQSB=1;MQ0F=0;MQ=60;DP=889;DP4=0,0,442,328;AN=2;AC=2;ANN=C|stop_lost|HIGH|exon-XM_028834205.1-1|GENE_exon-XM_028834205.1-1|transcript|rna-XM_028834205.1|protein_coding|2/2|c.1880A>G|p.Ter627Trpext*?|2287/9603|1880/1881|627/626||,C|stop_lost|HIGH|exon-XM_015116960.2-1|GENE_exon-XM_015116960.2-1|transcript|rna-XM_015116960.2|protein_coding|4/4|c.2360A>G|p.Ter787Trpext*?|2…	GT:PL	1/1:255,75,0	1/1:255,123,0	1/1:255,60,0	1/1:255,126,0				stop_lost	TLR4
