# Supplementary material for: Genomic adaptation to small population size and saltwater consumption in the critically endangered Cat Ba langur
Source: Nat Commun. 2024 Oct 2;15:8531. doi: 10.1038/s41467-024-52811-7 (PMC11447269; doi:10.1038/s41467-024-52811-7)
Supplement: Supplementary file 7 — Supplementary Data 4 [file 41467_2024_52811_MOESM7_ESM.xlsx]

## Sheet: Tabelle1
Supplementary Data 4. Categories of enrichment analysis with homozygous high-impact genes in T. poliocephalus. The corrected p values were generated by Benjamini and Hochberg corrected test.
##Databases: Gene Ontology, Reactome, KEGG PATHWAY
##Statistical test method: hypergeometric test / Fisher's exact test
##FDR correction method: Benjamini and Hochberg
#Term	Database	ID	Input number	Background number	P-Value	Corrected P-Value	Input	Hyperlink
Methylation	Reactome	R-HSA-156581	2	14	0.00189403	0.102491	AS3MT|MTRR	http://www.reactome.org/cgi-bin/eventbrowser_st_id?ST_ID=R-HSA-156581
Regulation of innate immune responses to cytosolic DNA	Reactome	R-HSA-3134975	2	15	0.00214085	0.102491	TMEM173|TRIM21	http://www.reactome.org/cgi-bin/eventbrowser_st_id?ST_ID=R-HSA-3134975
STING mediated induction of host immune responses	Reactome	R-HSA-1834941	2	16	0.00240205	0.102491	TMEM173|TRIM21	http://www.reactome.org/cgi-bin/eventbrowser_st_id?ST_ID=R-HSA-1834941
Metabolic pathways	KEGG PATHWAY	hsa01100	14	1433	0.00241324	0.102491	PNLIPRP1|PRODH|ADCY1|INMT|AASS|ALG6|ATP6V1H|CAT|NUDT12|NDUFS2|PIK3C2A|UAP1L1|CPN2|CTH	http://www.genome.jp/kegg-bin/show_pathway?hsa01100/hsa:5407%09red/hsa:29929%09red/hsa:51606%09red/hsa:5286%09red/hsa:5625%09red/hsa:847%09red/hsa:4720%09red/hsa:91373%09red/hsa:107%09red/hsa:11185%09red/hsa:10157%09red/hsa:83594%09red/hsa:1585%09red/hsa:1491%09red
Selenocompound metabolism	KEGG PATHWAY	hsa00450	2	17	0.00267751	0.102491	CTH|INMT	http://www.genome.jp/kegg-bin/show_pathway?hsa00450/hsa:11185%09red/hsa:1491%09red
FOXO-mediated transcription	Reactome	R-HSA-9614085	3	65	0.00271374	0.102491	FOXG1|NFYA|CAT	http://www.reactome.org/cgi-bin/eventbrowser_st_id?ST_ID=R-HSA-9614085
Transport of small molecules	Reactome	R-HSA-382551	9	720	0.00307411	0.102491	ADCY1|SLC2A9|SLC28A2|ATP6V1H|MCOLN2|MCU|SLC9C1|SLC30A3|ABCF1	http://www.reactome.org/cgi-bin/eventbrowser_st_id?ST_ID=R-HSA-382551
trans-Golgi Network Vesicle Budding	Reactome	R-HSA-199992	3	72	0.00358156	0.111891	PIK3C2A|M6PR|DTNBP1	http://www.reactome.org/cgi-bin/eventbrowser_st_id?ST_ID=R-HSA-199992
Phagosome	KEGG PATHWAY	hsa04145	4	152	0.00385348	0.116086	M6PR|ATP6V1H|TLR4|MSR1	http://www.genome.jp/kegg-bin/show_pathway?hsa04145/hsa:51606%09red/hsa:4074%09red/hsa:4481%09red/hsa:7099%09red
RNA transport	KEGG PATHWAY	hsa03013	4	165	0.0051125	0.130711	GEMIN6|PABPC4|PAIP1|PRMT5	http://www.genome.jp/kegg-bin/show_pathway?hsa03013/hsa:10419%09red/hsa:79833%09red/hsa:8761%09red/hsa:10605%09red
Metabolism	Reactome	R-HSA-1430728	17	2075	0.00511378	0.130711	PRODH|THEM5|CPT1B|ADCY1|INMT|AASS|PIK3C2A|NUDT12|NDUFS2|NFYA|RGL1|PLEKHA6|MTRR|CPN2|PNPLA8|CTH|AS3MT	http://www.reactome.org/cgi-bin/eventbrowser_st_id?ST_ID=R-HSA-1430728
Sulfur amino acid metabolism	Reactome	R-HSA-1614635	2	28	0.00661493	0.144927	CTH|MTRR	http://www.reactome.org/cgi-bin/eventbrowser_st_id?ST_ID=R-HSA-1614635
Peptide ligand-binding receptors	Reactome	R-HSA-375276	4	188	0.00796428	0.152743	CXCL11|RXFP1|CCR4|TRH	http://www.reactome.org/cgi-bin/eventbrowser_st_id?ST_ID=R-HSA-375276
Anchoring of the basal body to the plasma membrane	Reactome	R-HSA-5620912	3	97	0.00796765	0.152743	PCM1|NPHP4|CEP162	http://www.reactome.org/cgi-bin/eventbrowser_st_id?ST_ID=R-HSA-5620912
RNA Polymerase II Transcription	Reactome	R-HSA-73857	12	1316	0.00821812	0.153117	ZNF195|WDR33|ZNF480|FOXG1|CAT|NFYA|L3MBTL2|ZNF584|ZNF785|KAT6A|PRMT5|NABP2	http://www.reactome.org/cgi-bin/eventbrowser_st_id?ST_ID=R-HSA-73857
Viral protein interaction with cytokine and cytokine receptor	KEGG PATHWAY	hsa04061	3	100	0.00863773	0.15502	CXCL11|IL20|CCR4	http://www.genome.jp/kegg-bin/show_pathway?hsa04061/hsa:50604%09red/hsa:6373%09red/hsa:1233%09red
Metabolism of lipids	Reactome	R-HSA-556833	8	728	0.0107031	0.173616	THEM5|CPT1B|RGL1|PIK3C2A|NFYA|PLEKHA6|CPN2|PNPLA8	http://www.reactome.org/cgi-bin/eventbrowser_st_id?ST_ID=R-HSA-556833
Nicotine addiction	KEGG PATHWAY	hsa05033	2	40	0.0126835	0.190107	CHRNA6|GABRA2	http://www.genome.jp/kegg-bin/show_pathway?hsa05033/hsa:8973%09red/hsa:2555%09red
Tryptophan metabolism	KEGG PATHWAY	hsa00380	2	42	0.0138622	0.190107	INMT|CAT	http://www.genome.jp/kegg-bin/show_pathway?hsa00380/hsa:11185%09red/hsa:847%09red
Gene expression (Transcription)	Reactome	R-HSA-74160	12	1448	0.0163468	0.190107	ZNF195|WDR33|ZNF480|FOXG1|CAT|NFYA|L3MBTL2|ZNF584|ZNF785|KAT6A|PRMT5|NABP2	http://www.reactome.org/cgi-bin/eventbrowser_st_id?ST_ID=R-HSA-74160
Chemokine receptors bind chemokines	Reactome	R-HSA-380108	2	48	0.0176685	0.190107	CXCL11|CCR4	http://www.reactome.org/cgi-bin/eventbrowser_st_id?ST_ID=R-HSA-380108
Metabolism of amino acids and derivatives	Reactome	R-HSA-71291	5	367	0.0182743	0.190107	AASS|PRODH|CTH|INMT|MTRR	http://www.reactome.org/cgi-bin/eventbrowser_st_id?ST_ID=R-HSA-71291
snRNP Assembly	Reactome	R-HSA-191859	2	50	0.0190247	0.190107	GEMIN6|PRMT5	http://www.reactome.org/cgi-bin/eventbrowser_st_id?ST_ID=R-HSA-191859
Metabolism of non-coding RNA	Reactome	R-HSA-194441	2	50	0.0190247	0.190107	GEMIN6|PRMT5	http://www.reactome.org/cgi-bin/eventbrowser_st_id?ST_ID=R-HSA-194441
Amyotrophic lateral sclerosis (ALS)	KEGG PATHWAY	hsa05014	2	51	0.0197188	0.190107	NEFH|CAT	http://www.genome.jp/kegg-bin/show_pathway?hsa05014/hsa:4744%09red/hsa:847%09red
Synthesis of PIPs at the plasma membrane	Reactome	R-HSA-1660499	2	53	0.0211384	0.190107	PIK3C2A|PLEKHA6	http://www.reactome.org/cgi-bin/eventbrowser_st_id?ST_ID=R-HSA-1660499
Golgi Associated Vesicle Biogenesis	Reactome	R-HSA-432722	2	54	0.0218637	0.190107	PIK3C2A|DTNBP1	http://www.reactome.org/cgi-bin/eventbrowser_st_id?ST_ID=R-HSA-432722
GABA receptor activation	Reactome	R-HSA-977443	2	56	0.0233448	0.190107	ADCY1|GABRA2	http://www.reactome.org/cgi-bin/eventbrowser_st_id?ST_ID=R-HSA-977443
Retrograde endocannabinoid signaling	KEGG PATHWAY	hsa04723	3	148	0.023876	0.190107	NDUFS2|ADCY1|GABRA2	http://www.genome.jp/kegg-bin/show_pathway?hsa04723/hsa:107%09red/hsa:4720%09red/hsa:2555%09red
Generic Transcription Pathway	Reactome	R-HSA-212436	10	1193	0.0255028	0.190107	ZNF195|ZNF480|FOXG1|CAT|NFYA|L3MBTL2|ZNF584|ZNF785|KAT6A|PRMT5	http://www.reactome.org/cgi-bin/eventbrowser_st_id?ST_ID=R-HSA-212436
Longevity regulating pathway - multiple species	KEGG PATHWAY	hsa04213	2	62	0.0280262	0.190107	ADCY1|CAT	http://www.genome.jp/kegg-bin/show_pathway?hsa04213/hsa:847%09red/hsa:107%09red
Cytosolic sensors of pathogen-associated DNA	Reactome	R-HSA-1834949	2	62	0.0280262	0.190107	TMEM173|TRIM21	http://www.reactome.org/cgi-bin/eventbrowser_st_id?ST_ID=R-HSA-1834949
Digestion of dietary lipid	Reactome	R-HSA-192456	1	6	0.0280817	0.190107	PNLIPRP1	http://www.reactome.org/cgi-bin/eventbrowser_st_id?ST_ID=R-HSA-192456
Mineralocorticoid biosynthesis	Reactome	R-HSA-193993	1	6	0.0280817	0.190107	CPN2	http://www.reactome.org/cgi-bin/eventbrowser_st_id?ST_ID=R-HSA-193993
Innate Immune System	Reactome	R-HSA-168249	9	1043	0.0284023	0.190107	ABCA13|ATP6V1H|TRIM21|CAT|COMMD9|TLR4|REG3G|MYO5A|TMEM173	http://www.reactome.org/cgi-bin/eventbrowser_st_id?ST_ID=R-HSA-168249
Disease	Reactome	R-HSA-1643685	9	1049	0.0293029	0.190107	ADAMTSL2|HHAT|SLC2A9|RLBP1|ALG6|ATP6V1H|TLR4|MTRR|CPN2	http://www.reactome.org/cgi-bin/eventbrowser_st_id?ST_ID=R-HSA-1643685
Signaling by FGFR2	Reactome	R-HSA-5654738	2	66	0.0313381	0.190107	TIAL1|FRS3	http://www.reactome.org/cgi-bin/eventbrowser_st_id?ST_ID=R-HSA-5654738
Nef Mediated CD8 Down-regulation	Reactome	R-HSA-182218	1	7	0.0320289	0.190107	ATP6V1H	http://www.reactome.org/cgi-bin/eventbrowser_st_id?ST_ID=R-HSA-182218
Zinc efflux and compartmentalization by the SLC30 family	Reactome	R-HSA-435368	1	7	0.0320289	0.190107	SLC30A3	http://www.reactome.org/cgi-bin/eventbrowser_st_id?ST_ID=R-HSA-435368
Extracellular matrix organization	Reactome	R-HSA-1474244	4	298	0.0351549	0.190107	DDR2|COL19A1|LTBP1|CAPN8	http://www.reactome.org/cgi-bin/eventbrowser_st_id?ST_ID=R-HSA-1474244
Relaxin receptors	Reactome	R-HSA-444821	1	8	0.0359601	0.190107	RXFP1	http://www.reactome.org/cgi-bin/eventbrowser_st_id?ST_ID=R-HSA-444821
The retinoid cycle in cones (daylight vision)	Reactome	R-HSA-2187335	1	8	0.0359601	0.190107	RLBP1	http://www.reactome.org/cgi-bin/eventbrowser_st_id?ST_ID=R-HSA-2187335
NOD-like receptor signaling pathway	KEGG PATHWAY	hsa04621	3	178	0.0378212	0.190107	MCU|TMEM173|TLR4	http://www.genome.jp/kegg-bin/show_pathway?hsa04621/hsa:90550%09red/hsa:7099%09red/hsa:340061%09red
Tuberculosis	KEGG PATHWAY	hsa05152	3	179	0.0383441	0.190107	NFYA|ATP6V1H|TLR4	http://www.genome.jp/kegg-bin/show_pathway?hsa05152/hsa:51606%09red/hsa:4800%09red/hsa:7099%09red
GPCR downstream signalling	Reactome	R-HSA-388396	9	1108	0.0392491	0.190107	OBSCN|TRH|OR5M9|ADCY1|RLBP1|OR10Q1|RXFP1|CCR4|CXCL11	http://www.reactome.org/cgi-bin/eventbrowser_st_id?ST_ID=R-HSA-388396
Nef Mediated CD4 Down-regulation	Reactome	R-HSA-167590	1	9	0.0398755	0.190107	ATP6V1H	http://www.reactome.org/cgi-bin/eventbrowser_st_id?ST_ID=R-HSA-167590
Highly calcium permeable nicotinic acetylcholine receptors	Reactome	R-HSA-629597	1	9	0.0398755	0.190107	CHRNA6	http://www.reactome.org/cgi-bin/eventbrowser_st_id?ST_ID=R-HSA-629597
Metabolism of ingested SeMet, Sec, MeSec into H2Se	Reactome	R-HSA-2408508	1	9	0.0398755	0.190107	CTH	http://www.reactome.org/cgi-bin/eventbrowser_st_id?ST_ID=R-HSA-2408508
ATF6 (ATF6-alpha) activates chaperone genes	Reactome	R-HSA-381183	1	9	0.0398755	0.190107	NFYA	http://www.reactome.org/cgi-bin/eventbrowser_st_id?ST_ID=R-HSA-381183
Glucocorticoid biosynthesis	Reactome	R-HSA-194002	1	9	0.0398755	0.190107	CPN2	http://www.reactome.org/cgi-bin/eventbrowser_st_id?ST_ID=R-HSA-194002
Signaling by FGFR	Reactome	R-HSA-190236	2	77	0.0411829	0.190107	TIAL1|FRS3	http://www.reactome.org/cgi-bin/eventbrowser_st_id?ST_ID=R-HSA-190236
Ion channel transport	Reactome	R-HSA-983712	3	185	0.0415589	0.190107	SLC9C1|ATP6V1H|MCOLN2	http://www.reactome.org/cgi-bin/eventbrowser_st_id?ST_ID=R-HSA-983712
Adenylate cyclase activating pathway	Reactome	R-HSA-170660	1	10	0.0437751	0.190107	ADCY1	http://www.reactome.org/cgi-bin/eventbrowser_st_id?ST_ID=R-HSA-170660
TRIF-mediated programmed cell death	Reactome	R-HSA-2562578	1	10	0.0437751	0.190107	TLR4	http://www.reactome.org/cgi-bin/eventbrowser_st_id?ST_ID=R-HSA-2562578
Activated NTRK2 signals through FRS2 and FRS3	Reactome	R-HSA-9028731	1	10	0.0437751	0.190107	FRS3	http://www.reactome.org/cgi-bin/eventbrowser_st_id?ST_ID=R-HSA-9028731
MyD88 deficiency (TLR2/4)	Reactome	R-HSA-5602498	1	10	0.0437751	0.190107	TLR4	http://www.reactome.org/cgi-bin/eventbrowser_st_id?ST_ID=R-HSA-5602498
Chemokine signaling pathway	KEGG PATHWAY	hsa04062	3	190	0.0443384	0.190107	CXCL11|CCR4|ADCY1	http://www.genome.jp/kegg-bin/show_pathway?hsa04062/hsa:6373%09red/hsa:1233%09red/hsa:107%09red
Class A/1 (Rhodopsin-like receptors)	Reactome	R-HSA-373076	4	322	0.0444338	0.190107	CXCL11|RXFP1|CCR4|TRH	http://www.reactome.org/cgi-bin/eventbrowser_st_id?ST_ID=R-HSA-373076
Peroxisome	KEGG PATHWAY	hsa04146	2	83	0.0469783	0.190107	NUDT12|CAT	http://www.genome.jp/kegg-bin/show_pathway?hsa04146/hsa:847%09red/hsa:83594%09red
Highly calcium permeable postsynaptic nicotinic acetylcholine receptors	Reactome	R-HSA-629594	1	11	0.0476589	0.190107	CHRNA6	http://www.reactome.org/cgi-bin/eventbrowser_st_id?ST_ID=R-HSA-629594
ATF6 (ATF6-alpha) activates chaperones	Reactome	R-HSA-381033	1	11	0.0476589	0.190107	NFYA	http://www.reactome.org/cgi-bin/eventbrowser_st_id?ST_ID=R-HSA-381033
IRAK4 deficiency (TLR2/4)	Reactome	R-HSA-5603041	1	11	0.0476589	0.190107	TLR4	http://www.reactome.org/cgi-bin/eventbrowser_st_id?ST_ID=R-HSA-5603041
Synthesis of PIPs at the late endosome membrane	Reactome	R-HSA-1660517	1	11	0.0476589	0.190107	PIK3C2A	http://www.reactome.org/cgi-bin/eventbrowser_st_id?ST_ID=R-HSA-1660517
Mitotic Prometaphase	Reactome	R-HSA-68877	3	196	0.0477931	0.190107	PCM1|CLIP1|CENPC	http://www.reactome.org/cgi-bin/eventbrowser_st_id?ST_ID=R-HSA-68877
PI Metabolism	Reactome	R-HSA-1483255	2	84	0.0479718	0.190107	PIK3C2A|PLEKHA6	http://www.reactome.org/cgi-bin/eventbrowser_st_id?ST_ID=R-HSA-1483255
Neurotransmitter receptors and postsynaptic signal transmission	Reactome	R-HSA-112314	3	197	0.0483815	0.190107	CHRNA6|ADCY1|GABRA2	http://www.reactome.org/cgi-bin/eventbrowser_st_id?ST_ID=R-HSA-112314
Signal Transduction	Reactome	R-HSA-162582	17	2689	0.048735	0.190107	OBSCN|TRH|CPT1B|ADCY1|RLBP1|CENPC|ATP6V1H|FRS3|OR10Q1|RXFP1|CLIP1|OR5M9|CCR4|TIAL1|NPHP4|CXCL11|HHAT	http://www.reactome.org/cgi-bin/eventbrowser_st_id?ST_ID=R-HSA-162582
protein binding	Gene Ontology	GO:0005515	93	11779	1.84766e-13	3.117e-10	SYTL2|RLBP1|FAM3B|BPIFB3|MARCH7|CCDC146|CCDC141|APLP2|TMEM173|UBXN10|MSR1|CREBZF|COMMD9|RXFP1|THEMIS2|ZNF785|NABP2|AUP1|VWA2|TRIM21|PRMT5|CXCL11|ABHD1|SAMD9|FAT1|L3MBTL2|TLR4|MTRR|MYO5A|TASOR|DNAJC28|PABPC4|ATP6V1H|FRS3|RMDN3|ADAMTSL2|THEM5|MFF|ETAA1|PLEKHA6|HDDC2|SLC30A3|ANXA11|CCER1|EDARADD|TRH|TRAPPC3L|DTNBP1|MRPL9|DDR2|CDHR3|INMT|CCR4|NPHP4|CTH|CEP162|SPDYA|CDKL3|TRAPPC10|PHYHD1|EFNA4|NUDT12|…	http://amigo.geneontology.org/amigo/term/GO:0005515
peroxisome	Gene Ontology	GO:0005777	7	108	4.83879e-07	0.000408152	MFF|DDR2|CAT|NUDT12|MYO5A|PNPLA8|TMEM173	http://amigo.geneontology.org/amigo/term/GO:0005777
cytosol	Gene Ontology	GO:0005829	44	5095	8.60652e-07	0.000483973	OBSCN|INMT|RLBP1|PABPC4|ATP6V1H|CAT|MARCH7|USP50|NPHP4|CTH|TMEM173|COMMD9|ABCF1|CEP162|RGL1|CCDC91|ICA1|AS3MT|CLIP1|DOK1|TRAPPC10|ANXA11|NABP2|SAMD9|EDARADD|TRAPPC3L|CENPC|TRIM21|PRMT5|NUDT12|PIK3C2A|FERMT1|SGSM3|SASS6|DTNBP1|MYO5A|DDR2|GEMIN6|PAIP1|ZNF480|LSG1|DELE1|MTRR|KAT6A	http://amigo.geneontology.org/amigo/term/GO:0005829
cytoplasm	Gene Ontology	GO:0005737	41	4624	1.18661e-06	0.000500454	INMT|SYTL2|ICA1|ARMC9|PABPC4|CAT|BPIFB3|CCDC146|CCDC141|HDDC2|SRSF12|CTH|SLC30A3|CASS4|AASS|FILIP1|NEFH|CDKL3|NAV1|CLIP1|THEMIS2|RANBP17|ANXA11|REG3G|SAMD9|CAPN8|TIAL1|PEAK1|TRIM21|PRMT5|NUDT12|PIK3C2A|IQCD|DTNBP1|DNAH6|ADCY1|FEZ2|GEMIN6|PAIP1|TLR4|MYO5A	http://amigo.geneontology.org/amigo/term/GO:0005737
plasma membrane	Gene Ontology	GO:0005886	38	4619	1.83692e-05	0.00619777	OBSCN|SLC9C1|OR5M9|RASL10A|SYTL2|MCOLN2|ATP6V1H|FRS3|CAT|MARCH7|CCR4|APLP2|TMEM173|SLC30A3|MSR1|CASS4|RXFP1|FILIP1|OR10Q1|DOK1|SEMA4F|GABRA2|TRH|EFNA4|ADGRF5|PIK3C2A|DTNBP1|ZAN|ABCA13|ADCY1|SLC2A9|DDR2|CDHR3|CHRNA6|SLC28A2|FAT1|TLR4|M6PR	http://amigo.geneontology.org/amigo/term/GO:0005886
identical protein binding	Gene Ontology	GO:0042802	18	1456	3.33205e-05	0.00936861	CREBZF|CCDC91|APLP2|TOR2A|MFF|PEAK1|CENPC|VWA2|TRIM21|FRS3|CAT|MCU|TLR4|MCOLN2|MYO5A|PRMT5|CTH|TMEM173	http://amigo.geneontology.org/amigo/term/GO:0042802
calcium ion binding	Gene Ontology	GO:0005509	11	693	0.000153675	0.0370356	PNLIPRP1|HEG1|LTBP1|DDR2|CDHR4|CDHR3|VWA2|FAT1|ANXA11|MYO5A|CAPN8	http://amigo.geneontology.org/amigo/term/GO:0005509
neurotransmitter transport	Gene Ontology	GO:0006836	3	28	0.00027165	0.0572842	SLC28A2|ICA1|GABRA2	http://amigo.geneontology.org/amigo/term/GO:0006836
membrane	Gene Ontology	GO:0016020	20	2075	0.00034036	0.0637985	AUP1|ZDHHC13|ABCF1|SYTL2|SLC28A2|DOK1|ALG6|CCDC91|LSG1|CAT|PIK3C2A|RC3H2|SEMA4F|MCOLN2|ANXA11|MYO5A|PNPLA8|APLP2|SLC30A3|M6PR	http://amigo.geneontology.org/amigo/term/GO:0016020
ventricular septum development	Gene Ontology	GO:0003281	3	33	0.000425123	0.0707404	HEG1|LTBP1|CPLANE1	http://amigo.geneontology.org/amigo/term/GO:0003281
hippocampal mossy fiber to CA3 synapse	Gene Ontology	GO:0098686	3	34	0.000461259	0.0707404	ADCY1|SLC30A3|DTNBP1	http://amigo.geneontology.org/amigo/term/GO:0098686
protein localization to ciliary transition zone	Gene Ontology	GO:1904491	2	7	0.000578922	0.0743562	NPHP4|CPLANE1	http://amigo.geneontology.org/amigo/term/GO:1904491
macropinosome	Gene Ontology	GO:0044354	2	8	0.000721722	0.0743562	APLP2|CLIP1	http://amigo.geneontology.org/amigo/term/GO:0044354
mitochondrion	Gene Ontology	GO:0005739	14	1258	0.00072302	0.0743562	CREBZF|CPT1B|RMDN3|MFF|AASS|CAT|PRODH|NDUFS2|DELE1|MTIF2|CPN2|MCU|PNPLA8|MRPL9	http://amigo.geneontology.org/amigo/term/GO:0005739
nucleoplasm	Gene Ontology	GO:0005654	28	3630	0.000795911	0.0743562	RLBP1|FOXG1|SRSF12|NFYA|MTIF2|NPHP4|TMEM173|CREBZF|COMMD9|ABCF1|SPDYA|CCDC91|ANXA11|NABP2|TIAL1|CENPC|TRIM21|PRMT5|PIK3C2A|LSG1|DDR2|GEMIN6|ZNF480|NDUFS2|L3MBTL2|WDR33|KAT6A|TASOR	http://amigo.geneontology.org/amigo/term/GO:0005654
ruffle	Gene Ontology	GO:0001726	4	98	0.000816676	0.0743562	MYO5A|APLP2|TLR4|CLIP1	http://amigo.geneontology.org/amigo/term/GO:0001726
actin filament reorganization	Gene Ontology	GO:0090527	2	9	0.000879752	0.0743562	MCU|CASS4	http://amigo.geneontology.org/amigo/term/GO:0090527
positive regulation of NLRP3 inflammasome complex assembly	Gene Ontology	GO:1900227	2	9	0.000879752	0.0743562	USP50|TLR4	http://amigo.geneontology.org/amigo/term/GO:1900227
positive regulation of chemokine (C-X-C motif) ligand 2 production	Gene Ontology	GO:2000343	2	9	0.000879752	0.0743562	TLR4|MCOLN2	http://amigo.geneontology.org/amigo/term/GO:2000343
cell adhesion	Gene Ontology	GO:0007155	8	478	0.00088152	0.0743562	CASS4|DDR2|CDHR4|COL19A1|THEMIS2|FAT1|FERMT1|HAPLN2	http://amigo.geneontology.org/amigo/term/GO:0007155
regulation of synaptic vesicle exocytosis	Gene Ontology	GO:2000300	3	50	0.00132612	0.102491	CHRNA6|ADCY1|DTNBP1	http://amigo.geneontology.org/amigo/term/GO:2000300
cilium assembly	Gene Ontology	GO:0060271	5	194	0.00136172	0.102491	ARMC9|CEP162|SPAG16|UBXN10|CPLANE1	http://amigo.geneontology.org/amigo/term/GO:0060271
glucose homeostasis	Gene Ontology	GO:0042593	4	115	0.00144688	0.102491	MCU|FAM3B|ADGRF5|APLP2	http://amigo.geneontology.org/amigo/term/GO:0042593
positive regulation of keratinocyte proliferation	Gene Ontology	GO:0010838	2	13	0.0016617	0.102491	REG3G|TLR4	http://amigo.geneontology.org/amigo/term/GO:0010838
regulation of type I interferon production	Gene Ontology	GO:0032479	2	13	0.0016617	0.102491	TMEM173|TRIM21	http://amigo.geneontology.org/amigo/term/GO:0032479
integral component of plasma membrane	Gene Ontology	GO:0005887	14	1380	0.0017164	0.102491	ADCY1|M6PR|RXFP1|CDHR4|FAT1|DDR2|CHRNA6|CCR4|SEMA4F|TLR4|SLC28A2|GABRA2|SLC30A3|MSR1	http://amigo.geneontology.org/amigo/term/GO:0005887
nuclear body	Gene Ontology	GO:0016604	6	307	0.00182663	0.102491	OBSCN|DDR2|CENPC|GEMIN6|LSG1|NPHP4	http://amigo.geneontology.org/amigo/term/GO:0016604
TRAPP complex	Gene Ontology	GO:0030008	2	15	0.00214085	0.102491	TRAPPC3L|TRAPPC10	http://amigo.geneontology.org/amigo/term/GO:0030008
cellular lipid metabolic process	Gene Ontology	GO:0044255	2	15	0.00214085	0.102491	ABHD1|PM20D1	http://amigo.geneontology.org/amigo/term/GO:0044255
methylation	Gene Ontology	GO:0032259	3	60	0.00218237	0.102491	AS3MT|INMT|MTRR	http://amigo.geneontology.org/amigo/term/GO:0032259
collagen trimer	Gene Ontology	GO:0005581	3	60	0.00218237	0.102491	COL19A1|WDR33|MSR1	http://amigo.geneontology.org/amigo/term/GO:0005581
sperm axoneme assembly	Gene Ontology	GO:0007288	2	16	0.00240205	0.102491	FSIP2|SPAG16	http://amigo.geneontology.org/amigo/term/GO:0007288
cell-cell signaling	Gene Ontology	GO:0007267	5	224	0.00251091	0.102491	CXCL11|TRH|FAT1|EFNA4|SEMA4F	http://amigo.geneontology.org/amigo/term/GO:0007267
fatty acid metabolic process	Gene Ontology	GO:0006631	3	64	0.0026017	0.102491	THEM5|PNPLA8|CPT1B	http://amigo.geneontology.org/amigo/term/GO:0006631
protein complex oligomerization	Gene Ontology	GO:0051259	2	17	0.00267751	0.102491	MCU|TMEM173	http://amigo.geneontology.org/amigo/term/GO:0051259
positive regulation of mitochondrial fission	Gene Ontology	GO:0090141	2	17	0.00267751	0.102491	MCU|MFF	http://amigo.geneontology.org/amigo/term/GO:0090141
positive regulation of NIK/NF-kappaB signaling	Gene Ontology	GO:1901224	3	66	0.00282872	0.102491	EDARADD|RC3H2|TLR4	http://amigo.geneontology.org/amigo/term/GO:1901224
neuron projection	Gene Ontology	GO:0043005	6	336	0.00283679	0.102491	CHRNA6|CCDC141|DTNBP1|MYO5A|SLC30A3|GABRA2	http://amigo.geneontology.org/amigo/term/GO:0043005
flagellated sperm motility	Gene Ontology	GO:0030317	3	67	0.00294665	0.102491	SLC9C1|FSIP2|NPHP4	http://amigo.geneontology.org/amigo/term/GO:0030317
extracellular matrix	Gene Ontology	GO:0031012	5	233	0.00296255	0.102491	ADAMTSL2|MMP27|COL19A1|LTBP1|HAPLN2	http://amigo.geneontology.org/amigo/term/GO:0031012
palmitoyltransferase activity	Gene Ontology	GO:0016409	2	18	0.0029671	0.102491	HHAT|ZDHHC13	http://amigo.geneontology.org/amigo/term/GO:0016409
Golgi apparatus	Gene Ontology	GO:0005794	11	1002	0.0029678	0.102491	TRAPPC3L|CCDC91|ICA1|CAT|PIK3C2A|COMMD9|TLR4|MYO5A|PRMT5|TMEM173|CAPN8	http://amigo.geneontology.org/amigo/term/GO:0005794
cell-cell adhesion	Gene Ontology	GO:0098609	4	142	0.00304188	0.102491	ZAN|FAT1|COL19A1|NPHP4	http://amigo.geneontology.org/amigo/term/GO:0098609
multicellular organism development	Gene Ontology	GO:0007275	7	462	0.0031749	0.102491	OBSCN|EDARADD|HHAT|DDR2|CDHR3|SPDYA|SLC9C1	http://amigo.geneontology.org/amigo/term/GO:0007275
centriole	Gene Ontology	GO:0005814	4	144	0.00319384	0.102491	CCDC146|ARMC9|SASS6|CEP162	http://amigo.geneontology.org/amigo/term/GO:0005814
signal transduction	Gene Ontology	GO:0007165	11	1013	0.00321994	0.102491	TRH|DDR2|FAM3B|FEZ2|FRS3|CHRNA6|DOK1|NPHP4|CXCL11|APLP2|GABRA2	http://amigo.geneontology.org/amigo/term/GO:0007165
autophagosome	Gene Ontology	GO:0005776	3	73	0.00371775	0.114034	AUP1|TMEM173|TRIM21	http://amigo.geneontology.org/amigo/term/GO:0005776
postsynaptic density	Gene Ontology	GO:0014069	5	251	0.00403751	0.119496	USP50|TANC1|NEFH|SEMA4F|DTNBP1	http://amigo.geneontology.org/amigo/term/GO:0014069
RNA binding	Gene Ontology	GO:0003723	13	1366	0.00426258	0.121406	TIAL1|ABCF1|PABPC4|TRIM21|PAIP1|RC3H2|MTIF2|WDR33|SRSF12|ANXA11|MYO5A|TASOR|MRPL9	http://amigo.geneontology.org/amigo/term/GO:0003723
translation factor activity, RNA binding	Gene Ontology	GO:0008135	2	22	0.00426448	0.121406	MTIF2|ABCF1	http://amigo.geneontology.org/amigo/term/GO:0008135
DNA binding	Gene Ontology	GO:0003677	12	1209	0.00431793	0.121406	CREBZF|FOXG1|CENPC|TRIM21|NFYA|RC3H2|ZNF584|TIAL1|KAT6A|NABP2|APLP2|PROX2	http://amigo.geneontology.org/amigo/term/GO:0003677
positive regulation of NF-kappaB transcription factor activity	Gene Ontology	GO:0051092	4	159	0.00450161	0.121859	CTH|TRIM21|TLR4|CAT	http://amigo.geneontology.org/amigo/term/GO:0051092
midbody	Gene Ontology	GO:0030496	4	160	0.00459981	0.121859	ANXA11|CENPC|USP50|DTNBP1	http://amigo.geneontology.org/amigo/term/GO:0030496
extrinsic component of plasma membrane	Gene Ontology	GO:0019897	2	23	0.004623	0.121859	USP50|SYTL2	http://amigo.geneontology.org/amigo/term/GO:0019897
microtubule plus-end	Gene Ontology	GO:0035371	2	23	0.004623	0.121859	MYO5A|CLIP1	http://amigo.geneontology.org/amigo/term/GO:0035371
mitochondrial outer membrane	Gene Ontology	GO:0005741	4	166	0.00521943	0.131421	CPT1B|TMEM173|MFF|RMDN3	http://amigo.geneontology.org/amigo/term/GO:0005741
negative regulation of osteoclast differentiation	Gene Ontology	GO:0045671	2	25	0.00538024	0.132674	GPR137|TLR4	http://amigo.geneontology.org/amigo/term/GO:0045671
Schaffer collateral - CA1 synapse	Gene Ontology	GO:0098685	3	84	0.0054265	0.132674	NEFH|ADCY1|DTNBP1	http://amigo.geneontology.org/amigo/term/GO:0098685
protein palmitoylation	Gene Ontology	GO:0018345	2	26	0.00577874	0.139268	HHAT|ZDHHC13	http://amigo.geneontology.org/amigo/term/GO:0018345
vesicle	Gene Ontology	GO:0031982	4	173	0.00601017	0.142805	DDR2|MYO5A|PIK3C2A|APLP2	http://amigo.geneontology.org/amigo/term/GO:0031982
coronary vasculature development	Gene Ontology	GO:0060976	2	27	0.00619034	0.144927	LTBP1|CPLANE1	http://amigo.geneontology.org/amigo/term/GO:0060976
regulation of translational initiation	Gene Ontology	GO:0006446	2	28	0.00661493	0.144927	MTIF2|PAIP1	http://amigo.geneontology.org/amigo/term/GO:0006446
regulation of dopamine secretion	Gene Ontology	GO:0014059	2	28	0.00661493	0.144927	CHRNA6|DTNBP1	http://amigo.geneontology.org/amigo/term/GO:0014059
activation of innate immune response	Gene Ontology	GO:0002218	2	28	0.00661493	0.144927	TMEM173|TLR4	http://amigo.geneontology.org/amigo/term/GO:0002218
spliceosomal snRNP assembly	Gene Ontology	GO:0000387	2	28	0.00661493	0.144927	GEMIN6|PRMT5	http://amigo.geneontology.org/amigo/term/GO:0000387
integral component of membrane	Gene Ontology	GO:0016021	25	3643	0.00709359	0.150542	OR5M9|ZDHHC13|ALG6|TMEM161B|HHAT|MSR1|APLP2|HEG1|RRNAD1|OR10Q1|SLC9C1|CPT1B|RMDN3|ADGRF5|CPLANE1|PNPLA8|MCOLN2|ABHD1|ZAN|PCNX3|ABCA13|SLC2A9|CDHR3|TMEM212|GPR137	http://amigo.geneontology.org/amigo/term/GO:0016021
exocytosis	Gene Ontology	GO:0006887	3	93	0.00712359	0.150542	MYO5A|PIK3C2A|SYTL2	http://amigo.geneontology.org/amigo/term/GO:0006887
nuclear envelope	Gene Ontology	GO:0005635	4	182	0.00713891	0.150542	ANXA11|CLIP1|TOR2A|ABCF1	http://amigo.geneontology.org/amigo/term/GO:0005635
ciliary transition zone	Gene Ontology	GO:0035869	2	30	0.00750263	0.152743	NPHP4|CPLANE1	http://amigo.geneontology.org/amigo/term/GO:0035869
negative regulation of gene expression, epigenetic	Gene Ontology	GO:0045814	2	30	0.00750263	0.152743	CREBZF|TASOR	http://amigo.geneontology.org/amigo/term/GO:0045814
positive regulation of I-kappaB kinase/NF-kappaB signaling	Gene Ontology	GO:0043123	4	185	0.00754416	0.152743	CTH|ZDHHC13|TLR4|TRIM21	http://amigo.geneontology.org/amigo/term/GO:0043123
focal adhesion	Gene Ontology	GO:0005925	6	418	0.00793775	0.152743	CASS4|DDR2|PEAK1|CAT|FAT1|FERMT1	http://amigo.geneontology.org/amigo/term/GO:0005925
MyD88-dependent toll-like receptor signaling pathway	Gene Ontology	GO:0002755	2	31	0.00796553	0.152743	REG3G|TLR4	http://amigo.geneontology.org/amigo/term/GO:0002755
FAD binding	Gene Ontology	GO:0071949	2	31	0.00796553	0.152743	PRODH|MTRR	http://amigo.geneontology.org/amigo/term/GO:0071949
secretory granule membrane	Gene Ontology	GO:0030667	3	99	0.00841082	0.153117	ABCA13|TMEM173|ICA1	http://amigo.geneontology.org/amigo/term/GO:0030667
melanosome	Gene Ontology	GO:0042470	3	99	0.00841082	0.153117	ANXA11|MYO5A|SYTL2	http://amigo.geneontology.org/amigo/term/GO:0042470
microtubule bundle formation	Gene Ontology	GO:0001578	2	32	0.00844097	0.153117	NAV1|CLIP1	http://amigo.geneontology.org/amigo/term/GO:0001578
intra-Golgi vesicle-mediated transport	Gene Ontology	GO:0006891	2	32	0.00844097	0.153117	TRAPPC3L|TRAPPC10	http://amigo.geneontology.org/amigo/term/GO:0006891
ubiquitin conjugating enzyme binding	Gene Ontology	GO:0031624	2	33	0.00892886	0.156906	MARCH7|AUP1	http://amigo.geneontology.org/amigo/term/GO:0031624
insulin secretion	Gene Ontology	GO:0030073	2	33	0.00892886	0.156906	MYO5A|FAM3B	http://amigo.geneontology.org/amigo/term/GO:0030073
protein monoubiquitination	Gene Ontology	GO:0006513	2	34	0.00942907	0.160675	MARCH7|TRIM21	http://amigo.geneontology.org/amigo/term/GO:0006513
integral component of synaptic vesicle membrane	Gene Ontology	GO:0030285	2	34	0.00942907	0.160675	SLC30A3|GABRA2	http://amigo.geneontology.org/amigo/term/GO:0030285
renal water homeostasis	Gene Ontology	GO:0003091	2	34	0.00942907	0.160675	CPN2|ADCY1	http://amigo.geneontology.org/amigo/term/GO:0003091
calmodulin binding	Gene Ontology	GO:0005516	4	200	0.00979774	0.164425	OBSCN|MYO5A|CTH|ADCY1	http://amigo.geneontology.org/amigo/term/GO:0005516
cell-cell junction assembly	Gene Ontology	GO:0007043	2	35	0.00994152	0.164425	CDHR3|HEG1	http://amigo.geneontology.org/amigo/term/GO:0007043
positive regulation of cell cycle	Gene Ontology	GO:0045787	2	35	0.00994152	0.164425	FOXG1|TRIM21	http://amigo.geneontology.org/amigo/term/GO:0045787
lysosomal membrane	Gene Ontology	GO:0005765	5	318	0.0105	0.171976	GPR137|MCOLN2|ATP6V1H|SLC30A3|M6PR	http://amigo.geneontology.org/amigo/term/GO:0005765
proton transmembrane transport	Gene Ontology	GO:1902600	3	109	0.0108419	0.174193	SLC9C1|ATP6V1H|SLC2A9	http://amigo.geneontology.org/amigo/term/GO:1902600
intrinsic component of plasma membrane	Gene Ontology	GO:0031226	2	37	0.0110027	0.175109	EFNA4|TLR4	http://amigo.geneontology.org/amigo/term/GO:0031226
positive regulation of DNA-binding transcription factor activity	Gene Ontology	GO:0051091	3	112	0.0116421	0.183554	DDR2|TMEM173|TRIM21	http://amigo.geneontology.org/amigo/term/GO:0051091
adenylate cyclase-activating G protein-coupled receptor signaling pathway	Gene Ontology	GO:0007189	3	113	0.0119163	0.186137	CXCL11|RXFP1|ADCY1	http://amigo.geneontology.org/amigo/term/GO:0007189
NADP binding	Gene Ontology	GO:0050661	2	39	0.0121115	0.18745	CAT|MTRR	http://amigo.geneontology.org/amigo/term/GO:0050661
activation of adenylate cyclase activity	Gene Ontology	GO:0007190	2	40	0.0126835	0.190107	RXFP1|ADCY1	http://amigo.geneontology.org/amigo/term/GO:0007190
axon guidance	Gene Ontology	GO:0007411	4	222	0.0138282	0.190107	EFNA4|DOK1|SEMA4F|FEZ2	http://amigo.geneontology.org/amigo/term/GO:0007411
positive regulation of insulin secretion	Gene Ontology	GO:0032024	2	42	0.0138622	0.190107	TRH|MCU	http://amigo.geneontology.org/amigo/term/GO:0032024
collagen catabolic process	Gene Ontology	GO:0030574	2	42	0.0138622	0.190107	MMP27|COL19A1	http://amigo.geneontology.org/amigo/term/GO:0030574
transmembrane receptor protein tyrosine kinase signaling pathway	Gene Ontology	GO:0007169	3	123	0.0148618	0.190107	DDR2|DOK1|CASS4	http://amigo.geneontology.org/amigo/term/GO:0007169
ATPase activity	Gene Ontology	GO:0016887	4	229	0.0153014	0.190107	ABCA13|ATP6V1H|ABCF1|TOR2A	http://amigo.geneontology.org/amigo/term/GO:0016887
cell migration	Gene Ontology	GO:0016477	4	232	0.0159618	0.190107	PIK3C2A|PEAK1|FAT1|CASS4	http://amigo.geneontology.org/amigo/term/GO:0016477
hormone-mediated signaling pathway	Gene Ontology	GO:0009755	2	46	0.0163555	0.190107	RXFP1|TRH	http://amigo.geneontology.org/amigo/term/GO:0009755
ATP binding	Gene Ontology	GO:0005524	12	1463	0.0175604	0.190107	OBSCN|ABCA13|DNAH6|ADCY1|ABCF1|PEAK1|DDR2|CDKL3|PIK3C2A|MYO5A|PNPLA8|TOR2A	http://amigo.geneontology.org/amigo/term/GO:0005524
G protein-coupled receptor signaling pathway	Gene Ontology	GO:0007186	10	1132	0.0186038	0.190107	OBSCN|TRH|OR5M9|ADCY1|RXFP1|ADGRF5|OR10Q1|CCR4|CXCL11|APLP2	http://amigo.geneontology.org/amigo/term/GO:0007186
actin cytoskeleton	Gene Ontology	GO:0015629	4	245	0.0190297	0.190107	DDR2|FILIP1|MYO5A|PEAK1	http://amigo.geneontology.org/amigo/term/GO:0015629
GTP binding	Gene Ontology	GO:0005525	5	373	0.0194307	0.190107	HHAT|LSG1|RASL10A|RANBP17|MTIF2	http://amigo.geneontology.org/amigo/term/GO:0005525
extracellular region	Gene Ontology	GO:0005576	14	1843	0.0194317	0.190107	PNLIPRP1|TRH|COMMD9|HEG1|LTBP1|FAM3B|EFNA4|COL19A1|CAT|BPIFB3|IL20|DOK1|CXCL11|REG3G	http://amigo.geneontology.org/amigo/term/GO:0005576
nervous system process	Gene Ontology	GO:0050877	2	51	0.0197188	0.190107	CHRNA6|GABRA2	http://amigo.geneontology.org/amigo/term/GO:0050877
methyltransferase activity	Gene Ontology	GO:0008168	2	51	0.0197188	0.190107	AS3MT|PRMT5	http://amigo.geneontology.org/amigo/term/GO:0008168
zinc ion binding	Gene Ontology	GO:0008270	8	820	0.0202697	0.190107	ZNF195|CLIP1|TRIM21|NUDT12|MARCH7|L3MBTL2|KAT6A|MMP27	http://amigo.geneontology.org/amigo/term/GO:0008270
peroxisomal matrix	Gene Ontology	GO:0005782	2	52	0.0204234	0.190107	NUDT12|CAT	http://amigo.geneontology.org/amigo/term/GO:0005782
late endosome	Gene Ontology	GO:0005770	3	140	0.0207332	0.190107	MYO5A|SLC30A3|M6PR	http://amigo.geneontology.org/amigo/term/GO:0005770
extracellular matrix organization	Gene Ontology	GO:0030198	4	252	0.0208227	0.190107	DDR2|ADAMTSL2|MMP27|COL19A1	http://amigo.geneontology.org/amigo/term/GO:0030198
inflammatory response	Gene Ontology	GO:0006954	5	381	0.021046	0.190107	CXCL11|THEMIS2|CCR4|ABCF1|TLR4	http://amigo.geneontology.org/amigo/term/GO:0006954
postsynaptic membrane	Gene Ontology	GO:0045211	3	141	0.0211127	0.190107	DTNBP1|SEMA4F|GABRA2	http://amigo.geneontology.org/amigo/term/GO:0045211
regulation of catalytic activity	Gene Ontology	GO:0050790	2	53	0.0211384	0.190107	AUP1|ATP6V1H	http://amigo.geneontology.org/amigo/term/GO:0050790
positive regulation of protein kinase activity	Gene Ontology	GO:0045860	2	53	0.0211384	0.190107	DDR2|SPDYA	http://amigo.geneontology.org/amigo/term/GO:0045860
oxidation-reduction process	Gene Ontology	GO:0055114	6	525	0.0217642	0.190107	AASS|PRODH|PHYHD1|MTRR|CPN2|DUS4L	http://amigo.geneontology.org/amigo/term/GO:0055114
Rab GTPase binding	Gene Ontology	GO:0017137	3	143	0.0218832	0.190107	MYO5A|SGSM3|SYTL2	http://amigo.geneontology.org/amigo/term/GO:0017137
mitochondrial inner membrane	Gene Ontology	GO:0005743	5	385	0.0218856	0.190107	PRODH|CPN2|MCU|DELE1|MRPL9	http://amigo.geneontology.org/amigo/term/GO:0005743
cytoplasmic vesicle membrane	Gene Ontology	GO:0030659	3	144	0.0222741	0.190107	CLIP1|TMEM173|ZDHHC13	http://amigo.geneontology.org/amigo/term/GO:0030659
peroxisomal membrane	Gene Ontology	GO:0005778	2	57	0.0241005	0.190107	PNPLA8|CAT	http://amigo.geneontology.org/amigo/term/GO:0005778
methionine biosynthetic process	Gene Ontology	GO:0009086	1	5	0.0241185	0.190107	MTRR	http://amigo.geneontology.org/amigo/term/GO:0009086
lipopolysaccharide immune receptor activity	Gene Ontology	GO:0001875	1	5	0.0241185	0.190107	TLR4	http://amigo.geneontology.org/amigo/term/GO:0001875
medium-chain fatty acid catabolic process	Gene Ontology	GO:0051793	1	5	0.0241185	0.190107	ABHD1	http://amigo.geneontology.org/amigo/term/GO:0051793
positive regulation of Fc-gamma receptor signaling pathway involved in phagocytosis	Gene Ontology	GO:1905451	1	5	0.0241185	0.190107	APLP2	http://amigo.geneontology.org/amigo/term/GO:1905451
carbon-sulfur lyase activity	Gene Ontology	GO:0016846	1	5	0.0241185	0.190107	CTH	http://amigo.geneontology.org/amigo/term/GO:0016846
ubiquitin-protein transferase activator activity	Gene Ontology	GO:0097027	1	5	0.0241185	0.190107	AUP1	http://amigo.geneontology.org/amigo/term/GO:0097027
axon midline choice point recognition	Gene Ontology	GO:0016199	1	5	0.0241185	0.190107	FOXG1	http://amigo.geneontology.org/amigo/term/GO:0016199
phosphatidylinositol 3-kinase activity	Gene Ontology	GO:0035004	1	5	0.0241185	0.190107	PIK3C2A	http://amigo.geneontology.org/amigo/term/GO:0035004
vascular associated smooth muscle contraction	Gene Ontology	GO:0014829	1	5	0.0241185	0.190107	PIK3C2A	http://amigo.geneontology.org/amigo/term/GO:0014829
uridine transport	Gene Ontology	GO:0015862	1	5	0.0241185	0.190107	SLC28A2	http://amigo.geneontology.org/amigo/term/GO:0015862
N-methyltransferase activity	Gene Ontology	GO:0008170	1	5	0.0241185	0.190107	INMT	http://amigo.geneontology.org/amigo/term/GO:0008170
hemoglobin metabolic process	Gene Ontology	GO:0020027	1	5	0.0241185	0.190107	CAT	http://amigo.geneontology.org/amigo/term/GO:0020027
11-cis retinal binding	Gene Ontology	GO:0005502	1	5	0.0241185	0.190107	RLBP1	http://amigo.geneontology.org/amigo/term/GO:0005502
uridine transmembrane transporter activity	Gene Ontology	GO:0015213	1	5	0.0241185	0.190107	SLC28A2	http://amigo.geneontology.org/amigo/term/GO:0015213
keratinocyte migration	Gene Ontology	GO:0051546	1	5	0.0241185	0.190107	FERMT1	http://amigo.geneontology.org/amigo/term/GO:0051546
positive regulation of fibroblast growth factor production	Gene Ontology	GO:0090271	1	5	0.0241185	0.190107	HEG1	http://amigo.geneontology.org/amigo/term/GO:0090271
RS domain binding	Gene Ontology	GO:0050733	1	5	0.0241185	0.190107	SRSF12	http://amigo.geneontology.org/amigo/term/GO:0050733
NAADP-sensitive calcium-release channel activity	Gene Ontology	GO:0072345	1	5	0.0241185	0.190107	MCOLN2	http://amigo.geneontology.org/amigo/term/GO:0072345
NAD(P)+-protein-arginine ADP-ribosyltransferase activity	Gene Ontology	GO:0003956	1	5	0.0241185	0.190107	DOK1	http://amigo.geneontology.org/amigo/term/GO:0003956
CXCR3 chemokine receptor binding	Gene Ontology	GO:0048248	1	5	0.0241185	0.190107	CXCL11	http://amigo.geneontology.org/amigo/term/GO:0048248
regulation of extracellular matrix disassembly	Gene Ontology	GO:0010715	1	5	0.0241185	0.190107	DDR2	http://amigo.geneontology.org/amigo/term/GO:0010715
DNA packaging	Gene Ontology	GO:0006323	1	5	0.0241185	0.190107	KAT6A	http://amigo.geneontology.org/amigo/term/GO:0006323
lipopolysaccharide receptor complex	Gene Ontology	GO:0046696	1	5	0.0241185	0.190107	TLR4	http://amigo.geneontology.org/amigo/term/GO:0046696
regulation of transforming growth factor beta activation	Gene Ontology	GO:1901388	1	5	0.0241185	0.190107	LTBP1	http://amigo.geneontology.org/amigo/term/GO:1901388
aminoacylase activity	Gene Ontology	GO:0004046	1	5	0.0241185	0.190107	CAT	http://amigo.geneontology.org/amigo/term/GO:0004046
positive regulation of interleukin-18 production	Gene Ontology	GO:0032741	1	5	0.0241185	0.190107	USP50	http://amigo.geneontology.org/amigo/term/GO:0032741
negative regulation of glutamate secretion	Gene Ontology	GO:0014050	1	5	0.0241185	0.190107	TRH	http://amigo.geneontology.org/amigo/term/GO:0014050
regulation of organelle transport along microtubule	Gene Ontology	GO:1902513	1	5	0.0241185	0.190107	NEFH	http://amigo.geneontology.org/amigo/term/GO:1902513
uniplex complex	Gene Ontology	GO:1990246	1	5	0.0241185	0.190107	MCU	http://amigo.geneontology.org/amigo/term/GO:1990246
regulation of sequestering of zinc ion	Gene Ontology	GO:0061088	1	5	0.0241185	0.190107	SLC30A3	http://amigo.geneontology.org/amigo/term/GO:0061088
establishment of protein localization to telomere	Gene Ontology	GO:0070200	1	5	0.0241185	0.190107	NABP2	http://amigo.geneontology.org/amigo/term/GO:0070200
ribosomal subunit export from nucleus	Gene Ontology	GO:0000054	1	5	0.0241185	0.190107	LSG1	http://amigo.geneontology.org/amigo/term/GO:0000054
cis-Golgi network membrane	Gene Ontology	GO:0033106	1	5	0.0241185	0.190107	TRAPPC3L	http://amigo.geneontology.org/amigo/term/GO:0033106
neurofibrillary tangle	Gene Ontology	GO:0097418	1	5	0.0241185	0.190107	NEFH	http://amigo.geneontology.org/amigo/term/GO:0097418
oxidoreductase activity, acting on peroxide as acceptor	Gene Ontology	GO:0016684	1	5	0.0241185	0.190107	CAT	http://amigo.geneontology.org/amigo/term/GO:0016684
deuterosome	Gene Ontology	GO:0098536	1	5	0.0241185	0.190107	SASS6	http://amigo.geneontology.org/amigo/term/GO:0098536
extracellular exosome	Gene Ontology	GO:0070062	15	2085	0.0242796	0.190107	AUP1|ADCY1|DDR2|PM20D1|FAM3B|VWA2|ATP6V1H|CAT|PIK3C2A|FAT1|ARMC9|ANXA11|MYO5A|CTH|APLP2	http://amigo.geneontology.org/amigo/term/GO:0070062
endoplasmic reticulum	Gene Ontology	GO:0005783	9	1018	0.0248595	0.190107	AUP1|TRAPPC3L|ZDHHC13|CAT|LSG1|WDFY4|MYO5A|HHAT|SEMA4F	http://amigo.geneontology.org/amigo/term/GO:0005783
phosphatidylserine binding	Gene Ontology	GO:0001786	2	58	0.0248661	0.190107	APLP2|SYTL2	http://amigo.geneontology.org/amigo/term/GO:0001786
positive regulation of autophagy	Gene Ontology	GO:0010508	2	58	0.0248661	0.190107	PIK3C2A|TRIM21	http://amigo.geneontology.org/amigo/term/GO:0010508
ciliary basal body	Gene Ontology	GO:0036064	3	151	0.0251174	0.190107	NPHP4|IQCD|ARMC9	http://amigo.geneontology.org/amigo/term/GO:0036064
flavin adenine dinucleotide binding	Gene Ontology	GO:0050660	2	59	0.0256416	0.190107	DUS4L|MTRR	http://amigo.geneontology.org/amigo/term/GO:0050660
protein homotetramerization	Gene Ontology	GO:0051289	2	59	0.0256416	0.190107	APLP2|CTH	http://amigo.geneontology.org/amigo/term/GO:0051289
phagocytosis	Gene Ontology	GO:0006909	2	60	0.0264268	0.190107	ANXA11|TLR4	http://amigo.geneontology.org/amigo/term/GO:0006909
ribonucleoprotein complex	Gene Ontology	GO:1990904	3	156	0.0272624	0.190107	PABPC4|TRIM21|TIAL1	http://amigo.geneontology.org/amigo/term/GO:1990904
antimicrobial humoral immune response mediated by antimicrobial peptide	Gene Ontology	GO:0061844	2	62	0.0280262	0.190107	CXCL11|REG3G	http://amigo.geneontology.org/amigo/term/GO:0061844
regulation of telomerase activity	Gene Ontology	GO:0051972	1	6	0.0280817	0.190107	NABP2	http://amigo.geneontology.org/amigo/term/GO:0051972
venous blood vessel morphogenesis	Gene Ontology	GO:0048845	1	6	0.0280817	0.190107	HEG1	http://amigo.geneontology.org/amigo/term/GO:0048845
urate transport	Gene Ontology	GO:0015747	1	6	0.0280817	0.190107	SLC2A9	http://amigo.geneontology.org/amigo/term/GO:0015747
glucosyltransferase activity	Gene Ontology	GO:0046527	1	6	0.0280817	0.190107	ALG6	http://amigo.geneontology.org/amigo/term/GO:0046527
sulfur amino acid metabolic process	Gene Ontology	GO:0000096	1	6	0.0280817	0.190107	MTRR	http://amigo.geneontology.org/amigo/term/GO:0000096
sulfur amino acid catabolic process	Gene Ontology	GO:0000098	1	6	0.0280817	0.190107	CTH	http://amigo.geneontology.org/amigo/term/GO:0000098
centromeric DNA binding	Gene Ontology	GO:0019237	1	6	0.0280817	0.190107	CENPC	http://amigo.geneontology.org/amigo/term/GO:0019237
retromer complex binding	Gene Ontology	GO:1905394	1	6	0.0280817	0.190107	M6PR	http://amigo.geneontology.org/amigo/term/GO:1905394
NADPH-hemoprotein reductase activity	Gene Ontology	GO:0003958	1	6	0.0280817	0.190107	MTRR	http://amigo.geneontology.org/amigo/term/GO:0003958
pyrimidine-containing compound transmembrane transport	Gene Ontology	GO:0072531	1	6	0.0280817	0.190107	SLC28A2	http://amigo.geneontology.org/amigo/term/GO:0072531
regulation of tissue remodeling	Gene Ontology	GO:0034103	1	6	0.0280817	0.190107	DDR2	http://amigo.geneontology.org/amigo/term/GO:0034103
NADH dehydrogenase activity	Gene Ontology	GO:0003954	1	6	0.0280817	0.190107	NDUFS2	http://amigo.geneontology.org/amigo/term/GO:0003954
positive regulation of mucus secretion	Gene Ontology	GO:0070257	1	6	0.0280817	0.190107	SYTL2	http://amigo.geneontology.org/amigo/term/GO:0070257
neuron fate determination	Gene Ontology	GO:0048664	1	6	0.0280817	0.190107	FOXG1	http://amigo.geneontology.org/amigo/term/GO:0048664
histone H4-R3 methylation	Gene Ontology	GO:0043985	1	6	0.0280817	0.190107	PRMT5	http://amigo.geneontology.org/amigo/term/GO:0043985
B cell proliferation involved in immune response	Gene Ontology	GO:0002322	1	6	0.0280817	0.190107	TLR4	http://amigo.geneontology.org/amigo/term/GO:0002322
negative regulation of stem cell proliferation	Gene Ontology	GO:2000647	1	6	0.0280817	0.190107	FERMT1	http://amigo.geneontology.org/amigo/term/GO:2000647
positive regulation of chemokine (C-C motif) ligand 5 production	Gene Ontology	GO:0071651	1	6	0.0280817	0.190107	MCOLN2	http://amigo.geneontology.org/amigo/term/GO:0071651
positive regulation of protein polyubiquitination	Gene Ontology	GO:1902916	1	6	0.0280817	0.190107	2024-03-07	http://amigo.geneontology.org/amigo/term/GO:1902916
negative regulation of fatty acid oxidation	Gene Ontology	GO:0046322	1	6	0.0280817	0.190107	APLP2	http://amigo.geneontology.org/amigo/term/GO:0046322
positive regulation of neurotransmitter secretion	Gene Ontology	GO:0001956	1	6	0.0280817	0.190107	DTNBP1	http://amigo.geneontology.org/amigo/term/GO:0001956
histone-arginine N-methyltransferase activity	Gene Ontology	GO:0008469	1	6	0.0280817	0.190107	PRMT5	http://amigo.geneontology.org/amigo/term/GO:0008469
signaling	Gene Ontology	GO:0023052	1	6	0.0280817	0.190107	APLP2	http://amigo.geneontology.org/amigo/term/GO:0023052
carnitine metabolic process	Gene Ontology	GO:0009437	1	6	0.0280817	0.190107	CPT1B	http://amigo.geneontology.org/amigo/term/GO:0009437
positive regulation of bicellular tight junction assembly	Gene Ontology	GO:1903348	1	6	0.0280817	0.190107	NPHP4	http://amigo.geneontology.org/amigo/term/GO:1903348
medium-chain fatty acid biosynthetic process	Gene Ontology	GO:0051792	1	6	0.0280817	0.190107	ABHD1	http://amigo.geneontology.org/amigo/term/GO:0051792
T follicular helper cell differentiation	Gene Ontology	GO:0061470	1	6	0.0280817	0.190107	RC3H2	http://amigo.geneontology.org/amigo/term/GO:0061470
response to light intensity	Gene Ontology	GO:0009642	1	6	0.0280817	0.190107	CAT	http://amigo.geneontology.org/amigo/term/GO:0009642
pentose-phosphate shunt, non-oxidative branch	Gene Ontology	GO:0009052	1	6	0.0280817	0.190107	DDR2	http://amigo.geneontology.org/amigo/term/GO:0009052
phosphatidic acid transfer activity	Gene Ontology	GO:1990050	1	6	0.0280817	0.190107	PRELID2	http://amigo.geneontology.org/amigo/term/GO:1990050
mRNA 5'-splice site recognition	Gene Ontology	GO:0000395	1	6	0.0280817	0.190107	SRSF12	http://amigo.geneontology.org/amigo/term/GO:0000395
microtubule cytoskeleton	Gene Ontology	GO:0015630	3	158	0.028147	0.190107	NAV1|CLIP1|DTNBP1	http://amigo.geneontology.org/amigo/term/GO:0015630
homophilic cell adhesion via plasma membrane adhesion molecules	Gene Ontology	GO:0007156	3	162	0.0299615	0.190107	FAT1|CDHR3|CDHR4	http://amigo.geneontology.org/amigo/term/GO:0007156
histone binding	Gene Ontology	GO:0042393	3	163	0.0304246	0.190107	KAT6A|L3MBTL2|SAMD13	http://amigo.geneontology.org/amigo/term/GO:0042393
nucleus	Gene Ontology	GO:0005634	30	5208	0.03164	0.190107	ZNF195|PABPC4|NFYA|SRSF12|APLP2|CREBZF|SAMD13|CEP162|SPDYA|THEMIS2|CDKL3|CLIP1|DOK1|ZNF785|NABP2|TRH|RMDN3|TRIM21|PRMT5|NUDT12|ZNF584|DTNBP1|PROX2|TIAL1|ADCY1|MARCH7|FAT1|L3MBTL2|WDR33|KAT6A	http://amigo.geneontology.org/amigo/term/GO:0005634
neurofilament cytoskeleton organization	Gene Ontology	GO:0060052	1	7	0.0320289	0.190107	NEFH	http://amigo.geneontology.org/amigo/term/GO:0060052
nucleoside transmembrane transporter activity	Gene Ontology	GO:0005337	1	7	0.0320289	0.190107	SLC28A2	http://amigo.geneontology.org/amigo/term/GO:0005337
positive regulation of cholesterol storage	Gene Ontology	GO:0010886	1	7	0.0320289	0.190107	MSR1	http://amigo.geneontology.org/amigo/term/GO:0010886
adiponectin-activated signaling pathway	Gene Ontology	GO:0033211	1	7	0.0320289	0.190107	APLP2	http://amigo.geneontology.org/amigo/term/GO:0033211
locomotion involved in locomotory behavior	Gene Ontology	GO:0031987	1	7	0.0320289	0.190107	MYO5A	http://amigo.geneontology.org/amigo/term/GO:0031987
negative regulation of MyD88-independent toll-like receptor signaling pathway	Gene Ontology	GO:0034128	1	7	0.0320289	0.190107	TLR4	http://amigo.geneontology.org/amigo/term/GO:0034128
toxin metabolic process	Gene Ontology	GO:0009404	1	7	0.0320289	0.190107	AS3MT	http://amigo.geneontology.org/amigo/term/GO:0009404
axonemal microtubule	Gene Ontology	GO:0005879	1	7	0.0320289	0.190107	CEP162	http://amigo.geneontology.org/amigo/term/GO:0005879
homocysteine metabolic process	Gene Ontology	GO:0050667	1	7	0.0320289	0.190107	MTRR	http://amigo.geneontology.org/amigo/term/GO:0050667
stem cell division	Gene Ontology	GO:0017145	1	7	0.0320289	0.190107	TIAL1	http://amigo.geneontology.org/amigo/term/GO:0017145
protein-arginine N-methyltransferase activity	Gene Ontology	GO:0016274	1	7	0.0320289	0.190107	PRMT5	http://amigo.geneontology.org/amigo/term/GO:0016274
negative regulation of keratinocyte differentiation	Gene Ontology	GO:0045617	1	7	0.0320289	0.190107	REG3G	http://amigo.geneontology.org/amigo/term/GO:0045617
extrinsic component of endoplasmic reticulum membrane	Gene Ontology	GO:0042406	1	7	0.0320289	0.190107	MMP27	http://amigo.geneontology.org/amigo/term/GO:0042406
methionine metabolic process	Gene Ontology	GO:0006555	1	7	0.0320289	0.190107	MTRR	http://amigo.geneontology.org/amigo/term/GO:0006555
mitochondrial ATP synthesis coupled electron transport	Gene Ontology	GO:0042775	1	7	0.0320289	0.190107	NDUFS2	http://amigo.geneontology.org/amigo/term/GO:0042775
lymph vessel development	Gene Ontology	GO:0001945	1	7	0.0320289	0.190107	HEG1	http://amigo.geneontology.org/amigo/term/GO:0001945
cell-substrate junction	Gene Ontology	GO:0030055	1	7	0.0320289	0.190107	FERMT1	http://amigo.geneontology.org/amigo/term/GO:0030055
1-phosphatidylinositol-4-phosphate 3-kinase activity	Gene Ontology	GO:0035005	1	7	0.0320289	0.190107	PIK3C2A	http://amigo.geneontology.org/amigo/term/GO:0035005
hair follicle maturation	Gene Ontology	GO:0048820	1	7	0.0320289	0.190107	MYO5A	http://amigo.geneontology.org/amigo/term/GO:0048820
nitrogen compound metabolic process	Gene Ontology	GO:0006807	1	7	0.0320289	0.190107	PM20D1	http://amigo.geneontology.org/amigo/term/GO:0006807
vitamin A metabolic process	Gene Ontology	GO:0006776	1	7	0.0320289	0.190107	RLBP1	http://amigo.geneontology.org/amigo/term/GO:0006776
nucleoside transmembrane transport	Gene Ontology	GO:1901642	1	7	0.0320289	0.190107	SLC28A2	http://amigo.geneontology.org/amigo/term/GO:1901642
NADH metabolic process	Gene Ontology	GO:0006734	1	7	0.0320289	0.190107	NUDT12	http://amigo.geneontology.org/amigo/term/GO:0006734
long-chain fatty-acyl-CoA metabolic process	Gene Ontology	GO:0035336	1	7	0.0320289	0.190107	THEM5	http://amigo.geneontology.org/amigo/term/GO:0035336
cardiac atrium morphogenesis	Gene Ontology	GO:0003209	1	7	0.0320289	0.190107	HEG1	http://amigo.geneontology.org/amigo/term/GO:0003209
chemokine-mediated signaling pathway	Gene Ontology	GO:0070098	2	67	0.0321891	0.190107	CXCL11|CCR4	http://amigo.geneontology.org/amigo/term/GO:0070098
post-embryonic development	Gene Ontology	GO:0009791	2	67	0.0321891	0.190107	RC3H2|HEG1	http://amigo.geneontology.org/amigo/term/GO:0009791
synaptic vesicle membrane	Gene Ontology	GO:0030672	2	68	0.0330492	0.190107	ICA1|DTNBP1	http://amigo.geneontology.org/amigo/term/GO:0030672
endosome	Gene Ontology	GO:0005768	4	293	0.0333786	0.190107	APLP2|TMEM173|SLC30A3|M6PR	http://amigo.geneontology.org/amigo/term/GO:0005768
protein autoubiquitination	Gene Ontology	GO:0051865	2	69	0.0339182	0.190107	MARCH7|TRIM21	http://amigo.geneontology.org/amigo/term/GO:0051865
endoplasmic reticulum lumen	Gene Ontology	GO:0005788	4	296	0.0344379	0.190107	APLP2|COL19A1|LTBP1|TOR2A	http://amigo.geneontology.org/amigo/term/GO:0005788
translation	Gene Ontology	GO:0006412	3	173	0.0352623	0.190107	PABPC4|ABCF1|MRPL9	http://amigo.geneontology.org/amigo/term/GO:0006412
extrinsic component of endosome membrane	Gene Ontology	GO:0031313	1	8	0.0359601	0.190107	USP50	http://amigo.geneontology.org/amigo/term/GO:0031313
positive regulation of extracellular matrix disassembly	Gene Ontology	GO:0090091	1	8	0.0359601	0.190107	DDR2	http://amigo.geneontology.org/amigo/term/GO:0090091
MOZ/MORF histone acetyltransferase complex	Gene Ontology	GO:0070776	1	8	0.0359601	0.190107	KAT6A	http://amigo.geneontology.org/amigo/term/GO:0070776
thiamine pyrophosphate binding	Gene Ontology	GO:0030976	1	8	0.0359601	0.190107	DDR2	http://amigo.geneontology.org/amigo/term/GO:0030976
hydrolase activity, acting on carbon-nitrogen (but not peptide) bonds, in linear amides	Gene Ontology	GO:0016811	1	8	0.0359601	0.190107	PM20D1	http://amigo.geneontology.org/amigo/term/GO:0016811
glyoxylate metabolic process	Gene Ontology	GO:0046487	1	8	0.0359601	0.190107	PRODH	http://amigo.geneontology.org/amigo/term/GO:0046487
pharyngeal arch artery morphogenesis	Gene Ontology	GO:0061626	1	8	0.0359601	0.190107	ADGRF5	http://amigo.geneontology.org/amigo/term/GO:0061626
Hrd1p ubiquitin ligase ERAD-L complex	Gene Ontology	GO:0000839	1	8	0.0359601	0.190107	AUP1	http://amigo.geneontology.org/amigo/term/GO:0000839
calcium-independent phospholipase A2 activity	Gene Ontology	GO:0047499	1	8	0.0359601	0.190107	PNPLA8	http://amigo.geneontology.org/amigo/term/GO:0047499
MDM2/MDM4 family protein binding	Gene Ontology	GO:0097371	1	8	0.0359601	0.190107	2024-03-07	http://amigo.geneontology.org/amigo/term/GO:0097371
regulation of cysteine-type endopeptidase activity involved in apoptotic process	Gene Ontology	GO:0043281	1	8	0.0359601	0.190107	DELE1	http://amigo.geneontology.org/amigo/term/GO:0043281
endochondral bone growth	Gene Ontology	GO:0003416	1	8	0.0359601	0.190107	DDR2	http://amigo.geneontology.org/amigo/term/GO:0003416
endosomal vesicle fusion	Gene Ontology	GO:0034058	1	8	0.0359601	0.190107	SAMD9	http://amigo.geneontology.org/amigo/term/GO:0034058
protein localization to cell junction	Gene Ontology	GO:1902414	1	8	0.0359601	0.190107	HEG1	http://amigo.geneontology.org/amigo/term/GO:1902414
unconventional myosin complex	Gene Ontology	GO:0016461	1	8	0.0359601	0.190107	MYO5A	http://amigo.geneontology.org/amigo/term/GO:0016461
amine metabolic process	Gene Ontology	GO:0009308	1	8	0.0359601	0.190107	INMT	http://amigo.geneontology.org/amigo/term/GO:0009308
cardiolipin acyl-chain remodeling	Gene Ontology	GO:0035965	1	8	0.0359601	0.190107	THEM5	http://amigo.geneontology.org/amigo/term/GO:0035965
plasma membrane to endosome transport	Gene Ontology	GO:0048227	1	8	0.0359601	0.190107	SGSM3	http://amigo.geneontology.org/amigo/term/GO:0048227
ribosome disassembly	Gene Ontology	GO:0032790	1	8	0.0359601	0.190107	MTIF2	http://amigo.geneontology.org/amigo/term/GO:0032790
positive regulation of epidermal cell differentiation	Gene Ontology	GO:0045606	1	8	0.0359601	0.190107	IL20	http://amigo.geneontology.org/amigo/term/GO:0045606
Ras protein signal transduction	Gene Ontology	GO:0007265	2	73	0.0374823	0.190107	DOK1|USP50	http://amigo.geneontology.org/amigo/term/GO:0007265
cytoplasmic stress granule	Gene Ontology	GO:0010494	2	73	0.0374823	0.190107	PABPC4|TIAL1	http://amigo.geneontology.org/amigo/term/GO:0010494
cholesterol metabolic process	Gene Ontology	GO:0008203	2	75	0.0393158	0.190107	CPN2|CAT	http://amigo.geneontology.org/amigo/term/GO:0008203
response to vitamin E	Gene Ontology	GO:0033197	1	9	0.0398755	0.190107	CAT	http://amigo.geneontology.org/amigo/term/GO:0033197
adaptive thermogenesis	Gene Ontology	GO:1990845	1	9	0.0398755	0.190107	PM20D1	http://amigo.geneontology.org/amigo/term/GO:1990845
cytolysis by host of symbiont cells	Gene Ontology	GO:0051838	1	9	0.0398755	0.190107	REG3G	http://amigo.geneontology.org/amigo/term/GO:0051838
response to lithium ion	Gene Ontology	GO:0010226	1	9	0.0398755	0.190107	ADCY1	http://amigo.geneontology.org/amigo/term/GO:0010226
sperm connecting piece	Gene Ontology	GO:0097224	1	9	0.0398755	0.190107	FSIP2	http://amigo.geneontology.org/amigo/term/GO:0097224
endothelial cell activation	Gene Ontology	GO:0042118	1	9	0.0398755	0.190107	PRMT5	http://amigo.geneontology.org/amigo/term/GO:0042118
neutrophil migration	Gene Ontology	GO:1990266	1	9	0.0398755	0.190107	MCOLN2	http://amigo.geneontology.org/amigo/term/GO:1990266
DNA-templated transcription, termination	Gene Ontology	GO:0006353	1	9	0.0398755	0.190107	PRMT5	http://amigo.geneontology.org/amigo/term/GO:0006353
organelle membrane contact site	Gene Ontology	GO:0044232	1	9	0.0398755	0.190107	RMDN3	http://amigo.geneontology.org/amigo/term/GO:0044232
nuclear pericentric heterochromatin	Gene Ontology	GO:0031618	1	9	0.0398755	0.190107	CENPC	http://amigo.geneontology.org/amigo/term/GO:0031618
pericardium development	Gene Ontology	GO:0060039	1	9	0.0398755	0.190107	HEG1	http://amigo.geneontology.org/amigo/term/GO:0060039
platelet dense granule organization	Gene Ontology	GO:0060155	1	9	0.0398755	0.190107	DTNBP1	http://amigo.geneontology.org/amigo/term/GO:0060155
transmembrane receptor protein serine/threonine kinase signaling pathway	Gene Ontology	GO:0007178	1	9	0.0398755	0.190107	LTBP1	http://amigo.geneontology.org/amigo/term/GO:0007178
Golgi to lysosome transport	Gene Ontology	GO:0090160	1	9	0.0398755	0.190107	CCDC91	http://amigo.geneontology.org/amigo/term/GO:0090160
peroxisome fission	Gene Ontology	GO:0016559	1	9	0.0398755	0.190107	MFF	http://amigo.geneontology.org/amigo/term/GO:0016559
T-helper 1 type immune response	Gene Ontology	GO:0042088	1	9	0.0398755	0.190107	TLR4	http://amigo.geneontology.org/amigo/term/GO:0042088
transforming growth factor beta-activated receptor activity	Gene Ontology	GO:0005024	1	9	0.0398755	0.190107	LTBP1	http://amigo.geneontology.org/amigo/term/GO:0005024
neurofilament	Gene Ontology	GO:0005883	1	9	0.0398755	0.190107	NEFH	http://amigo.geneontology.org/amigo/term/GO:0005883
sarcoplasm	Gene Ontology	GO:0016528	1	9	0.0398755	0.190107	DTNBP1	http://amigo.geneontology.org/amigo/term/GO:0016528
positive regulation of interleukin-1 production	Gene Ontology	GO:0032732	1	9	0.0398755	0.190107	TLR4	http://amigo.geneontology.org/amigo/term/GO:0032732
mitochondrial fragmentation involved in apoptotic process	Gene Ontology	GO:0043653	1	9	0.0398755	0.190107	MFF	http://amigo.geneontology.org/amigo/term/GO:0043653
surfactant homeostasis	Gene Ontology	GO:0043129	1	9	0.0398755	0.190107	ADGRF5	http://amigo.geneontology.org/amigo/term/GO:0043129
NADH pyrophosphatase activity	Gene Ontology	GO:0035529	1	9	0.0398755	0.190107	NUDT12	http://amigo.geneontology.org/amigo/term/GO:0035529
positive regulation of macrophage cytokine production	Gene Ontology	GO:0060907	1	9	0.0398755	0.190107	TLR4	http://amigo.geneontology.org/amigo/term/GO:0060907
negative regulation of T-helper 17 cell differentiation	Gene Ontology	GO:2000320	1	9	0.0398755	0.190107	RC3H2	http://amigo.geneontology.org/amigo/term/GO:2000320
regulation of DNA damage checkpoint	Gene Ontology	GO:2000001	1	9	0.0398755	0.190107	ETAA1	http://amigo.geneontology.org/amigo/term/GO:2000001
protein-macromolecule adaptor activity	Gene Ontology	GO:0030674	2	76	0.0402452	0.190107	COL19A1|NEFH	http://amigo.geneontology.org/amigo/term/GO:0030674
cell-cell junction	Gene Ontology	GO:0005911	3	183	0.0404726	0.190107	FAT1|HEG1|NPHP4	http://amigo.geneontology.org/amigo/term/GO:0005911
axonogenesis	Gene Ontology	GO:0007409	2	78	0.0421287	0.190107	ADCY1|NEFH	http://amigo.geneontology.org/amigo/term/GO:0007409
mitochondrial intermembrane space	Gene Ontology	GO:0005758	2	78	0.0421287	0.190107	PRELID2|CAT	http://amigo.geneontology.org/amigo/term/GO:0005758
protein import into nucleus	Gene Ontology	GO:0006606	2	79	0.0430827	0.190107	APLP2|RANBP17	http://amigo.geneontology.org/amigo/term/GO:0006606
ubiquitin binding	Gene Ontology	GO:0043130	2	79	0.0430827	0.190107	MARCH7|AUP1	http://amigo.geneontology.org/amigo/term/GO:0043130
adenylate cyclase activity	Gene Ontology	GO:0004016	1	10	0.0437751	0.190107	ADCY1	http://amigo.geneontology.org/amigo/term/GO:0004016
phosphatidyl phospholipase B activity	Gene Ontology	GO:0102545	1	10	0.0437751	0.190107	PNPLA8	http://amigo.geneontology.org/amigo/term/GO:0102545
lipid droplet formation	Gene Ontology	GO:0140042	1	10	0.0437751	0.190107	AUP1	http://amigo.geneontology.org/amigo/term/GO:0140042
dendritic spine maintenance	Gene Ontology	GO:0097062	1	10	0.0437751	0.190107	TANC1	http://amigo.geneontology.org/amigo/term/GO:0097062
cellular response to oxidised low-density lipoprotein particle stimulus	Gene Ontology	GO:0140052	1	10	0.0437751	0.190107	TLR4	http://amigo.geneontology.org/amigo/term/GO:0140052
glucocorticoid biosynthetic process	Gene Ontology	GO:0006704	1	10	0.0437751	0.190107	CPN2	http://amigo.geneontology.org/amigo/term/GO:0006704
positive regulation of MHC class II biosynthetic process	Gene Ontology	GO:0045348	1	10	0.0437751	0.190107	TLR4	http://amigo.geneontology.org/amigo/term/GO:0045348
Rap protein signal transduction	Gene Ontology	GO:0032486	1	10	0.0437751	0.190107	SGSM3	http://amigo.geneontology.org/amigo/term/GO:0032486
chondrocyte proliferation	Gene Ontology	GO:0035988	1	10	0.0437751	0.190107	DDR2	http://amigo.geneontology.org/amigo/term/GO:0035988
extracellular matrix assembly	Gene Ontology	GO:0085029	1	10	0.0437751	0.190107	HAPLN2	http://amigo.geneontology.org/amigo/term/GO:0085029
SMN complex	Gene Ontology	GO:0032797	1	10	0.0437751	0.190107	GEMIN6	http://amigo.geneontology.org/amigo/term/GO:0032797
insulin-responsive compartment	Gene Ontology	GO:0032593	1	10	0.0437751	0.190107	MYO5A	http://amigo.geneontology.org/amigo/term/GO:0032593
reticulophagy	Gene Ontology	GO:0061709	1	10	0.0437751	0.190107	TMEM173	http://amigo.geneontology.org/amigo/term/GO:0061709
cellular response to lipoteichoic acid	Gene Ontology	GO:0071223	1	10	0.0437751	0.190107	TLR4	http://amigo.geneontology.org/amigo/term/GO:0071223
phosphatidylinositol bisphosphate binding	Gene Ontology	GO:1902936	1	10	0.0437751	0.190107	RLBP1	http://amigo.geneontology.org/amigo/term/GO:1902936
G-rich strand telomeric DNA binding	Gene Ontology	GO:0098505	1	10	0.0437751	0.190107	NABP2	http://amigo.geneontology.org/amigo/term/GO:0098505
positive regulation of viral entry into host cell	Gene Ontology	GO:0046598	1	10	0.0437751	0.190107	TRIM21	http://amigo.geneontology.org/amigo/term/GO:0046598
1-phosphatidylinositol-3-kinase activity	Gene Ontology	GO:0016303	1	10	0.0437751	0.190107	PIK3C2A	http://amigo.geneontology.org/amigo/term/GO:0016303
integral component of mitochondrial membrane	Gene Ontology	GO:0032592	1	10	0.0437751	0.190107	MFF	http://amigo.geneontology.org/amigo/term/GO:0032592
H4 histone acetyltransferase activity	Gene Ontology	GO:0010485	1	10	0.0437751	0.190107	KAT6A	http://amigo.geneontology.org/amigo/term/GO:0010485
regulation of bone resorption	Gene Ontology	GO:0045124	1	10	0.0437751	0.190107	GPR137	http://amigo.geneontology.org/amigo/term/GO:0045124
cAMP biosynthetic process	Gene Ontology	GO:0006171	1	10	0.0437751	0.190107	ADCY1	http://amigo.geneontology.org/amigo/term/GO:0006171
microfibril	Gene Ontology	GO:0001527	1	10	0.0437751	0.190107	LTBP1	http://amigo.geneontology.org/amigo/term/GO:0001527
positive regulation of cysteine-type endopeptidase activity	Gene Ontology	GO:2001056	1	10	0.0437751	0.190107	USP50	http://amigo.geneontology.org/amigo/term/GO:2001056
calcium import into the mitochondrion	Gene Ontology	GO:0036444	1	10	0.0437751	0.190107	MCU	http://amigo.geneontology.org/amigo/term/GO:0036444
urate metabolic process	Gene Ontology	GO:0046415	1	10	0.0437751	0.190107	SLC2A9	http://amigo.geneontology.org/amigo/term/GO:0046415
negative regulation of macrophage activation	Gene Ontology	GO:0043031	1	10	0.0437751	0.190107	ADGRF5	http://amigo.geneontology.org/amigo/term/GO:0043031
positive regulation of monocyte chemotactic protein-1 production	Gene Ontology	GO:0071639	1	10	0.0437751	0.190107	MCOLN2	http://amigo.geneontology.org/amigo/term/GO:0071639
phosphatidylinositol binding	Gene Ontology	GO:0035091	2	80	0.0440448	0.190107	PIK3C2A|APLP2	http://amigo.geneontology.org/amigo/term/GO:0035091
amyloid-beta binding	Gene Ontology	GO:0001540	2	80	0.0440448	0.190107	TLR4|MSR1	http://amigo.geneontology.org/amigo/term/GO:0001540
negative regulation of NF-kappaB transcription factor activity	Gene Ontology	GO:0032088	2	80	0.0440448	0.190107	TRIM21|CAT	http://amigo.geneontology.org/amigo/term/GO:0032088
fibroblast growth factor receptor signaling pathway	Gene Ontology	GO:0008543	2	80	0.0440448	0.190107	TIAL1|FRS3	http://amigo.geneontology.org/amigo/term/GO:0008543
intracellular membrane-bounded organelle	Gene Ontology	GO:0043231	7	788	0.0442494	0.190107	ABCA13|AASS|ICA1|CAT|RC3H2|NPHP4|SAMD9	http://amigo.geneontology.org/amigo/term/GO:0043231
calcium-mediated signaling	Gene Ontology	GO:0019722	2	82	0.0459927	0.190107	MCU|CCR4	http://amigo.geneontology.org/amigo/term/GO:0019722
regulation of inflammatory response	Gene Ontology	GO:0050727	2	82	0.0459927	0.190107	IL20|TMEM173	http://amigo.geneontology.org/amigo/term/GO:0050727
neurotransmitter receptor activity	Gene Ontology	GO:0030594	2	82	0.0459927	0.190107	CHRNA6|GABRA2	http://amigo.geneontology.org/amigo/term/GO:0030594
phosphatidylinositol-4,5-bisphosphate binding	Gene Ontology	GO:0005546	2	83	0.0469783	0.190107	OBSCN|SYTL2	http://amigo.geneontology.org/amigo/term/GO:0005546
T cell chemotaxis	Gene Ontology	GO:0010818	1	11	0.0476589	0.190107	CXCL11	http://amigo.geneontology.org/amigo/term/GO:0010818
phosphatidylethanolamine binding	Gene Ontology	GO:0008429	1	11	0.0476589	0.190107	ANXA11	http://amigo.geneontology.org/amigo/term/GO:0008429
inhibitory extracellular ligand-gated ion channel activity	Gene Ontology	GO:0005237	1	11	0.0476589	0.190107	GABRA2	http://amigo.geneontology.org/amigo/term/GO:0005237
azurophil granule	Gene Ontology	GO:0042582	1	11	0.0476589	0.190107	ANXA11	http://amigo.geneontology.org/amigo/term/GO:0042582
potassium:proton antiporter activity	Gene Ontology	GO:0015386	1	11	0.0476589	0.190107	SLC9C1	http://amigo.geneontology.org/amigo/term/GO:0015386
positive regulation of mitochondrial calcium ion concentration	Gene Ontology	GO:0051561	1	11	0.0476589	0.190107	MCU	http://amigo.geneontology.org/amigo/term/GO:0051561
keratinocyte proliferation	Gene Ontology	GO:0043616	1	11	0.0476589	0.190107	FERMT1	http://amigo.geneontology.org/amigo/term/GO:0043616
condensed nuclear chromosome kinetochore	Gene Ontology	GO:0000778	1	11	0.0476589	0.190107	CENPC	http://amigo.geneontology.org/amigo/term/GO:0000778
Gemini of coiled bodies	Gene Ontology	GO:0097504	1	11	0.0476589	0.190107	GEMIN6	http://amigo.geneontology.org/amigo/term/GO:0097504
cellular response to forskolin	Gene Ontology	GO:1904322	1	11	0.0476589	0.190107	ADCY1	http://amigo.geneontology.org/amigo/term/GO:1904322
dendrite extension	Gene Ontology	GO:0097484	1	11	0.0476589	0.190107	CDKL3	http://amigo.geneontology.org/amigo/term/GO:0097484
positive regulation of DNA methylation-dependent heterochromatin assembly	Gene Ontology	GO:0090309	1	11	0.0476589	0.190107	TASOR	http://amigo.geneontology.org/amigo/term/GO:0090309
postreplication repair	Gene Ontology	GO:0006301	1	11	0.0476589	0.190107	WDR33	http://amigo.geneontology.org/amigo/term/GO:0006301
carnitine shuttle	Gene Ontology	GO:0006853	1	11	0.0476589	0.190107	CPT1B	http://amigo.geneontology.org/amigo/term/GO:0006853
nuclear export signal receptor activity	Gene Ontology	GO:0005049	1	11	0.0476589	0.190107	RANBP17	http://amigo.geneontology.org/amigo/term/GO:0005049
attachment of mitotic spindle microtubules to kinetochore	Gene Ontology	GO:0051315	1	11	0.0476589	0.190107	CENPC	http://amigo.geneontology.org/amigo/term/GO:0051315
cellular response to potassium ion	Gene Ontology	GO:0035865	1	11	0.0476589	0.190107	CPN2	http://amigo.geneontology.org/amigo/term/GO:0035865
UDP-N-acetylglucosamine biosynthetic process	Gene Ontology	GO:0006048	1	11	0.0476589	0.190107	UAP1L1	http://amigo.geneontology.org/amigo/term/GO:0006048
myristoyl-CoA hydrolase activity	Gene Ontology	GO:0102991	1	11	0.0476589	0.190107	THEM5	http://amigo.geneontology.org/amigo/term/GO:0102991
benzodiazepine receptor activity	Gene Ontology	GO:0008503	1	11	0.0476589	0.190107	GABRA2	http://amigo.geneontology.org/amigo/term/GO:0008503
oligosaccharide binding	Gene Ontology	GO:0070492	1	11	0.0476589	0.190107	REG3G	http://amigo.geneontology.org/amigo/term/GO:0070492
multicellular organism growth	Gene Ontology	GO:0035264	2	84	0.0479718	0.190107	RC3H2|HEG1	http://amigo.geneontology.org/amigo/term/GO:0035264
insulin receptor signaling pathway	Gene Ontology	GO:0008286	2	86	0.0499815	0.190107	PIK3C2A|ATP6V1H	http://amigo.geneontology.org/amigo/term/GO:0008286
#Term	Database	ID	Input number	Background number	P-Value	Corrected P-Value	Input	Hyperlink
Systemic sclerosis	NHGRI GWAS Catalog		2	19	0.00101093	0.124522	GRB10|TNIP1	None
@@Systemic sclerosis	KEGG DISEASE	H01492	1	17	0.0395241	0.13864	TNIP1	http://www.genome.jp/dbget-bin/www_bget?H01492
Lipid traits	NHGRI GWAS Catalog		2	23	0.00143581	0.124522	CETP|THOC5	None
Immune reponse to smallpox (secreted IFN-alpha)	NHGRI GWAS Catalog		2	28	0.00206685	0.124522	NLRP8|LTBP1	None
Visceral adipose tissue adjusted for BMI	NHGRI GWAS Catalog		2	48	0.00565411	0.126123	RHBG|GJB5	None
Transient neonatal diabetes mellitus	KEGG DISEASE	H00513	1	5	0.0133502	0.126123	ABCC8	http://www.genome.jp/dbget-bin/www_bget?H00513
Leigh syndrome	OMIM	256000	1	5	0.0133502	0.126123	SDHA	http://omim.org/entry/256000
@@Leigh syndrome	KEGG DISEASE	H01354	1	18	0.041674	0.139851	SDHA	http://www.genome.jp/dbget-bin/www_bget?H01354
Resistin levels	NHGRI GWAS Catalog		1	5	0.0133502	0.126123	CRYZ	None
Self-rated health	NHGRI GWAS Catalog		1	5	0.0133502	0.126123	KCNC4	None
Systemic lupus erythematosus	NHGRI GWAS Catalog		2	79	0.0143001	0.126123	ITGAX|TNIP1	None
HDL Cholesterol - Triglycerides (HDLC-TG)	NHGRI GWAS Catalog		1	6	0.015558	0.126123	CETP	None
Familial hyperinsulinemic hypoglycemia	KEGG DISEASE	H01267	1	7	0.0177609	0.126123	ABCC8	http://www.genome.jp/dbget-bin/www_bget?H01267
Carotid atherosclerosis in HIV infection	NHGRI GWAS Catalog		1	7	0.0177609	0.126123	THOC5	None
Response to cytidine analogues (gemcitabine)	NHGRI GWAS Catalog		1	7	0.0177609	0.126123	DOK6	None
Large artery stroke	NHGRI GWAS Catalog		1	7	0.0177609	0.126123	ALKBH8	None
Metabolic syndrome (bivariate traits)	NHGRI GWAS Catalog		1	7	0.0177609	0.126123	CETP	None
Osteoporosis-related phenotypes	NHGRI GWAS Catalog		1	8	0.019959	0.126123	DOK6	None
Response to inhaled corticosteroid treatment in asthma (percentage change of FEV1)	NHGRI GWAS Catalog		1	8	0.019959	0.126123	TNKS	None
Congenital disorders of metabolism	KEGG DISEASE		5	695	0.0205896	0.126123	SDHA|ABCC8|CETP|ASNS|GPR143	None
Permanent neonatal diabetes mellitus	KEGG DISEASE	H00512	1	9	0.0221522	0.126123	ABCC8	http://www.genome.jp/dbget-bin/www_bget?H00512
Plasma amyloid beta peptide concentrations (ABx-40)	NHGRI GWAS Catalog		1	9	0.0221522	0.126123	TTC29	None
Tourette syndrome	NHGRI GWAS Catalog		1	9	0.0221522	0.126123	KIF12	None
Lung adenocarcinoma	NHGRI GWAS Catalog		1	9	0.0221522	0.126123	APOM	None
Disc degeneration (lumbar)	NHGRI GWAS Catalog		1	9	0.0221522	0.126123	PSMB9	None
Metabolite levels	NHGRI GWAS Catalog		2	107	0.0249544	0.12788	TNKS|CETP	None
Biochemical measures	NHGRI GWAS Catalog		1	12	0.0287028	0.130081	CETP	None
Lipoprotein-associated phospholipase A2 activity and mass	NHGRI GWAS Catalog		1	14	0.0330457	0.130912	CETP	None
Pontocerebellar hypoplasia	KEGG DISEASE	H00897	1	15	0.03521	0.133421	TSEN34	http://www.genome.jp/dbget-bin/www_bget?H00897
HIV-1 viral setpoint	NHGRI GWAS Catalog		1	15	0.03521	0.133421	CMTM8	None
Alzheimer's disease (age of onset)	NHGRI GWAS Catalog		1	16	0.0373694	0.13614	ALPK3	None
Congenital disorders of amino acid metabolism	KEGG DISEASE		2	141	0.041004	0.139851	ASNS|GPR143	None
Nephropathy	NHGRI GWAS Catalog		1	19	0.0438192	0.139851	PSMB9	None
Systemic lupus erythematosus and Systemic sclerosis	NHGRI GWAS Catalog		1	21	0.0480953	0.144925	TNIP1	None
Obesity (early onset extreme)	NHGRI GWAS Catalog		1	21	0.0480953	0.144925	TNKS	None
Personality dimensions	NHGRI GWAS Catalog		1	22	0.0502262	0.145914	THUMPD2	None
Periodontal disease-related phenotypes	NHGRI GWAS Catalog		1	25	0.0565908	0.15346	CMTM8	None
Acute lymphoblastic leukemia (childhood)	NHGRI GWAS Catalog		1	27	0.0608104	0.157662	GRB10	None
Sudden cardiac arrest	NHGRI GWAS Catalog		1	28	0.0629132	0.159779	PARP4	None
Diabetes, type 2	OMIM	125853	1	29	0.0650114	0.159779	ABCC8	http://omim.org/entry/125853
Cardiovascular disease risk factors	NHGRI GWAS Catalog		1	29	0.0650114	0.159779	CETP	None
Psoriasis	NHGRI GWAS Catalog		1	29	0.0650114	0.159779	TNIP1	None
Bulimia nervosa	NHGRI GWAS Catalog		1	30	0.0671049	0.160332	CDV3	None
Hematological and biochemical traits	NHGRI GWAS Catalog		1	31	0.0691938	0.160979	CETP	None
Fasting glucose-related traits (interaction with BMI)	NHGRI GWAS Catalog		1	31	0.0691938	0.160979	GRB10	None
Lipid metabolism phenotypes	NHGRI GWAS Catalog		1	32	0.071278	0.162819	CETP	None
Longevity	NHGRI GWAS Catalog		1	32	0.071278	0.162819	ADGRD1	None
Dilated cardiomyopathy	KEGG DISEASE	H00294	1	35	0.0775031	0.169847	SDHA	http://www.genome.jp/dbget-bin/www_bget?H00294
Myopia (pathological)	NHGRI GWAS Catalog		1	37	0.0816302	0.175497	VIPR2	None
Immune response to smallpox vaccine (IL-6)	NHGRI GWAS Catalog		1	37	0.0816302	0.175497	LTBP1	None
Hypertriglyceridemia	NHGRI GWAS Catalog		1	38	0.083687	0.178564	REEP4	None
Metabolic syndrome	NHGRI GWAS Catalog		1	40	0.0877867	0.18117	CETP	None
Crohn's disease	NHGRI GWAS Catalog		2	220	0.0885983	0.182512	SP140|PSMB9	None
Subcutaneous adipose tissue	NHGRI GWAS Catalog		1	41	0.0898298	0.183633	RHBG	None
Inflammatory bowel disease	NHGRI GWAS Catalog		2	227	0.0933651	0.185674	LNPEP|TNIP1	None
Chronic lymphocytic leukemia	NHGRI GWAS Catalog		1	43	0.0939024	0.185674	SP140	None
Protein quantitative trait loci	NHGRI GWAS Catalog		1	50	0.108015	0.19581	ADGRD1	None
Coronary artery calcification	NHGRI GWAS Catalog		1	52	0.112007	0.19767	WDR33	None
Age-related macular degeneration	NHGRI GWAS Catalog		1	64	0.135592	0.215464	CETP	None
Diabetes	KEGG DISEASE		1	67	0.141391	0.21825	ABCC8	None
Other congenital disorders of metabolism	KEGG DISEASE		1	79	0.164203	0.237906	ABCC8	None
Triglycerides	NHGRI GWAS Catalog		1	81	0.167947	0.23905	CETP	None
Bone mineral density	NHGRI GWAS Catalog		1	85	0.175384	0.243105	GRB10	None
LDL cholesterol	NHGRI GWAS Catalog		1	89	0.182756	0.246796	CETP	None
Allergies and autoimmune diseases	KEGG DISEASE		1	93	0.190062	0.251272	TNIP1	None
Cholesterol, total	NHGRI GWAS Catalog		1	96	0.195499	0.255479	CETP	None
Coronary heart disease	NHGRI GWAS Catalog		1	96	0.195499	0.255479	CETP	None
Obesity-related traits	NHGRI GWAS Catalog		3	691	0.203339	0.261782	PARP4|TSEN34|NLRP8	None
Cardiac diseases	KEGG DISEASE		1	101	0.204481	0.261782	SDHA	None
Skin and soft tissue diseases	KEGG DISEASE		1	103	0.208046	0.26485	TNIP1	None
Skin diseases	KEGG DISEASE		1	103	0.208046	0.26485	TNIP1	None
Height	NHGRI GWAS Catalog		2	395	0.222954	0.27815	LTBP1|ADGRD1	None
Congenital disorders of lipid/glycolipid metabolism	KEGG DISEASE		1	115	0.229107	0.282765	CETP	None
HDL cholesterol	NHGRI GWAS Catalog		1	121	0.239429	0.291066	CETP	None
Blood metabolite levels	NHGRI GWAS Catalog		1	124	0.244539	0.296007	CETP	None
Multiple sclerosis	NHGRI GWAS Catalog		1	142	0.274491	0.320617	SP140	None
Rheumatoid arthritis	NHGRI GWAS Catalog		1	144	0.277746	0.32396	APOM	None
Amyotrophic lateral sclerosis (sporadic)	NHGRI GWAS Catalog		1	159	0.3017	0.343544	ADGRD1	None
Mitochondrial diseases	KEGG DISEASE		1	164	0.309509	0.348236	SDHA	None
Acne (severe)	NHGRI GWAS Catalog		1	184	0.33989	0.373517	TNKS	None
Endocrine and metabolic diseases	KEGG DISEASE		1	220	0.391283	0.41705	ABCC8	None
Eye disease	KEGG DISEASE		1	249	0.42979	0.452137	GPR143	None
Prostate cancer	NHGRI GWAS Catalog		1	267	0.452468	0.474233	GPR143	None
Immune system diseases	KEGG DISEASE		1	278	0.465886	0.485601	TNIP1	None
Neurodegenerative diseases	KEGG DISEASE		1	337	0.532493	0.546977	TSEN34	None
Cardiovascular diseases	KEGG DISEASE		1	342	0.537745	0.551371	SDHA	None
Other congenital malformations	KEGG DISEASE		1	357	0.553153	0.565124	COLEC11	None
Nervous system diseases	KEGG DISEASE		2	859	0.576863	0.587757	TSEN34|GPR143	None
Congenital malformations	KEGG DISEASE		1	900	0.870179	0.870948	COLEC11	None
--------------------
#Term	Database	ID	Input number	Background number	P-Value	Corrected P-Value	Input	Hyperlink
protein binding	Gene Ontology	GO:0005515	47	11779	4.12418e-06	0.0046727	TNKS|KCNC4|KCTD9|SP140|LCN9|SHPRH|MRPL18|TBK1|GPR143|JMJD8|GJB5|CD177|RPL22|PARP4|CARD8|DOK6|THOC5|ZNF785|MPPE1|REEP4|CUL2|MATN1|KLRC2|PSMB9|LTBP1|PHYHD1|CDH26|ADGRD1|LNPEP|TNIP1|CENPX|DENND1C|BRINP1|ITGAX|ZNF480|GRB10|ASNS|TKFC|AZIN2|SCRIB|CMTM8|ALKBH8|COLEC11|SDHA|TAF9B|CDIP1|ALKBH2	http://amigo.geneontology.org/amigo/term/GO:0005515
nucleoplasm	Gene Ontology	GO:0005654	21	3630	4.27986e-05	0.0242454	TNKS|WDR33|RPP40|CARD8|TBK1|TSEN34|ZNF480|ALKBH2|CUL2|SCRIB|SNAPC2|CMTM8|TNIP1|PSMB9|ALKBH8|CENPX|DENND1C|TAF9B|MPPE1|SHPRH|THOC5	http://amigo.geneontology.org/amigo/term/GO:0005654
endonucleolytic cleavage in ITS1 to separate SSU-rRNA from 5.8S rRNA and LSU-rRNA from tricistronic rRNA transcript (SSU-rRNA, 5.8S rRNA, LSU-rRNA)	Gene Ontology	GO:0000447	2	9	0.000268649	0.10146	RPP40|KRI1	http://amigo.geneontology.org/amigo/term/GO:0000447
protein ADP-ribosylase activity	Gene Ontology	GO:1990404	2	17	0.000825583	0.124522	TNKS|PARP4	http://amigo.geneontology.org/amigo/term/GO:1990404
reverse cholesterol transport	Gene Ontology	GO:0043691	2	17	0.000825583	0.124522	APOM|CETP	http://amigo.geneontology.org/amigo/term/GO:0043691
high-density lipoprotein particle remodeling	Gene Ontology	GO:0034375	2	18	0.000915981	0.124522	APOM|CETP	http://amigo.geneontology.org/amigo/term/GO:0034375
high-density lipoprotein particle	Gene Ontology	GO:0034364	2	22	0.00132287	0.124522	APOM|CETP	http://amigo.geneontology.org/amigo/term/GO:0034364
protein ADP-ribosylation	Gene Ontology	GO:0006471	2	25	0.00167502	0.124522	TNKS|PARP4	http://amigo.geneontology.org/amigo/term/GO:0006471
innate immune response	Gene Ontology	GO:0045087	6	558	0.00169985	0.124522	MPEG1|KLRC2|TBK1|CD177|TKFC|DEFB135	http://amigo.geneontology.org/amigo/term/GO:0045087
NAD+ ADP-ribosyltransferase activity	Gene Ontology	GO:0003950	2	28	0.00206685	0.124522	TNKS|PARP4	http://amigo.geneontology.org/amigo/term/GO:0003950
potassium channel activity	Gene Ontology	GO:0005267	2	29	0.00220619	0.124522	KCNC4|ABCC8	http://amigo.geneontology.org/amigo/term/GO:0005267
negative regulation of mitotic cell cycle	Gene Ontology	GO:0045930	2	29	0.00220619	0.124522	SCRIB|BRINP1	http://amigo.geneontology.org/amigo/term/GO:0045930
leukocyte cell-cell adhesion	Gene Ontology	GO:0007159	2	29	0.00220619	0.124522	TNIP1|CD177	http://amigo.geneontology.org/amigo/term/GO:0007159
nucleus	Gene Ontology	GO:0005634	22	5208	0.00223309	0.124522	TNKS|ZNF195|SP140|PSMB9|JMJD8|RPL22|CARD8|ZNF785|ALPK3|RPP40|ALKBH8|PARP4|SNAPC2|TNIP1|ZNF584|FAM205A|THOC5|TKFC|AZIN2|WDR33|CDIP1|SLFN5	http://amigo.geneontology.org/amigo/term/GO:0005634
anchored component of plasma membrane	Gene Ontology	GO:0046658	2	31	0.00249783	0.124522	RHBG|CD177	http://amigo.geneontology.org/amigo/term/GO:0046658
tRNA methylation	Gene Ontology	GO:0030488	2	32	0.0026501	0.124522	THUMPD2|ALKBH8	http://amigo.geneontology.org/amigo/term/GO:0030488
extracellular region	Gene Ontology	GO:0005576	11	1843	0.00282487	0.124522	MATN1|MPEG1|CETP|LTBP1|APOM|LCN9|KCP|COLEC11|LNPEP|DEFB135|IL9	http://amigo.geneontology.org/amigo/term/GO:0005576
positive regulation of telomere maintenance via telomerase	Gene Ontology	GO:0032212	2	34	0.00296742	0.124522	TNKS|TNIP1	http://amigo.geneontology.org/amigo/term/GO:0032212
positive regulation of telomerase activity	Gene Ontology	GO:0051973	2	34	0.00296742	0.124522	TNKS|TNIP1	http://amigo.geneontology.org/amigo/term/GO:0051973
protein polyubiquitination	Gene Ontology	GO:0000209	4	267	0.00326668	0.124693	LNPEP|TNKS|SHPRH|PSMB9	http://amigo.geneontology.org/amigo/term/GO:0000209
cell-cell adhesion via plasma-membrane adhesion molecules	Gene Ontology	GO:0098742	2	36	0.00330167	0.124693	CD177|CDH26	http://amigo.geneontology.org/amigo/term/GO:0098742
cell death	Gene Ontology	GO:0008219	2	36	0.00330167	0.124693	PARP4|BRINP1	http://amigo.geneontology.org/amigo/term/GO:0008219
RNA polymerase II general transcription initiation factor activity	Gene Ontology	GO:0016251	2	37	0.0034751	0.126123	TAF9B|SNAPC2	http://amigo.geneontology.org/amigo/term/GO:0016251
integrin binding	Gene Ontology	GO:0005178	3	142	0.00428354	0.126123	ITGAX|CD177|CDH26	http://amigo.geneontology.org/amigo/term/GO:0005178
cytoplasmic vesicle membrane	Gene Ontology	GO:0030659	3	144	0.00445025	0.126123	LNPEP|MPEG1|RHBG	http://amigo.geneontology.org/amigo/term/GO:0030659
nucleic acid binding	Gene Ontology	GO:0003676	3	145	0.00453506	0.126123	ZNF480|TSEN34|TBK1	http://amigo.geneontology.org/amigo/term/GO:0003676
negative regulation of I-kappaB kinase/NF-kappaB signaling	Gene Ontology	GO:0043124	2	45	0.00501118	0.126123	TNIP1|CARD8	http://amigo.geneontology.org/amigo/term/GO:0043124
ATP binding	Gene Ontology	GO:0005524	9	1463	0.00567829	0.126123	ALPK3|TBK1|ASNS|TKFC|NLRP8|ABCC8|KIF12|SHPRH|SLFN5	http://amigo.geneontology.org/amigo/term/GO:0005524
cytoplasm	Gene Ontology	GO:0005737	19	4624	0.00636976	0.126123	TNKS|CDV3|ALKBH8|TBK1|GPR143|PARP4|GRB10|JMJD8|PSMB9|NLRP8|AZIN2|CMTM8|TNIP1|THOC5|KIF12|LNPEP|CARD8|RPL22|BRINP1	http://amigo.geneontology.org/amigo/term/GO:0005737
integral component of membrane	Gene Ontology	GO:0016021	16	3643	0.00683565	0.126123	KCNC4|ZAN|FAM162B|GPR143|SLC22A16|MPEG1|GJB5|CDH26|ADGRD1|CMTM8|CNTNAP3C|SLC29A1|FAM205A|MPPE1|GPR89A|REEP4	http://amigo.geneontology.org/amigo/term/GO:0016021
translation	Gene Ontology	GO:0006412	3	173	0.00731663	0.126123	MRPL18|TNIP1|RPL22	http://amigo.geneontology.org/amigo/term/GO:0006412
mRNA 3'-end processing	Gene Ontology	GO:0031124	2	59	0.00831325	0.126123	WDR33|THOC5	http://amigo.geneontology.org/amigo/term/GO:0031124
cytosol	Gene Ontology	GO:0005829	20	5095	0.00834436	0.126123	TNKS|CDV3|TBK1|CRYZ|SNAPC2|ZNF480|GRB10|ASNS|TKFC|AZIN2|PARP4|TNIP1|DENND1C|PSMB9|ALKBH8|LNPEP|DOK6|CARD8|RPL22|CUL2	http://amigo.geneontology.org/amigo/term/GO:0005829
collagen trimer	Gene Ontology	GO:0005581	2	60	0.00857796	0.126123	WDR33|COLEC11	http://amigo.geneontology.org/amigo/term/GO:0005581
positive regulation of I-kappaB kinase/NF-kappaB signaling	Gene Ontology	GO:0043123	3	185	0.00875807	0.126123	JMJD8|GPR89A|TBK1	http://amigo.geneontology.org/amigo/term/GO:0043123
cis-Golgi network	Gene Ontology	GO:0005801	2	62	0.00911861	0.126123	MPPE1|AZIN2	http://amigo.geneontology.org/amigo/term/GO:0005801
peptidyl-threonine phosphorylation	Gene Ontology	GO:0018107	2	65	0.0099574	0.126123	TNKS|TBK1	http://amigo.geneontology.org/amigo/term/GO:0018107
potassium ion transport	Gene Ontology	GO:0006813	2	68	0.0108292	0.126123	KCNC4|ABCC8	http://amigo.geneontology.org/amigo/term/GO:0006813
inflammatory response	Gene Ontology	GO:0006954	4	381	0.0110611	0.126123	PARP4|TNIP1|TBK1|IL9	http://amigo.geneontology.org/amigo/term/GO:0006954
regulation of transcription from RNA polymerase II promoter in response to hypoxia	Gene Ontology	GO:0061418	2	70	0.0114284	0.126123	CUL2|PSMB9	http://amigo.geneontology.org/amigo/term/GO:0061418
tertiary granule membrane	Gene Ontology	GO:0070821	2	73	0.0123541	0.126123	ITGAX|CD177	http://amigo.geneontology.org/amigo/term/GO:0070821
endoplasmic reticulum-Golgi intermediate compartment membrane	Gene Ontology	GO:0033116	2	74	0.0126697	0.126123	MPPE1|AZIN2	http://amigo.geneontology.org/amigo/term/GO:0033116
defense response	Gene Ontology	GO:0006952	2	74	0.0126697	0.126123	TNIP1|SP140	http://amigo.geneontology.org/amigo/term/GO:0006952
basolateral plasma membrane	Gene Ontology	GO:0016323	3	216	0.0132075	0.126123	SCRIB|RHBG|SLC29A1	http://amigo.geneontology.org/amigo/term/GO:0016323
spermatoproteasome complex	Gene Ontology	GO:1990111	1	5	0.0133502	0.126123	PSMB9	http://amigo.geneontology.org/amigo/term/GO:1990111
inhibition of cysteine-type endopeptidase activity	Gene Ontology	GO:0097340	1	5	0.0133502	0.126123	CARD8	http://amigo.geneontology.org/amigo/term/GO:0097340
fucose binding	Gene Ontology	GO:0042806	1	5	0.0133502	0.126123	COLEC11	http://amigo.geneontology.org/amigo/term/GO:0042806
fructose catabolic process to hydroxyacetone phosphate and glyceraldehyde-3-phosphate	Gene Ontology	GO:0061624	1	5	0.0133502	0.126123	TKFC	http://amigo.geneontology.org/amigo/term/GO:0061624
epididymis development	Gene Ontology	GO:1905867	1	5	0.0133502	0.126123	GJB5	http://amigo.geneontology.org/amigo/term/GO:1905867
melanosome localization	Gene Ontology	GO:0032400	1	5	0.0133502	0.126123	GPR143	http://amigo.geneontology.org/amigo/term/GO:0032400
carnitine transport	Gene Ontology	GO:0015879	1	5	0.0133502	0.126123	SLC22A16	http://amigo.geneontology.org/amigo/term/GO:0015879
apoptotic process involved in morphogenesis	Gene Ontology	GO:0060561	1	5	0.0133502	0.126123	SCRIB	http://amigo.geneontology.org/amigo/term/GO:0060561
uridine transport	Gene Ontology	GO:0015862	1	5	0.0133502	0.126123	SLC29A1	http://amigo.geneontology.org/amigo/term/GO:0015862
regulation of integrin-mediated signaling pathway	Gene Ontology	GO:2001044	1	5	0.0133502	0.126123	CD177	http://amigo.geneontology.org/amigo/term/GO:2001044
polarized epithelial cell differentiation	Gene Ontology	GO:0030859	1	5	0.0133502	0.126123	SCRIB	http://amigo.geneontology.org/amigo/term/GO:0030859
protein localization to adherens junction	Gene Ontology	GO:0071896	1	5	0.0133502	0.126123	SCRIB	http://amigo.geneontology.org/amigo/term/GO:0071896
extrinsic component of postsynaptic density membrane	Gene Ontology	GO:0099147	1	5	0.0133502	0.126123	SCRIB	http://amigo.geneontology.org/amigo/term/GO:0099147
nucleolar ribonuclease P complex	Gene Ontology	GO:0005655	1	5	0.0133502	0.126123	RPP40	http://amigo.geneontology.org/amigo/term/GO:0005655
THO complex	Gene Ontology	GO:0000347	1	5	0.0133502	0.126123	THOC5	http://amigo.geneontology.org/amigo/term/GO:0000347
response to follicle-stimulating hormone	Gene Ontology	GO:0032354	1	5	0.0133502	0.126123	ASNS	http://amigo.geneontology.org/amigo/term/GO:0032354
cytoplasmic side of lysosomal membrane	Gene Ontology	GO:0098574	1	5	0.0133502	0.126123	CDIP1	http://amigo.geneontology.org/amigo/term/GO:0098574
triglyceride transport	Gene Ontology	GO:0034197	1	5	0.0133502	0.126123	CETP	http://amigo.geneontology.org/amigo/term/GO:0034197
mammary gland duct morphogenesis	Gene Ontology	GO:0060603	1	5	0.0133502	0.126123	SCRIB	http://amigo.geneontology.org/amigo/term/GO:0060603
regulation of cholesterol efflux	Gene Ontology	GO:0010874	1	5	0.0133502	0.126123	CETP	http://amigo.geneontology.org/amigo/term/GO:0010874
positive regulation of cholesterol transport	Gene Ontology	GO:0032376	1	5	0.0133502	0.126123	CETP	http://amigo.geneontology.org/amigo/term/GO:0032376
regulation of transforming growth factor beta activation	Gene Ontology	GO:1901388	1	5	0.0133502	0.126123	LTBP1	http://amigo.geneontology.org/amigo/term/GO:1901388
mitochondrial respiratory chain complex II, succinate dehydrogenase complex (ubiquinone)	Gene Ontology	GO:0005749	1	5	0.0133502	0.126123	SDHA	http://amigo.geneontology.org/amigo/term/GO:0005749
positive regulation of telomere maintenance via telomere lengthening	Gene Ontology	GO:1904358	1	5	0.0133502	0.126123	TNIP1	http://amigo.geneontology.org/amigo/term/GO:1904358
positive regulation of phospholipid transport	Gene Ontology	GO:2001140	1	5	0.0133502	0.126123	CETP	http://amigo.geneontology.org/amigo/term/GO:2001140
early endosome lumen	Gene Ontology	GO:0031905	1	5	0.0133502	0.126123	LNPEP	http://amigo.geneontology.org/amigo/term/GO:0031905
uridine transmembrane transporter activity	Gene Ontology	GO:0015213	1	5	0.0133502	0.126123	SLC29A1	http://amigo.geneontology.org/amigo/term/GO:0015213
ammonium transport	Gene Ontology	GO:0015696	1	5	0.0133502	0.126123	RHBG	http://amigo.geneontology.org/amigo/term/GO:0015696
cell-cell signaling	Gene Ontology	GO:0007267	3	224	0.0145297	0.126123	LNPEP|VIPR2|GJB5	http://amigo.geneontology.org/amigo/term/GO:0007267
positive regulation of cell growth	Gene Ontology	GO:0030307	2	81	0.0149763	0.126123	TAF9B|IL9	http://amigo.geneontology.org/amigo/term/GO:0030307
voltage-gated anion channel activity	Gene Ontology	GO:0008308	1	6	0.015558	0.126123	GPR89A	http://amigo.geneontology.org/amigo/term/GO:0008308
succinate metabolic process	Gene Ontology	GO:0006105	1	6	0.015558	0.126123	SDHA	http://amigo.geneontology.org/amigo/term/GO:0006105
myelin sheath abaxonal region	Gene Ontology	GO:0035748	1	6	0.015558	0.126123	SCRIB	http://amigo.geneontology.org/amigo/term/GO:0035748
regulation of telomerase activity	Gene Ontology	GO:0051972	1	6	0.015558	0.126123	PARP4	http://amigo.geneontology.org/amigo/term/GO:0051972
regulation of telomere maintenance via telomerase	Gene Ontology	GO:0032210	1	6	0.015558	0.126123	TNKS	http://amigo.geneontology.org/amigo/term/GO:0032210
neurotransmitter reuptake	Gene Ontology	GO:0098810	1	6	0.015558	0.126123	SLC29A1	http://amigo.geneontology.org/amigo/term/GO:0098810
neutrophil extravasation	Gene Ontology	GO:0072672	1	6	0.015558	0.126123	CD177	http://amigo.geneontology.org/amigo/term/GO:0072672
cellular response to nutrient	Gene Ontology	GO:0031670	1	6	0.015558	0.126123	TNKS	http://amigo.geneontology.org/amigo/term/GO:0031670
pyrimidine-containing compound transmembrane transport	Gene Ontology	GO:0072531	1	6	0.015558	0.126123	SLC29A1	http://amigo.geneontology.org/amigo/term/GO:0072531
MHC class I protein complex binding	Gene Ontology	GO:0023024	1	6	0.015558	0.126123	KLRC2	http://amigo.geneontology.org/amigo/term/GO:0023024
positive regulation of xenophagy	Gene Ontology	GO:1904417	1	6	0.015558	0.126123	TBK1	http://amigo.geneontology.org/amigo/term/GO:1904417
organic cation transmembrane transporter activity	Gene Ontology	GO:0015101	1	6	0.015558	0.126123	SLC22A16	http://amigo.geneontology.org/amigo/term/GO:0015101
astrocyte cell migration	Gene Ontology	GO:0043615	1	6	0.015558	0.126123	SCRIB	http://amigo.geneontology.org/amigo/term/GO:0043615
ATP-activated inward rectifier potassium channel activity	Gene Ontology	GO:0015272	1	6	0.015558	0.126123	ABCC8	http://amigo.geneontology.org/amigo/term/GO:0015272
THO complex part of transcription export complex	Gene Ontology	GO:0000445	1	6	0.015558	0.126123	THOC5	http://amigo.geneontology.org/amigo/term/GO:0000445
cholesterol homeostasis	Gene Ontology	GO:0042632	2	84	0.016016	0.126123	APOM|CETP	http://amigo.geneontology.org/amigo/term/GO:0042632
glycerol catabolic process	Gene Ontology	GO:0019563	1	7	0.0177609	0.126123	TKFC	http://amigo.geneontology.org/amigo/term/GO:0019563
nucleoside transmembrane transporter activity	Gene Ontology	GO:0005337	1	7	0.0177609	0.126123	SLC29A1	http://amigo.geneontology.org/amigo/term/GO:0005337
delta-catenin binding	Gene Ontology	GO:0070097	1	7	0.0177609	0.126123	CDH26	http://amigo.geneontology.org/amigo/term/GO:0070097
ammonium transmembrane transport	Gene Ontology	GO:0072488	1	7	0.0177609	0.126123	RHBG	http://amigo.geneontology.org/amigo/term/GO:0072488
nucleoside transmembrane transport	Gene Ontology	GO:1901642	1	7	0.0177609	0.126123	SLC29A1	http://amigo.geneontology.org/amigo/term/GO:1901642
GPI anchor binding	Gene Ontology	GO:0034235	1	7	0.0177609	0.126123	MPPE1	http://amigo.geneontology.org/amigo/term/GO:0034235
cellular response to DNA damage stimulus	Gene Ontology	GO:0006974	3	248	0.018933	0.126123	PARP4|SHPRH|ALKBH8	http://amigo.geneontology.org/amigo/term/GO:0006974
SCF-dependent proteasomal ubiquitin-dependent protein catabolic process	Gene Ontology	GO:0031146	2	92	0.0189345	0.126123	CUL2|PSMB9	http://amigo.geneontology.org/amigo/term/GO:0031146
spherical high-density lipoprotein particle	Gene Ontology	GO:0034366	1	8	0.019959	0.126123	APOM	http://amigo.geneontology.org/amigo/term/GO:0034366
phospholipid transporter activity	Gene Ontology	GO:0005548	1	8	0.019959	0.126123	CETP	http://amigo.geneontology.org/amigo/term/GO:0005548
inorganic cation transmembrane transport	Gene Ontology	GO:0098662	1	8	0.019959	0.126123	ABCC8	http://amigo.geneontology.org/amigo/term/GO:0098662
protein antigen binding	Gene Ontology	GO:1990405	1	8	0.019959	0.126123	KLRC2	http://amigo.geneontology.org/amigo/term/GO:1990405
dopamine binding	Gene Ontology	GO:0035240	1	8	0.019959	0.126123	GPR143	http://amigo.geneontology.org/amigo/term/GO:0035240
spectrin-associated cytoskeleton	Gene Ontology	GO:0014731	1	8	0.019959	0.126123	RHBG	http://amigo.geneontology.org/amigo/term/GO:0014731
ribonuclease MRP complex	Gene Ontology	GO:0000172	1	8	0.019959	0.126123	RPP40	http://amigo.geneontology.org/amigo/term/GO:0000172
viral mRNA export from host cell nucleus	Gene Ontology	GO:0046784	1	8	0.019959	0.126123	THOC5	http://amigo.geneontology.org/amigo/term/GO:0046784
xenobiotic catabolic process	Gene Ontology	GO:0042178	1	8	0.019959	0.126123	CRYZ	http://amigo.geneontology.org/amigo/term/GO:0042178
cell-cell junction maintenance	Gene Ontology	GO:0045217	1	8	0.019959	0.126123	CD177	http://amigo.geneontology.org/amigo/term/GO:0045217
establishment of T cell polarity	Gene Ontology	GO:0001768	1	8	0.019959	0.126123	SCRIB	http://amigo.geneontology.org/amigo/term/GO:0001768
calcium ion binding	Gene Ontology	GO:0005509	5	693	0.020366	0.126123	MATN1|SPATA21|LTBP1|CDH26|COLEC11	http://amigo.geneontology.org/amigo/term/GO:0005509
defense response to Gram-positive bacterium	Gene Ontology	GO:0050830	2	97	0.0208635	0.126123	MPEG1|TBK1	http://amigo.geneontology.org/amigo/term/GO:0050830
secretory granule membrane	Gene Ontology	GO:0030667	2	99	0.0216571	0.126123	ITGAX|CD177	http://amigo.geneontology.org/amigo/term/GO:0030667
protein deubiquitination	Gene Ontology	GO:0016579	3	262	0.0218064	0.126123	TAF9B|TNIP1|PSMB9	http://amigo.geneontology.org/amigo/term/GO:0016579
neutrophil migration	Gene Ontology	GO:1990266	1	9	0.0221522	0.126123	CD177	http://amigo.geneontology.org/amigo/term/GO:1990266
small nucleolar ribonucleoprotein complex	Gene Ontology	GO:0005732	1	9	0.0221522	0.126123	TNIP1	http://amigo.geneontology.org/amigo/term/GO:0005732
transforming growth factor beta-activated receptor activity	Gene Ontology	GO:0005024	1	9	0.0221522	0.126123	LTBP1	http://amigo.geneontology.org/amigo/term/GO:0005024
antigen processing and presentation of exogenous peptide antigen via MHC class I, TAP-independent	Gene Ontology	GO:0002480	1	9	0.0221522	0.126123	LNPEP	http://amigo.geneontology.org/amigo/term/GO:0002480
cardiac muscle cell development	Gene Ontology	GO:0055013	1	9	0.0221522	0.126123	ALPK3	http://amigo.geneontology.org/amigo/term/GO:0055013
negative regulation of telomere maintenance via telomere lengthening	Gene Ontology	GO:1904357	1	9	0.0221522	0.126123	TNKS	http://amigo.geneontology.org/amigo/term/GO:1904357
transmembrane receptor protein serine/threonine kinase signaling pathway	Gene Ontology	GO:0007178	1	9	0.0221522	0.126123	LTBP1	http://amigo.geneontology.org/amigo/term/GO:0007178
very-low-density lipoprotein particle remodeling	Gene Ontology	GO:0034372	1	9	0.0221522	0.126123	CETP	http://amigo.geneontology.org/amigo/term/GO:0034372
neurotransmitter receptor transport, endosome to postsynaptic membrane	Gene Ontology	GO:0098887	1	9	0.0221522	0.126123	SCRIB	http://amigo.geneontology.org/amigo/term/GO:0098887
NLRP3 inflammasome complex	Gene Ontology	GO:0072559	1	9	0.0221522	0.126123	CARD8	http://amigo.geneontology.org/amigo/term/GO:0072559
interleukin-9-mediated signaling pathway	Gene Ontology	GO:0038113	1	9	0.0221522	0.126123	IL9	http://amigo.geneontology.org/amigo/term/GO:0038113
mRNA export from nucleus	Gene Ontology	GO:0006406	2	101	0.0224631	0.127253	WDR33|THOC5	http://amigo.geneontology.org/amigo/term/GO:0006406
activation of GTPase activity	Gene Ontology	GO:0090630	2	104	0.0236951	0.127675	SCRIB|TBC1D28	http://amigo.geneontology.org/amigo/term/GO:0090630
protein homooligomerization	Gene Ontology	GO:0051260	2	105	0.0241119	0.127675	KCNC4|KCTD9	http://amigo.geneontology.org/amigo/term/GO:0051260
microfibril	Gene Ontology	GO:0001527	1	10	0.0243406	0.127675	LTBP1	http://amigo.geneontology.org/amigo/term/GO:0001527
glycoprotein biosynthetic process	Gene Ontology	GO:0009101	1	10	0.0243406	0.127675	TNIP1	http://amigo.geneontology.org/amigo/term/GO:0009101
alpha-catenin binding	Gene Ontology	GO:0045294	1	10	0.0243406	0.127675	CDH26	http://amigo.geneontology.org/amigo/term/GO:0045294
protein poly-ADP-ribosylation	Gene Ontology	GO:0070212	1	10	0.0243406	0.127675	TNKS	http://amigo.geneontology.org/amigo/term/GO:0070212
mitotic nuclear envelope reassembly	Gene Ontology	GO:0007084	1	10	0.0243406	0.127675	REEP4	http://amigo.geneontology.org/amigo/term/GO:0007084
organic cation transport	Gene Ontology	GO:0015695	1	10	0.0243406	0.127675	SLC22A16	http://amigo.geneontology.org/amigo/term/GO:0015695
DNA dealkylation involved in DNA repair	Gene Ontology	GO:0006307	1	10	0.0243406	0.127675	ALKBH2	http://amigo.geneontology.org/amigo/term/GO:0006307
ammonium transmembrane transporter activity	Gene Ontology	GO:0008519	1	10	0.0243406	0.127675	RHBG	http://amigo.geneontology.org/amigo/term/GO:0008519
complement activation, lectin pathway	Gene Ontology	GO:0001867	1	10	0.0243406	0.127675	COLEC11	http://amigo.geneontology.org/amigo/term/GO:0001867
ribonuclease P RNA binding	Gene Ontology	GO:0033204	1	10	0.0243406	0.127675	RPP40	http://amigo.geneontology.org/amigo/term/GO:0033204
multimeric ribonuclease P complex	Gene Ontology	GO:0030681	1	10	0.0243406	0.127675	RPP40	http://amigo.geneontology.org/amigo/term/GO:0030681
structural constituent of myelin sheath	Gene Ontology	GO:0019911	1	10	0.0243406	0.127675	CMTM8	http://amigo.geneontology.org/amigo/term/GO:0019911
high-density lipoprotein particle clearance	Gene Ontology	GO:0034384	1	10	0.0243406	0.127675	APOM	http://amigo.geneontology.org/amigo/term/GO:0034384
nuclear chromosome, telomeric region	Gene Ontology	GO:0000784	2	110	0.0262405	0.12788	TNKS|THOC5	http://amigo.geneontology.org/amigo/term/GO:0000784
molecular_function	Gene Ontology	GO:0003674	5	742	0.0263141	0.12788	CDIP1|CDV3|ZNF785|KIF12|NLRP8	http://amigo.geneontology.org/amigo/term/GO:0003674
90S preribosome	Gene Ontology	GO:0030686	1	11	0.0265241	0.12788	KRI1	http://amigo.geneontology.org/amigo/term/GO:0030686
endoplasmic reticulum tubular network organization	Gene Ontology	GO:0071786	1	11	0.0265241	0.12788	REEP4	http://amigo.geneontology.org/amigo/term/GO:0071786
5S rRNA binding	Gene Ontology	GO:0008097	1	11	0.0265241	0.12788	MRPL18	http://amigo.geneontology.org/amigo/term/GO:0008097
short-term memory	Gene Ontology	GO:0007614	1	11	0.0265241	0.12788	BRINP1	http://amigo.geneontology.org/amigo/term/GO:0007614
protein localization to chromosome, telomeric region	Gene Ontology	GO:0070198	1	11	0.0265241	0.12788	TNKS	http://amigo.geneontology.org/amigo/term/GO:0070198
postreplication repair	Gene Ontology	GO:0006301	1	11	0.0265241	0.12788	WDR33	http://amigo.geneontology.org/amigo/term/GO:0006301
proteasome core complex, beta-subunit complex	Gene Ontology	GO:0019774	1	11	0.0265241	0.12788	PSMB9	http://amigo.geneontology.org/amigo/term/GO:0019774
protein auto-ADP-ribosylation	Gene Ontology	GO:0070213	1	11	0.0265241	0.12788	TNKS	http://amigo.geneontology.org/amigo/term/GO:0070213
oligosaccharide binding	Gene Ontology	GO:0070492	1	11	0.0265241	0.12788	COLEC11	http://amigo.geneontology.org/amigo/term/GO:0070492
negative regulation of lipopolysaccharide-mediated signaling pathway	Gene Ontology	GO:0031665	1	11	0.0265241	0.12788	CARD8	http://amigo.geneontology.org/amigo/term/GO:0031665
positive regulation of interleukin-5 production	Gene Ontology	GO:0032754	1	11	0.0265241	0.12788	IL9	http://amigo.geneontology.org/amigo/term/GO:0032754
receptor localization to synapse	Gene Ontology	GO:0097120	1	11	0.0265241	0.12788	SCRIB	http://amigo.geneontology.org/amigo/term/GO:0097120
ribonuclease P activity	Gene Ontology	GO:0004526	1	11	0.0265241	0.12788	RPP40	http://amigo.geneontology.org/amigo/term/GO:0004526
plasma membrane	Gene Ontology	GO:0005886	17	4619	0.0269802	0.129528	ITGAX|KCNC4|KLRC2|CDV3|GPR143|SLC22A16|GRB10|RHBG|CD177|CDH26|ADGRD1|SCRIB|VIPR2|SLC29A1|LNPEP|ABCC8|ZAN	http://amigo.geneontology.org/amigo/term/GO:0005886
regulation of ion transmembrane transport	Gene Ontology	GO:0034765	2	113	0.0275529	0.130081	KCNC4|GPR89A	http://amigo.geneontology.org/amigo/term/GO:0034765
ionotropic glutamate receptor complex	Gene Ontology	GO:0008328	1	12	0.0287028	0.130081	SCRIB	http://amigo.geneontology.org/amigo/term/GO:0008328
regulation of postsynaptic neurotransmitter receptor internalization	Gene Ontology	GO:0099149	1	12	0.0287028	0.130081	SCRIB	http://amigo.geneontology.org/amigo/term/GO:0099149
maternal behavior	Gene Ontology	GO:0042711	1	12	0.0287028	0.130081	BRINP1	http://amigo.geneontology.org/amigo/term/GO:0042711
regulation of calcium-mediated signaling	Gene Ontology	GO:0050848	1	12	0.0287028	0.130081	GPR143	http://amigo.geneontology.org/amigo/term/GO:0050848
PERK-mediated unfolded protein response	Gene Ontology	GO:0036499	1	12	0.0287028	0.130081	ASNS	http://amigo.geneontology.org/amigo/term/GO:0036499
sleep	Gene Ontology	GO:0030431	1	12	0.0287028	0.130081	SLC29A1	http://amigo.geneontology.org/amigo/term/GO:0030431
negative regulation of glucose import	Gene Ontology	GO:0046325	1	12	0.0287028	0.130081	GRB10	http://amigo.geneontology.org/amigo/term/GO:0046325
protein mono-ADP-ribosylation	Gene Ontology	GO:0140289	1	12	0.0287028	0.130081	PARP4	http://amigo.geneontology.org/amigo/term/GO:0140289
neurotransmitter uptake	Gene Ontology	GO:0001504	1	12	0.0287028	0.130081	SLC29A1	http://amigo.geneontology.org/amigo/term/GO:0001504
transmembrane transport	Gene Ontology	GO:0055085	3	296	0.0297236	0.130912	ABCC8|GJB5|PSMB9	http://amigo.geneontology.org/amigo/term/GO:0055085
positive regulation of type I interferon-mediated signaling pathway	Gene Ontology	GO:0060340	1	13	0.0308766	0.130912	TBK1	http://amigo.geneontology.org/amigo/term/GO:0060340
kinetochore assembly	Gene Ontology	GO:0051382	1	13	0.0308766	0.130912	CENPX	http://amigo.geneontology.org/amigo/term/GO:0051382
negative regulation of activated T cell proliferation	Gene Ontology	GO:0046007	1	13	0.0308766	0.130912	SCRIB	http://amigo.geneontology.org/amigo/term/GO:0046007
tRNA 5'-leader removal	Gene Ontology	GO:0001682	1	13	0.0308766	0.130912	RPP40	http://amigo.geneontology.org/amigo/term/GO:0001682
regulation of type I interferon production	Gene Ontology	GO:0032479	1	13	0.0308766	0.130912	TBK1	http://amigo.geneontology.org/amigo/term/GO:0032479
positive regulation of vascular endothelial growth factor receptor signaling pathway	Gene Ontology	GO:0030949	1	13	0.0308766	0.130912	GRB10	http://amigo.geneontology.org/amigo/term/GO:0030949
negative regulation of macrophage derived foam cell differentiation	Gene Ontology	GO:0010745	1	13	0.0308766	0.130912	CETP	http://amigo.geneontology.org/amigo/term/GO:0010745
cullin-RING ubiquitin ligase complex	Gene Ontology	GO:0031461	1	13	0.0308766	0.130912	CUL2	http://amigo.geneontology.org/amigo/term/GO:0031461
phospholipid homeostasis	Gene Ontology	GO:0055091	1	13	0.0308766	0.130912	CETP	http://amigo.geneontology.org/amigo/term/GO:0055091
high-density lipoprotein particle assembly	Gene Ontology	GO:0034380	1	13	0.0308766	0.130912	APOM	http://amigo.geneontology.org/amigo/term/GO:0034380
oxidation-reduction process	Gene Ontology	GO:0055114	4	525	0.0311523	0.130912	SDHA|PHYHD1|ALKBH8|CRYZ	http://amigo.geneontology.org/amigo/term/GO:0055114
tumor necrosis factor-mediated signaling pathway	Gene Ontology	GO:0033209	2	121	0.0311789	0.130912	CDIP1|PSMB9	http://amigo.geneontology.org/amigo/term/GO:0033209
potassium ion transmembrane transport	Gene Ontology	GO:0071805	2	123	0.0321134	0.130912	KCNC4|ABCC8	http://amigo.geneontology.org/amigo/term/GO:0071805
nuclear body	Gene Ontology	GO:0016604	3	307	0.0325688	0.130912	TNKS|SNAPC2|ALKBH8	http://amigo.geneontology.org/amigo/term/GO:0016604
trophoblast giant cell differentiation	Gene Ontology	GO:0060707	1	14	0.0330457	0.130912	GJB5	http://amigo.geneontology.org/amigo/term/GO:0060707
exploration behavior	Gene Ontology	GO:0035640	1	14	0.0330457	0.130912	BRINP1	http://amigo.geneontology.org/amigo/term/GO:0035640
melanosome membrane	Gene Ontology	GO:0033162	1	14	0.0330457	0.130912	GPR143	http://amigo.geneontology.org/amigo/term/GO:0033162
Fanconi anaemia nuclear complex	Gene Ontology	GO:0043240	1	14	0.0330457	0.130912	CENPX	http://amigo.geneontology.org/amigo/term/GO:0043240
low-density lipoprotein particle	Gene Ontology	GO:0034362	1	14	0.0330457	0.130912	APOM	http://amigo.geneontology.org/amigo/term/GO:0034362
ATPase-coupled cation transmembrane transporter activity	Gene Ontology	GO:0019829	1	14	0.0330457	0.130912	ABCC8	http://amigo.geneontology.org/amigo/term/GO:0019829
Cul2-RING ubiquitin ligase complex	Gene Ontology	GO:0031462	1	14	0.0330457	0.130912	CUL2	http://amigo.geneontology.org/amigo/term/GO:0031462
small molecule binding	Gene Ontology	GO:0036094	1	14	0.0330457	0.130912	LCN9	http://amigo.geneontology.org/amigo/term/GO:0036094
transcription export complex	Gene Ontology	GO:0000346	1	14	0.0330457	0.130912	THOC5	http://amigo.geneontology.org/amigo/term/GO:0000346
positive regulation of receptor recycling	Gene Ontology	GO:0001921	1	14	0.0330457	0.130912	SCRIB	http://amigo.geneontology.org/amigo/term/GO:0001921
transcription factor TFTC complex	Gene Ontology	GO:0033276	1	14	0.0330457	0.130912	TAF9B	http://amigo.geneontology.org/amigo/term/GO:0033276
auditory receptor cell stereocilium organization	Gene Ontology	GO:0060088	1	14	0.0330457	0.130912	SCRIB	http://amigo.geneontology.org/amigo/term/GO:0060088
fibrillar center	Gene Ontology	GO:0001650	2	129	0.0349822	0.133421	SP140|WDR33	http://amigo.geneontology.org/amigo/term/GO:0001650
oxidative demethylation	Gene Ontology	GO:0070989	1	15	0.03521	0.133421	ALKBH2	http://amigo.geneontology.org/amigo/term/GO:0070989
peptide catabolic process	Gene Ontology	GO:0043171	1	15	0.03521	0.133421	LNPEP	http://amigo.geneontology.org/amigo/term/GO:0043171
NADPH binding	Gene Ontology	GO:0070402	1	15	0.03521	0.133421	CRYZ	http://amigo.geneontology.org/amigo/term/GO:0070402
lyase activity	Gene Ontology	GO:0016829	1	15	0.03521	0.133421	TSEN34	http://amigo.geneontology.org/amigo/term/GO:0016829
positive regulation of telomerase RNA localization to Cajal body	Gene Ontology	GO:1904874	1	15	0.03521	0.133421	TNIP1	http://amigo.geneontology.org/amigo/term/GO:1904874
vocalization behavior	Gene Ontology	GO:0071625	1	15	0.03521	0.133421	BRINP1	http://amigo.geneontology.org/amigo/term/GO:0071625
tRNA splicing, via endonucleolytic cleavage and ligation	Gene Ontology	GO:0006388	1	15	0.03521	0.133421	TSEN34	http://amigo.geneontology.org/amigo/term/GO:0006388
endoplasmic reticulum tubular network	Gene Ontology	GO:0071782	1	16	0.0373694	0.13614	REEP4	http://amigo.geneontology.org/amigo/term/GO:0071782
positive regulation of DNA-templated transcription, elongation	Gene Ontology	GO:0032786	1	16	0.0373694	0.13614	THOC5	http://amigo.geneontology.org/amigo/term/GO:0032786
phosphatidylinositol phosphate binding	Gene Ontology	GO:1901981	1	16	0.0373694	0.13614	DENND1C	http://amigo.geneontology.org/amigo/term/GO:1901981
low-density lipoprotein particle remodeling	Gene Ontology	GO:0034374	1	16	0.0373694	0.13614	CETP	http://amigo.geneontology.org/amigo/term/GO:0034374
CARD domain binding	Gene Ontology	GO:0050700	1	16	0.0373694	0.13614	CARD8	http://amigo.geneontology.org/amigo/term/GO:0050700
respiratory electron transport chain	Gene Ontology	GO:0022904	1	16	0.0373694	0.13614	SDHA	http://amigo.geneontology.org/amigo/term/GO:0022904
negative regulation of intrinsic apoptotic signaling pathway in response to DNA damage by p53 class mediator	Gene Ontology	GO:1902166	1	16	0.0373694	0.13614	TAF9B	http://amigo.geneontology.org/amigo/term/GO:1902166
phosphatidylcholine metabolic process	Gene Ontology	GO:0046470	1	16	0.0373694	0.13614	CETP	http://amigo.geneontology.org/amigo/term/GO:0046470
tRNA wobble uridine modification	Gene Ontology	GO:0002098	1	16	0.0373694	0.13614	ALKBH8	http://amigo.geneontology.org/amigo/term/GO:0002098
zinc ion binding	Gene Ontology	GO:0008270	5	820	0.0378931	0.13736	LNPEP|TNKS|ZNF195|ALKBH8|CRYZ	http://amigo.geneontology.org/amigo/term/GO:0008270
extracellular matrix structural constituent	Gene Ontology	GO:0005201	2	137	0.0389557	0.13864	MATN1|LTBP1	http://amigo.geneontology.org/amigo/term/GO:0005201
monocyte differentiation	Gene Ontology	GO:0030224	1	17	0.0395241	0.13864	THOC5	http://amigo.geneontology.org/amigo/term/GO:0030224
embryo development	Gene Ontology	GO:0009790	1	17	0.0395241	0.13864	SCRIB	http://amigo.geneontology.org/amigo/term/GO:0009790
positive regulation of telomere capping	Gene Ontology	GO:1904355	1	17	0.0395241	0.13864	TNKS	http://amigo.geneontology.org/amigo/term/GO:1904355
cysteine-type endopeptidase activator activity involved in apoptotic process	Gene Ontology	GO:0008656	1	17	0.0395241	0.13864	CARD8	http://amigo.geneontology.org/amigo/term/GO:0008656
cell-cell adhesion	Gene Ontology	GO:0098609	2	142	0.0415224	0.139851	SCRIB|ZAN	http://amigo.geneontology.org/amigo/term/GO:0098609
glutamine metabolic process	Gene Ontology	GO:0006541	1	18	0.041674	0.139851	ASNS	http://amigo.geneontology.org/amigo/term/GO:0006541
neurotransmitter transmembrane transporter activity	Gene Ontology	GO:0005326	1	18	0.041674	0.139851	SLC29A1	http://amigo.geneontology.org/amigo/term/GO:0005326
nuclear envelope organization	Gene Ontology	GO:0006998	1	18	0.041674	0.139851	REEP4	http://amigo.geneontology.org/amigo/term/GO:0006998
positive regulation of sprouting angiogenesis	Gene Ontology	GO:1903672	1	18	0.041674	0.139851	JMJD8	http://amigo.geneontology.org/amigo/term/GO:1903672
antioxidant activity	Gene Ontology	GO:0016209	1	18	0.041674	0.139851	APOM	http://amigo.geneontology.org/amigo/term/GO:0016209
resolution of meiotic recombination intermediates	Gene Ontology	GO:0000712	1	18	0.041674	0.139851	CENPX	http://amigo.geneontology.org/amigo/term/GO:0000712
Rab GTPase binding	Gene Ontology	GO:0017137	2	143	0.0420432	0.139851	DENND1C|TBC1D28	http://amigo.geneontology.org/amigo/term/GO:0017137
post-translational protein modification	Gene Ontology	GO:0043687	3	342	0.0425315	0.139851	CUL2|LTBP1|PSMB9	http://amigo.geneontology.org/amigo/term/GO:0043687
positive regulation of canonical Wnt signaling pathway	Gene Ontology	GO:0090263	2	145	0.0430922	0.139851	TNKS|PSMB9	http://amigo.geneontology.org/amigo/term/GO:0090263
cell division	Gene Ontology	GO:0051301	3	346	0.0437571	0.139851	TNKS|REEP4|CENPX	http://amigo.geneontology.org/amigo/term/GO:0051301
regulation of neurotransmitter secretion	Gene Ontology	GO:0046928	1	19	0.0438192	0.139851	KCNC4	http://amigo.geneontology.org/amigo/term/GO:0046928
gap junction channel activity	Gene Ontology	GO:0005243	1	19	0.0438192	0.139851	GJB5	http://amigo.geneontology.org/amigo/term/GO:0005243
Golgi-associated vesicle membrane	Gene Ontology	GO:0030660	1	19	0.0438192	0.139851	GPR89A	http://amigo.geneontology.org/amigo/term/GO:0030660
2-oxoglutarate-dependent dioxygenase activity	Gene Ontology	GO:0016706	1	19	0.0438192	0.139851	ALKBH8	http://amigo.geneontology.org/amigo/term/GO:0016706
post-anal tail morphogenesis	Gene Ontology	GO:0036342	1	19	0.0438192	0.139851	SCRIB	http://amigo.geneontology.org/amigo/term/GO:0036342
connexin complex	Gene Ontology	GO:0005922	1	19	0.0438192	0.139851	GJB5	http://amigo.geneontology.org/amigo/term/GO:0005922
lipoprotein metabolic process	Gene Ontology	GO:0042157	1	19	0.0438192	0.139851	APOM	http://amigo.geneontology.org/amigo/term/GO:0042157
positive regulation of superoxide anion generation	Gene Ontology	GO:0032930	1	19	0.0438192	0.139851	CD177	http://amigo.geneontology.org/amigo/term/GO:0032930
DNA demethylation	Gene Ontology	GO:0080111	1	19	0.0438192	0.139851	ALKBH2	http://amigo.geneontology.org/amigo/term/GO:0080111
cholesterol transport	Gene Ontology	GO:0030301	1	19	0.0438192	0.139851	CETP	http://amigo.geneontology.org/amigo/term/GO:0030301
positive regulation of myelination	Gene Ontology	GO:0031643	1	19	0.0438192	0.139851	ITGAX	http://amigo.geneontology.org/amigo/term/GO:0031643
extracellular exosome	Gene Ontology	GO:0070062	9	2085	0.0445025	0.141633	CETP|PSMB9|CRYZ|PARP4|CD177|TKFC|RPL22|SCRIB|KIF12	http://amigo.geneontology.org/amigo/term/GO:0070062
proteasome core complex	Gene Ontology	GO:0005839	1	20	0.0459596	0.142274	PSMB9	http://amigo.geneontology.org/amigo/term/GO:0005839
mannose binding	Gene Ontology	GO:0005537	1	20	0.0459596	0.142274	COLEC11	http://amigo.geneontology.org/amigo/term/GO:0005537
establishment or maintenance of epithelial cell apical/basal polarity	Gene Ontology	GO:0045197	1	20	0.0459596	0.142274	SCRIB	http://amigo.geneontology.org/amigo/term/GO:0045197
cilium organization	Gene Ontology	GO:0044782	1	20	0.0459596	0.142274	TTC29	http://amigo.geneontology.org/amigo/term/GO:0044782
cholesterol transfer activity	Gene Ontology	GO:0120020	1	20	0.0459596	0.142274	CETP	http://amigo.geneontology.org/amigo/term/GO:0120020
very-low-density lipoprotein particle	Gene Ontology	GO:0034361	1	20	0.0459596	0.142274	APOM	http://amigo.geneontology.org/amigo/term/GO:0034361
ankyrin binding	Gene Ontology	GO:0030506	1	20	0.0459596	0.142274	RHBG	http://amigo.geneontology.org/amigo/term/GO:0030506
regulation of bone mineralization	Gene Ontology	GO:0030500	1	20	0.0459596	0.142274	MATN1	http://amigo.geneontology.org/amigo/term/GO:0030500
negative regulation of tumor necrosis factor-mediated signaling pathway	Gene Ontology	GO:0010804	1	20	0.0459596	0.142274	CARD8	http://amigo.geneontology.org/amigo/term/GO:0010804
melanosome transport	Gene Ontology	GO:0032402	1	21	0.0480953	0.144925	GPR143	http://amigo.geneontology.org/amigo/term/GO:0032402
regulation of innate immune response	Gene Ontology	GO:0045088	1	21	0.0480953	0.144925	TKFC	http://amigo.geneontology.org/amigo/term/GO:0045088
pericentriolar material	Gene Ontology	GO:0000242	1	21	0.0480953	0.144925	TNKS	http://amigo.geneontology.org/amigo/term/GO:0000242
regulation of neuron death	Gene Ontology	GO:1901214	1	21	0.0480953	0.144925	TBK1	http://amigo.geneontology.org/amigo/term/GO:1901214
threonine-type endopeptidase activity	Gene Ontology	GO:0004298	1	21	0.0480953	0.144925	PSMB9	http://amigo.geneontology.org/amigo/term/GO:0004298
ribonucleoprotein complex	Gene Ontology	GO:1990904	2	156	0.0490335	0.145914	PARP4|RPL22	http://amigo.geneontology.org/amigo/term/GO:1990904
structural constituent of ribosome	Gene Ontology	GO:0003735	2	158	0.050144	0.145914	MRPL18|RPL22	http://amigo.geneontology.org/amigo/term/GO:0003735
telomerase RNA binding	Gene Ontology	GO:0070034	1	22	0.0502262	0.145914	TNIP1	http://amigo.geneontology.org/amigo/term/GO:0070034
calcium-mediated signaling using intracellular calcium source	Gene Ontology	GO:0035584	1	22	0.0502262	0.145914	GPR143	http://amigo.geneontology.org/amigo/term/GO:0035584
proteasomal ubiquitin-independent protein catabolic process	Gene Ontology	GO:0010499	1	22	0.0502262	0.145914	PSMB9	http://amigo.geneontology.org/amigo/term/GO:0010499
carbohydrate phosphorylation	Gene Ontology	GO:0046835	1	22	0.0502262	0.145914	TKFC	http://amigo.geneontology.org/amigo/term/GO:0046835
inorganic anion transport	Gene Ontology	GO:0015698	1	22	0.0502262	0.145914	GPR89A	http://amigo.geneontology.org/amigo/term/GO:0015698
response to light stimulus	Gene Ontology	GO:0009416	1	22	0.0502262	0.145914	ASNS	http://amigo.geneontology.org/amigo/term/GO:0009416
aorta development	Gene Ontology	GO:0035904	1	22	0.0502262	0.145914	LTBP1	http://amigo.geneontology.org/amigo/term/GO:0035904
negative regulation of neurogenesis	Gene Ontology	GO:0050768	1	22	0.0502262	0.145914	BRINP1	http://amigo.geneontology.org/amigo/term/GO:0050768
peptidyl-serine phosphorylation	Gene Ontology	GO:0018105	2	161	0.0518269	0.14682	TNKS|TBK1	http://amigo.geneontology.org/amigo/term/GO:0018105
positive regulation of interferon-alpha production	Gene Ontology	GO:0032727	1	23	0.0523525	0.14682	TBK1	http://amigo.geneontology.org/amigo/term/GO:0032727
melanosome organization	Gene Ontology	GO:0032438	1	23	0.0523525	0.14682	GPR143	http://amigo.geneontology.org/amigo/term/GO:0032438
metalloaminopeptidase activity	Gene Ontology	GO:0070006	1	23	0.0523525	0.14682	LNPEP	http://amigo.geneontology.org/amigo/term/GO:0070006
transforming growth factor beta binding	Gene Ontology	GO:0050431	1	23	0.0523525	0.14682	LTBP1	http://amigo.geneontology.org/amigo/term/GO:0050431
cholesterol efflux	Gene Ontology	GO:0033344	1	23	0.0523525	0.14682	APOM	http://amigo.geneontology.org/amigo/term/GO:0033344
transcription by RNA polymerase III	Gene Ontology	GO:0006383	1	23	0.0523525	0.14682	SNAPC2	http://amigo.geneontology.org/amigo/term/GO:0006383
insulin receptor binding	Gene Ontology	GO:0005158	1	23	0.0523525	0.14682	GRB10	http://amigo.geneontology.org/amigo/term/GO:0005158
dioxygenase activity	Gene Ontology	GO:0051213	1	23	0.0523525	0.14682	PHYHD1	http://amigo.geneontology.org/amigo/term/GO:0051213
mitochondrial ribosome	Gene Ontology	GO:0005761	1	24	0.054474	0.151272	MRPL18	http://amigo.geneontology.org/amigo/term/GO:0005761
mRNA cleavage and polyadenylation specificity factor complex	Gene Ontology	GO:0005847	1	24	0.054474	0.151272	WDR33	http://amigo.geneontology.org/amigo/term/GO:0005847
DNA binding	Gene Ontology	GO:0003677	6	1209	0.0550975	0.15263	PARP4|SP140|ZNF584|CENPX|COLEC11|SHPRH	http://amigo.geneontology.org/amigo/term/GO:0003677
intrinsic apoptotic signaling pathway	Gene Ontology	GO:0097193	1	25	0.0565908	0.15346	CUL2	http://amigo.geneontology.org/amigo/term/GO:0097193
cell-cell contact zone	Gene Ontology	GO:0044291	1	25	0.0565908	0.15346	SCRIB	http://amigo.geneontology.org/amigo/term/GO:0044291
aminopeptidase activity	Gene Ontology	GO:0004177	1	25	0.0565908	0.15346	LNPEP	http://amigo.geneontology.org/amigo/term/GO:0004177
cellular amino acid biosynthetic process	Gene Ontology	GO:0008652	1	25	0.0565908	0.15346	ASNS	http://amigo.geneontology.org/amigo/term/GO:0008652
integrin complex	Gene Ontology	GO:0008305	1	25	0.0565908	0.15346	ITGAX	http://amigo.geneontology.org/amigo/term/GO:0008305
cullin family protein binding	Gene Ontology	GO:0097602	1	25	0.0565908	0.15346	KCTD9	http://amigo.geneontology.org/amigo/term/GO:0097602
GPI anchor biosynthetic process	Gene Ontology	GO:0006506	1	25	0.0565908	0.15346	MPPE1	http://amigo.geneontology.org/amigo/term/GO:0006506
mitochondrial inner membrane	Gene Ontology	GO:0005743	3	385	0.0566162	0.15346	SDHA|MRPL18|NDUFB2	http://amigo.geneontology.org/amigo/term/GO:0005743
protein catabolic process	Gene Ontology	GO:0030163	1	26	0.058703	0.155538	LNPEP	http://amigo.geneontology.org/amigo/term/GO:0030163
ferrous iron binding	Gene Ontology	GO:0008198	1	26	0.058703	0.155538	ALKBH2	http://amigo.geneontology.org/amigo/term/GO:0008198
execution phase of apoptosis	Gene Ontology	GO:0097194	1	26	0.058703	0.155538	COLEC11	http://amigo.geneontology.org/amigo/term/GO:0097194
phospholipid transport	Gene Ontology	GO:0015914	1	26	0.058703	0.155538	CETP	http://amigo.geneontology.org/amigo/term/GO:0015914
receptor clustering	Gene Ontology	GO:0043113	1	26	0.058703	0.155538	SCRIB	http://amigo.geneontology.org/amigo/term/GO:0043113
synaptic membrane	Gene Ontology	GO:0097060	1	27	0.0608104	0.157662	SCRIB	http://amigo.geneontology.org/amigo/term/GO:0097060
coronary vasculature development	Gene Ontology	GO:0060976	1	27	0.0608104	0.157662	LTBP1	http://amigo.geneontology.org/amigo/term/GO:0060976
ribosome biogenesis	Gene Ontology	GO:0042254	1	27	0.0608104	0.157662	TNIP1	http://amigo.geneontology.org/amigo/term/GO:0042254
lipid transporter activity	Gene Ontology	GO:0005319	1	27	0.0608104	0.157662	APOM	http://amigo.geneontology.org/amigo/term/GO:0005319
protein localization to cell surface	Gene Ontology	GO:0034394	1	27	0.0608104	0.157662	CD177	http://amigo.geneontology.org/amigo/term/GO:0034394
triglyceride homeostasis	Gene Ontology	GO:0070328	1	28	0.0629132	0.159779	CETP	http://amigo.geneontology.org/amigo/term/GO:0070328
neuronal cell body membrane	Gene Ontology	GO:0032809	1	28	0.0629132	0.159779	KCNC4	http://amigo.geneontology.org/amigo/term/GO:0032809
activation of innate immune response	Gene Ontology	GO:0002218	1	28	0.0629132	0.159779	TBK1	http://amigo.geneontology.org/amigo/term/GO:0002218
negative regulation of interleukin-1 beta production	Gene Ontology	GO:0032691	1	28	0.0629132	0.159779	CARD8	http://amigo.geneontology.org/amigo/term/GO:0032691
neurotransmitter transport	Gene Ontology	GO:0006836	1	28	0.0629132	0.159779	SLC29A1	http://amigo.geneontology.org/amigo/term/GO:0006836
spermatogenesis	Gene Ontology	GO:0007283	3	404	0.0634624	0.159779	SLC22A16|WDR33|AZIN2	http://amigo.geneontology.org/amigo/term/GO:0007283
proteasome-mediated ubiquitin-dependent protein catabolic process	Gene Ontology	GO:0043161	2	181	0.0635433	0.159779	CUL2|PSMB9	http://amigo.geneontology.org/amigo/term/GO:0043161
developmental process	Gene Ontology	GO:0032502	1	29	0.0650114	0.159779	COLEC11	http://amigo.geneontology.org/amigo/term/GO:0032502
TRIF-dependent toll-like receptor signaling pathway	Gene Ontology	GO:0035666	1	29	0.0650114	0.159779	TBK1	http://amigo.geneontology.org/amigo/term/GO:0035666
catenin complex	Gene Ontology	GO:0016342	1	29	0.0650114	0.159779	CDH26	http://amigo.geneontology.org/amigo/term/GO:0016342
heterotypic cell-cell adhesion	Gene Ontology	GO:0034113	1	29	0.0650114	0.159779	ITGAX	http://amigo.geneontology.org/amigo/term/GO:0034113
intrinsic apoptotic signaling pathway in response to DNA damage by p53 class mediator	Gene Ontology	GO:0042771	1	29	0.0650114	0.159779	CDIP1	http://amigo.geneontology.org/amigo/term/GO:0042771
cellular response to hormone stimulus	Gene Ontology	GO:0032870	1	29	0.0650114	0.159779	ASNS	http://amigo.geneontology.org/amigo/term/GO:0032870
regulation of I-kappaB kinase/NF-kappaB signaling	Gene Ontology	GO:0043122	1	29	0.0650114	0.159779	CARD8	http://amigo.geneontology.org/amigo/term/GO:0043122
replication fork processing	Gene Ontology	GO:0031297	1	29	0.0650114	0.159779	CENPX	http://amigo.geneontology.org/amigo/term/GO:0031297
lamellipodium	Gene Ontology	GO:0030027	2	185	0.0659851	0.160332	SCRIB|CD177	http://amigo.geneontology.org/amigo/term/GO:0030027
cytokine activity	Gene Ontology	GO:0005125	2	186	0.0666005	0.160332	CMTM8|IL9	http://amigo.geneontology.org/amigo/term/GO:0005125
CENP-A containing nucleosome assembly	Gene Ontology	GO:0034080	1	30	0.0671049	0.160332	CENPX	http://amigo.geneontology.org/amigo/term/GO:0034080
mitogen-activated protein kinase binding	Gene Ontology	GO:0051019	1	30	0.0671049	0.160332	TNIP1	http://amigo.geneontology.org/amigo/term/GO:0051019
dendrite membrane	Gene Ontology	GO:0032590	1	30	0.0671049	0.160332	KCNC4	http://amigo.geneontology.org/amigo/term/GO:0032590
negative regulation of smooth muscle cell proliferation	Gene Ontology	GO:0048662	1	30	0.0671049	0.160332	VIPR2	http://amigo.geneontology.org/amigo/term/GO:0048662
phosphatidylcholine binding	Gene Ontology	GO:0031210	1	30	0.0671049	0.160332	CETP	http://amigo.geneontology.org/amigo/term/GO:0031210
nucleobase-containing compound metabolic process	Gene Ontology	GO:0006139	1	30	0.0671049	0.160332	SLC29A1	http://amigo.geneontology.org/amigo/term/GO:0006139
mitotic spindle pole	Gene Ontology	GO:0097431	1	30	0.0671049	0.160332	TNKS	http://amigo.geneontology.org/amigo/term/GO:0097431
transcription by RNA polymerase II	Gene Ontology	GO:0006366	2	187	0.0672178	0.160332	TAF9B|SNAPC2	http://amigo.geneontology.org/amigo/term/GO:0006366
positive regulation of mitotic cell cycle	Gene Ontology	GO:0045931	1	31	0.0691938	0.160979	ASNS	http://amigo.geneontology.org/amigo/term/GO:0045931
MyD88-dependent toll-like receptor signaling pathway	Gene Ontology	GO:0002755	1	31	0.0691938	0.160979	TNIP1	http://amigo.geneontology.org/amigo/term/GO:0002755
polyubiquitin modification-dependent protein binding	Gene Ontology	GO:0031593	1	31	0.0691938	0.160979	TNIP1	http://amigo.geneontology.org/amigo/term/GO:0031593
response to amino acid	Gene Ontology	GO:0043200	1	31	0.0691938	0.160979	ASNS	http://amigo.geneontology.org/amigo/term/GO:0043200
negative regulation of type I interferon production	Gene Ontology	GO:0032480	1	31	0.0691938	0.160979	TBK1	http://amigo.geneontology.org/amigo/term/GO:0032480
leukocyte migration	Gene Ontology	GO:0050900	2	192	0.0703327	0.162819	ITGAX|CD177	http://amigo.geneontology.org/amigo/term/GO:0050900
behavioral fear response	Gene Ontology	GO:0001662	1	32	0.071278	0.162819	BRINP1	http://amigo.geneontology.org/amigo/term/GO:0001662
plasma membrane raft	Gene Ontology	GO:0044853	1	32	0.071278	0.162819	CD177	http://amigo.geneontology.org/amigo/term/GO:0044853
positive regulation of interferon-beta production	Gene Ontology	GO:0032728	1	32	0.071278	0.162819	TBK1	http://amigo.geneontology.org/amigo/term/GO:0032728
negative regulation of insulin receptor signaling pathway	Gene Ontology	GO:0046627	1	32	0.071278	0.162819	GRB10	http://amigo.geneontology.org/amigo/term/GO:0046627
metal ion binding	Gene Ontology	GO:0046872	9	2298	0.0727918	0.164257	ITGAX|PHYHD1|SP140|TKFC|ZNF480|ZNF584|ZNF785|CDIP1|SHPRH	http://amigo.geneontology.org/amigo/term/GO:0046872
delayed rectifier potassium channel activity	Gene Ontology	GO:0005251	1	33	0.0733577	0.164257	KCNC4	http://amigo.geneontology.org/amigo/term/GO:0005251
ventricular septum development	Gene Ontology	GO:0003281	1	33	0.0733577	0.164257	LTBP1	http://amigo.geneontology.org/amigo/term/GO:0003281
positive regulation of macroautophagy	Gene Ontology	GO:0016239	1	33	0.0733577	0.164257	TBK1	http://amigo.geneontology.org/amigo/term/GO:0016239
Rab guanyl-nucleotide exchange factor activity	Gene Ontology	GO:0017112	1	33	0.0733577	0.164257	DENND1C	http://amigo.geneontology.org/amigo/term/GO:0017112
helicase activity	Gene Ontology	GO:0004386	1	33	0.0733577	0.164257	SHPRH	http://amigo.geneontology.org/amigo/term/GO:0004386
triglyceride metabolic process	Gene Ontology	GO:0006641	1	33	0.0733577	0.164257	CETP	http://amigo.geneontology.org/amigo/term/GO:0006641
tricarboxylic acid cycle	Gene Ontology	GO:0006099	1	34	0.0754327	0.167251	SDHA	http://amigo.geneontology.org/amigo/term/GO:0006099
proteasomal protein catabolic process	Gene Ontology	GO:0010498	1	34	0.0754327	0.167251	PSMB9	http://amigo.geneontology.org/amigo/term/GO:0010498
endoplasmic reticulum exit site	Gene Ontology	GO:0070971	1	34	0.0754327	0.167251	MPPE1	http://amigo.geneontology.org/amigo/term/GO:0070971
negative regulation of protein catabolic process	Gene Ontology	GO:0042177	1	35	0.0775031	0.169847	AZIN2	http://amigo.geneontology.org/amigo/term/GO:0042177
phosphoprotein binding	Gene Ontology	GO:0051219	1	35	0.0775031	0.169847	TBK1	http://amigo.geneontology.org/amigo/term/GO:0051219
regulation of endocytosis	Gene Ontology	GO:0030100	1	35	0.0775031	0.169847	CD177	http://amigo.geneontology.org/amigo/term/GO:0030100
signal transduction	Gene Ontology	GO:0007165	5	1013	0.0783295	0.171327	LNPEP|CMTM8|KLRC2|VIPR2|GPR143	http://amigo.geneontology.org/amigo/term/GO:0007165
visual perception	Gene Ontology	GO:0007601	2	206	0.0792979	0.172374	CRYZ|GPR143	http://amigo.geneontology.org/amigo/term/GO:0007601
T cell differentiation	Gene Ontology	GO:0030217	1	36	0.079569	0.172374	GPR89A	http://amigo.geneontology.org/amigo/term/GO:0030217
mRNA polyadenylation	Gene Ontology	GO:0006378	1	36	0.079569	0.172374	WDR33	http://amigo.geneontology.org/amigo/term/GO:0006378
defense response to bacterium	Gene Ontology	GO:0042742	2	209	0.0812637	0.175497	MPEG1|DEFB135	http://amigo.geneontology.org/amigo/term/GO:0042742
synaptic vesicle endocytosis	Gene Ontology	GO:0048488	1	37	0.0816302	0.175497	SCRIB	http://amigo.geneontology.org/amigo/term/GO:0048488
viral process	Gene Ontology	GO:0016032	3	456	0.0840335	0.178966	CUL2|PSMB9|TBK1	http://amigo.geneontology.org/amigo/term/GO:0016032
NADH dehydrogenase (ubiquinone) activity	Gene Ontology	GO:0008137	1	39	0.0857391	0.18117	NDUFB2	http://amigo.geneontology.org/amigo/term/GO:0008137
peptide hormone binding	Gene Ontology	GO:0017046	1	40	0.0877867	0.18117	VIPR2	http://amigo.geneontology.org/amigo/term/GO:0017046
termination of RNA polymerase II transcription	Gene Ontology	GO:0006369	1	40	0.0877867	0.18117	WDR33	http://amigo.geneontology.org/amigo/term/GO:0006369
cilium movement	Gene Ontology	GO:0003341	1	40	0.0877867	0.18117	TTC29	http://amigo.geneontology.org/amigo/term/GO:0003341
endocytic recycling	Gene Ontology	GO:0032456	1	40	0.0877867	0.18117	DENND1C	http://amigo.geneontology.org/amigo/term/GO:0032456
activation of adenylate cyclase activity	Gene Ontology	GO:0007190	1	40	0.0877867	0.18117	VIPR2	http://amigo.geneontology.org/amigo/term/GO:0007190
immunological synapse	Gene Ontology	GO:0001772	1	40	0.0877867	0.18117	SCRIB	http://amigo.geneontology.org/amigo/term/GO:0001772
binding of sperm to zona pellucida	Gene Ontology	GO:0007339	1	41	0.0898298	0.183633	ZAN	http://amigo.geneontology.org/amigo/term/GO:0007339
negative regulation of viral genome replication	Gene Ontology	GO:0045071	1	41	0.0898298	0.183633	TNIP1	http://amigo.geneontology.org/amigo/term/GO:0045071
axon guidance	Gene Ontology	GO:0007411	2	222	0.0899526	0.183633	GRB10|DOK6	http://amigo.geneontology.org/amigo/term/GO:0007411
integral component of plasma membrane	Gene Ontology	GO:0005887	6	1380	0.0905278	0.184475	KLRC2|RHBG|ADGRD1|VIPR2|SLC29A1|LNPEP	http://amigo.geneontology.org/amigo/term/GO:0005887
DNA repair	Gene Ontology	GO:0006281	2	224	0.091313	0.184551	PARP4|SHPRH	http://amigo.geneontology.org/amigo/term/GO:0006281
cytoplasmic translation	Gene Ontology	GO:0002181	1	42	0.0918684	0.184551	RPL22	http://amigo.geneontology.org/amigo/term/GO:0002181
regulation of glycolytic process	Gene Ontology	GO:0006110	1	42	0.0918684	0.184551	JMJD8	http://amigo.geneontology.org/amigo/term/GO:0006110
mRNA transport	Gene Ontology	GO:0051028	1	42	0.0918684	0.184551	TNKS	http://amigo.geneontology.org/amigo/term/GO:0051028
mitochondrial electron transport, NADH to ubiquinone	Gene Ontology	GO:0006120	1	42	0.0918684	0.184551	NDUFB2	http://amigo.geneontology.org/amigo/term/GO:0006120
negative regulation of cell cycle	Gene Ontology	GO:0045786	1	42	0.0918684	0.184551	BRINP1	http://amigo.geneontology.org/amigo/term/GO:0045786
intermembrane lipid transfer	Gene Ontology	GO:0120009	1	43	0.0939024	0.185674	CETP	http://amigo.geneontology.org/amigo/term/GO:0120009
lipid homeostasis	Gene Ontology	GO:0055088	1	43	0.0939024	0.185674	CETP	http://amigo.geneontology.org/amigo/term/GO:0055088
G protein-coupled peptide receptor activity	Gene Ontology	GO:0008528	1	43	0.0939024	0.185674	VIPR2	http://amigo.geneontology.org/amigo/term/GO:0008528
positive chemotaxis	Gene Ontology	GO:0050918	1	43	0.0939024	0.185674	SCRIB	http://amigo.geneontology.org/amigo/term/GO:0050918
ATPase activity	Gene Ontology	GO:0016887	2	229	0.0947407	0.187006	ABCC8|KIF12	http://amigo.geneontology.org/amigo/term/GO:0016887
transcription factor TFIID complex	Gene Ontology	GO:0005669	1	44	0.095932	0.187792	TAF9B	http://amigo.geneontology.org/amigo/term/GO:0005669
mitochondrial respiratory chain complex I	Gene Ontology	GO:0005747	1	44	0.095932	0.187792	NDUFB2	http://amigo.geneontology.org/amigo/term/GO:0005747
regulation of transcription, DNA-templated	Gene Ontology	GO:0006355	4	773	0.0968533	0.187792	ZNF480|ZNF195|ZNF584|ZNF785	http://amigo.geneontology.org/amigo/term/GO:0006355
protein ubiquitination	Gene Ontology	GO:0016567	3	486	0.0970447	0.187792	KCTD9|SHPRH|CUL2	http://amigo.geneontology.org/amigo/term/GO:0016567
ubiquitin-protein transferase activity	Gene Ontology	GO:0004842	2	233	0.0975093	0.187792	SHPRH|CUL2	http://amigo.geneontology.org/amigo/term/GO:0004842
extracellular matrix	Gene Ontology	GO:0031012	2	233	0.0975093	0.187792	MATN1|LTBP1	http://amigo.geneontology.org/amigo/term/GO:0031012
ATPase-coupled transmembrane transporter activity	Gene Ontology	GO:0042626	1	45	0.097957	0.187792	ABCC8	http://amigo.geneontology.org/amigo/term/GO:0042626
spindle microtubule	Gene Ontology	GO:0005876	1	45	0.097957	0.187792	PARP4	http://amigo.geneontology.org/amigo/term/GO:0005876
lactation	Gene Ontology	GO:0007595	1	46	0.0999776	0.190691	SLC29A1	http://amigo.geneontology.org/amigo/term/GO:0007595
negative regulation of Wnt signaling pathway	Gene Ontology	GO:0030178	1	47	0.101994	0.190691	GRB10	http://amigo.geneontology.org/amigo/term/GO:0030178
negative regulation of cold-induced thermogenesis	Gene Ontology	GO:0120163	1	47	0.101994	0.190691	LNPEP	http://amigo.geneontology.org/amigo/term/GO:0120163
cell leading edge	Gene Ontology	GO:0031252	1	47	0.101994	0.190691	SCRIB	http://amigo.geneontology.org/amigo/term/GO:0031252
myelination	Gene Ontology	GO:0042552	1	48	0.104005	0.192546	CMTM8	http://amigo.geneontology.org/amigo/term/GO:0042552
mitotic spindle organization	Gene Ontology	GO:0007052	1	48	0.104005	0.192546	TNKS	http://amigo.geneontology.org/amigo/term/GO:0007052
cellular response to glucose starvation	Gene Ontology	GO:0042149	1	48	0.104005	0.192546	ASNS	http://amigo.geneontology.org/amigo/term/GO:0042149
kinesin complex	Gene Ontology	GO:0005871	1	49	0.106012	0.194987	KIF12	http://amigo.geneontology.org/amigo/term/GO:0005871
cholesterol binding	Gene Ontology	GO:0015485	1	49	0.106012	0.194987	CETP	http://amigo.geneontology.org/amigo/term/GO:0015485
interstrand cross-link repair	Gene Ontology	GO:0036297	1	50	0.108015	0.19581	CENPX	http://amigo.geneontology.org/amigo/term/GO:0036297
identical protein binding	Gene Ontology	GO:0042802	6	1456	0.109521	0.196601	TBK1|CRYZ|KCTD9|ASNS|RPL22|TNIP1	http://amigo.geneontology.org/amigo/term/GO:0042802
social behavior	Gene Ontology	GO:0035176	1	51	0.110013	0.196601	BRINP1	http://amigo.geneontology.org/amigo/term/GO:0035176
regulation of cellular amino acid metabolic process	Gene Ontology	GO:0006521	1	51	0.110013	0.196601	PSMB9	http://amigo.geneontology.org/amigo/term/GO:0006521
microtubule binding	Gene Ontology	GO:0008017	2	252	0.110963	0.19767	REEP4|KIF12	http://amigo.geneontology.org/amigo/term/GO:0008017
extracellular matrix organization	Gene Ontology	GO:0030198	2	252	0.110963	0.19767	ITGAX|MATN1	http://amigo.geneontology.org/amigo/term/GO:0030198
spindle assembly	Gene Ontology	GO:0051225	1	52	0.112007	0.19767	TNKS	http://amigo.geneontology.org/amigo/term/GO:0051225
positive regulation of type I interferon production	Gene Ontology	GO:0032481	1	52	0.112007	0.19767	TBK1	http://amigo.geneontology.org/amigo/term/GO:0032481
cellular response to cytokine stimulus	Gene Ontology	GO:0071345	1	53	0.113997	0.199935	TBK1	http://amigo.geneontology.org/amigo/term/GO:0071345
cellular defense response	Gene Ontology	GO:0006968	1	53	0.113997	0.199935	KLRC2	http://amigo.geneontology.org/amigo/term/GO:0006968
response to mechanical stimulus	Gene Ontology	GO:0009612	1	54	0.115982	0.201236	ASNS	http://amigo.geneontology.org/amigo/term/GO:0009612
positive regulation of cysteine-type endopeptidase activity involved in apoptotic process	Gene Ontology	GO:0043280	1	54	0.115982	0.201236	CARD8	http://amigo.geneontology.org/amigo/term/GO:0043280
antimicrobial humoral response	Gene Ontology	GO:0019730	1	54	0.115982	0.201236	COLEC11	http://amigo.geneontology.org/amigo/term/GO:0019730
phosphatidylinositol-mediated signaling	Gene Ontology	GO:0048015	1	55	0.117962	0.202809	GPR143	http://amigo.geneontology.org/amigo/term/GO:0048015
mitochondrial large ribosomal subunit	Gene Ontology	GO:0005762	1	55	0.117962	0.202809	MRPL18	http://amigo.geneontology.org/amigo/term/GO:0005762
chromosome, telomeric region	Gene Ontology	GO:0000781	1	55	0.117962	0.202809	TNKS	http://amigo.geneontology.org/amigo/term/GO:0000781
cytosolic large ribosomal subunit	Gene Ontology	GO:0022625	1	56	0.119939	0.205273	RPL22	http://amigo.geneontology.org/amigo/term/GO:0022625
nucleolus	Gene Ontology	GO:0005730	4	839	0.120652	0.206156	SDHA|TSEN34|KRI1|CUL2	http://amigo.geneontology.org/amigo/term/GO:0005730
protein self-association	Gene Ontology	GO:0043621	1	57	0.121911	0.206156	KCTD9	http://amigo.geneontology.org/amigo/term/GO:0043621
proteasome complex	Gene Ontology	GO:0000502	1	57	0.121911	0.206156	PSMB9	http://amigo.geneontology.org/amigo/term/GO:0000502
RNA export from nucleus	Gene Ontology	GO:0006405	1	57	0.121911	0.206156	THOC5	http://amigo.geneontology.org/amigo/term/GO:0006405
negative regulation of G2/M transition of mitotic cell cycle	Gene Ontology	GO:0010972	1	57	0.121911	0.206156	PSMB9	http://amigo.geneontology.org/amigo/term/GO:0010972
positive regulation of interleukin-1 beta production	Gene Ontology	GO:0032731	1	57	0.121911	0.206156	CARD8	http://amigo.geneontology.org/amigo/term/GO:0032731
mitochondrial respiratory chain complex I assembly	Gene Ontology	GO:0032981	1	59	0.125841	0.209059	NDUFB2	http://amigo.geneontology.org/amigo/term/GO:0032981
protein homotetramerization	Gene Ontology	GO:0051289	1	59	0.125841	0.209059	CRYZ	http://amigo.geneontology.org/amigo/term/GO:0051289
flavin adenine dinucleotide binding	Gene Ontology	GO:0050660	1	59	0.125841	0.209059	SDHA	http://amigo.geneontology.org/amigo/term/GO:0050660
sperm flagellum	Gene Ontology	GO:0036126	1	60	0.1278	0.210156	TTC29	http://amigo.geneontology.org/amigo/term/GO:0036126
axon terminus	Gene Ontology	GO:0043679	1	60	0.1278	0.210156	KCNC4	http://amigo.geneontology.org/amigo/term/GO:0043679
cellular response to glucose stimulus	Gene Ontology	GO:0071333	1	60	0.1278	0.210156	SLC29A1	http://amigo.geneontology.org/amigo/term/GO:0071333
voltage-gated potassium channel activity	Gene Ontology	GO:0005249	1	60	0.1278	0.210156	KCNC4	http://amigo.geneontology.org/amigo/term/GO:0005249
cytoplasmic microtubule	Gene Ontology	GO:0005881	1	60	0.1278	0.210156	REEP4	http://amigo.geneontology.org/amigo/term/GO:0005881
receptor tyrosine kinase binding	Gene Ontology	GO:0030971	1	60	0.1278	0.210156	ITGAX	http://amigo.geneontology.org/amigo/term/GO:0030971
SMAD protein signal transduction	Gene Ontology	GO:0060395	1	61	0.129754	0.211224	LNPEP	http://amigo.geneontology.org/amigo/term/GO:0060395
ficolin-1-rich granule membrane	Gene Ontology	GO:0101003	1	61	0.129754	0.211224	ITGAX	http://amigo.geneontology.org/amigo/term/GO:0101003
clathrin-coated vesicle	Gene Ontology	GO:0030136	1	61	0.129754	0.211224	DENND1C	http://amigo.geneontology.org/amigo/term/GO:0030136
peptide binding	Gene Ontology	GO:0042277	1	61	0.129754	0.211224	LNPEP	http://amigo.geneontology.org/amigo/term/GO:0042277
lipid transport	Gene Ontology	GO:0006869	1	61	0.129754	0.211224	CETP	http://amigo.geneontology.org/amigo/term/GO:0006869
adenylate cyclase-modulating G protein-coupled receptor signaling pathway	Gene Ontology	GO:0007188	1	61	0.129754	0.211224	VIPR2	http://amigo.geneontology.org/amigo/term/GO:0007188
NIK/NF-kappaB signaling	Gene Ontology	GO:0038061	1	62	0.131705	0.212869	PSMB9	http://amigo.geneontology.org/amigo/term/GO:0038061
excitatory postsynaptic potential	Gene Ontology	GO:0060079	1	62	0.131705	0.212869	SLC29A1	http://amigo.geneontology.org/amigo/term/GO:0060079
single fertilization	Gene Ontology	GO:0007338	1	62	0.131705	0.212869	SLC22A16	http://amigo.geneontology.org/amigo/term/GO:0007338
nuclear pore	Gene Ontology	GO:0005643	1	63	0.13365	0.214484	TNKS	http://amigo.geneontology.org/amigo/term/GO:0005643
positive regulation of interferon-gamma production	Gene Ontology	GO:0032729	1	63	0.13365	0.214484	SCRIB	http://amigo.geneontology.org/amigo/term/GO:0032729
retinoid metabolic process	Gene Ontology	GO:0001523	1	63	0.13365	0.214484	APOM	http://amigo.geneontology.org/amigo/term/GO:0001523
metallopeptidase activity	Gene Ontology	GO:0008237	1	63	0.13365	0.214484	LNPEP	http://amigo.geneontology.org/amigo/term/GO:0008237
cytoplasmic vesicle	Gene Ontology	GO:0031410	2	285	0.135373	0.215464	MPEG1|AZIN2	http://amigo.geneontology.org/amigo/term/GO:0031410
manganese ion binding	Gene Ontology	GO:0030145	1	64	0.135592	0.215464	MPPE1	http://amigo.geneontology.org/amigo/term/GO:0030145
SCF ubiquitin ligase complex	Gene Ontology	GO:0019005	1	64	0.135592	0.215464	CUL2	http://amigo.geneontology.org/amigo/term/GO:0019005
cell surface receptor signaling pathway	Gene Ontology	GO:0007166	2	286	0.136131	0.216017	VIPR2|ADGRD1	http://amigo.geneontology.org/amigo/term/GO:0007166
I-kappaB kinase/NF-kappaB signaling	Gene Ontology	GO:0007249	1	65	0.137529	0.217209	TBK1	http://amigo.geneontology.org/amigo/term/GO:0007249
tRNA binding	Gene Ontology	GO:0000049	1	66	0.139462	0.217945	ALKBH8	http://amigo.geneontology.org/amigo/term/GO:0000049
nucleosome	Gene Ontology	GO:0000786	1	66	0.139462	0.217945	SHPRH	http://amigo.geneontology.org/amigo/term/GO:0000786
regulation of blood pressure	Gene Ontology	GO:0008217	1	66	0.139462	0.217945	LNPEP	http://amigo.geneontology.org/amigo/term/GO:0008217
phagocytic vesicle	Gene Ontology	GO:0045335	1	66	0.139462	0.217945	MPEG1	http://amigo.geneontology.org/amigo/term/GO:0045335
response to glucose	Gene Ontology	GO:0009749	1	67	0.141391	0.21825	APOM	http://amigo.geneontology.org/amigo/term/GO:0009749
cellular response to retinoic acid	Gene Ontology	GO:0071300	1	67	0.141391	0.21825	BRINP1	http://amigo.geneontology.org/amigo/term/GO:0071300
presynaptic membrane	Gene Ontology	GO:0042734	1	67	0.141391	0.21825	SCRIB	http://amigo.geneontology.org/amigo/term/GO:0042734
flagellated sperm motility	Gene Ontology	GO:0030317	1	67	0.141391	0.21825	SLC22A16	http://amigo.geneontology.org/amigo/term/GO:0030317
microtubule motor activity	Gene Ontology	GO:0003777	1	67	0.141391	0.21825	KIF12	http://amigo.geneontology.org/amigo/term/GO:0003777
ubiquitin protein ligase binding	Gene Ontology	GO:0031625	2	294	0.142227	0.219242	SHPRH|CUL2	http://amigo.geneontology.org/amigo/term/GO:0031625
endoplasmic reticulum lumen	Gene Ontology	GO:0005788	2	296	0.14376	0.221304	JMJD8|LTBP1	http://amigo.geneontology.org/amigo/term/GO:0005788
regulation of hematopoietic stem cell differentiation	Gene Ontology	GO:1902036	1	69	0.145235	0.222969	PSMB9	http://amigo.geneontology.org/amigo/term/GO:1902036
snRNA transcription by RNA polymerase II	Gene Ontology	GO:0042795	1	70	0.147151	0.22439	SNAPC2	http://amigo.geneontology.org/amigo/term/GO:0042795
negative regulation of ERK1 and ERK2 cascade	Gene Ontology	GO:0070373	1	70	0.147151	0.22439	TNIP1	http://amigo.geneontology.org/amigo/term/GO:0070373
regulation of insulin secretion	Gene Ontology	GO:0050796	1	71	0.149062	0.226088	ABCC8	http://amigo.geneontology.org/amigo/term/GO:0050796
biological_process	Gene Ontology	GO:0008150	3	594	0.149806	0.226855	CDV3|ZNF785|KIF12	http://amigo.geneontology.org/amigo/term/GO:0008150
cadherin binding	Gene Ontology	GO:0045296	2	305	0.150702	0.226855	SCRIB|CDH26	http://amigo.geneontology.org/amigo/term/GO:0045296
RNA phosphodiester bond hydrolysis, endonucleolytic	Gene Ontology	GO:0090502	1	72	0.15097	0.226855	TSEN34	http://amigo.geneontology.org/amigo/term/GO:0090502
positive regulation of protein ubiquitination	Gene Ontology	GO:0031398	1	72	0.15097	0.226855	CENPX	http://amigo.geneontology.org/amigo/term/GO:0031398
mRNA 3'-UTR binding	Gene Ontology	GO:0003730	1	73	0.152873	0.229107	CRYZ	http://amigo.geneontology.org/amigo/term/GO:0003730
axon	Gene Ontology	GO:0030424	2	310	0.154588	0.230127	KCNC4|AZIN2	http://amigo.geneontology.org/amigo/term/GO:0030424
electron transfer activity	Gene Ontology	GO:0009055	1	74	0.154772	0.230127	SDHA	http://amigo.geneontology.org/amigo/term/GO:0009055
antigen processing and presentation of exogenous peptide antigen via MHC class I, TAP-dependent	Gene Ontology	GO:0002479	1	75	0.156667	0.231727	PSMB9	http://amigo.geneontology.org/amigo/term/GO:0002479
cholesterol metabolic process	Gene Ontology	GO:0008203	1	75	0.156667	0.231727	CETP	http://amigo.geneontology.org/amigo/term/GO:0008203
liver development	Gene Ontology	GO:0001889	1	76	0.158557	0.233305	ASNS	http://amigo.geneontology.org/amigo/term/GO:0001889
neuromuscular junction	Gene Ontology	GO:0031594	1	76	0.158557	0.233305	KCNC4	http://amigo.geneontology.org/amigo/term/GO:0031594
cellular oxidant detoxification	Gene Ontology	GO:0098869	1	76	0.158557	0.233305	APOM	http://amigo.geneontology.org/amigo/term/GO:0098869
endoplasmic reticulum-Golgi intermediate compartment	Gene Ontology	GO:0005793	1	77	0.160443	0.235165	MPPE1	http://amigo.geneontology.org/amigo/term/GO:0005793
lysosomal membrane	Gene Ontology	GO:0005765	2	318	0.160846	0.23545	LNPEP|GPR143	http://amigo.geneontology.org/amigo/term/GO:0005765
neural tube closure	Gene Ontology	GO:0001843	1	78	0.162325	0.236225	SCRIB	http://amigo.geneontology.org/amigo/term/GO:0001843
calcium-dependent protein binding	Gene Ontology	GO:0048306	1	78	0.162325	0.236225	CD177	http://amigo.geneontology.org/amigo/term/GO:0048306
protein transport	Gene Ontology	GO:0015031	2	320	0.162417	0.236225	TNKS|GPR89A	http://amigo.geneontology.org/amigo/term/GO:0015031
protein-containing complex	Gene Ontology	GO:0032991	3	623	0.165304	0.238789	GRB10|CARD8|LTBP1	http://amigo.geneontology.org/amigo/term/GO:0032991
regulation of mitotic cell cycle phase transition	Gene Ontology	GO:1901990	1	80	0.166077	0.238789	PSMB9	http://amigo.geneontology.org/amigo/term/GO:1901990
negative regulation of NF-kappaB transcription factor activity	Gene Ontology	GO:0032088	1	80	0.166077	0.238789	CARD8	http://amigo.geneontology.org/amigo/term/GO:0032088
epidermis development	Gene Ontology	GO:0008544	1	80	0.166077	0.238789	GJB5	http://amigo.geneontology.org/amigo/term/GO:0008544
defense response to Gram-negative bacterium	Gene Ontology	GO:0050829	1	81	0.167947	0.23905	MPEG1	http://amigo.geneontology.org/amigo/term/GO:0050829
positive regulation of inflammatory response	Gene Ontology	GO:0050729	1	81	0.167947	0.23905	TNIP1	http://amigo.geneontology.org/amigo/term/GO:0050729
microtubule-based movement	Gene Ontology	GO:0007018	1	81	0.167947	0.23905	KIF12	http://amigo.geneontology.org/amigo/term/GO:0007018
cellular protein modification process	Gene Ontology	GO:0006464	1	81	0.167947	0.23905	PARP4	http://amigo.geneontology.org/amigo/term/GO:0006464
endopeptidase activity	Gene Ontology	GO:0004175	1	81	0.167947	0.23905	PSMB9	http://amigo.geneontology.org/amigo/term/GO:0004175
anaphase-promoting complex-dependent catabolic process	Gene Ontology	GO:0031145	1	82	0.169812	0.239598	PSMB9	http://amigo.geneontology.org/amigo/term/GO:0031145
positive regulation of neuron differentiation	Gene Ontology	GO:0045666	1	82	0.169812	0.239598	BRINP1	http://amigo.geneontology.org/amigo/term/GO:0045666
response to toxic substance	Gene Ontology	GO:0009636	1	82	0.169812	0.239598	ASNS	http://amigo.geneontology.org/amigo/term/GO:0009636
positive regulation of catalytic activity	Gene Ontology	GO:0043085	1	82	0.169812	0.239598	AZIN2	http://amigo.geneontology.org/amigo/term/GO:0043085
nucleosome assembly	Gene Ontology	GO:0006334	1	83	0.171674	0.241323	SHPRH	http://amigo.geneontology.org/amigo/term/GO:0006334
transport across blood-brain barrier	Gene Ontology	GO:0150104	1	84	0.173531	0.241833	SLC29A1	http://amigo.geneontology.org/amigo/term/GO:0150104
female pregnancy	Gene Ontology	GO:0007565	1	84	0.173531	0.241833	LNPEP	http://amigo.geneontology.org/amigo/term/GO:0007565
voltage-gated potassium channel complex	Gene Ontology	GO:0008076	1	85	0.175384	0.243105	KCNC4	http://amigo.geneontology.org/amigo/term/GO:0008076
mitochondrial translational elongation	Gene Ontology	GO:0070125	1	86	0.177233	0.243105	MRPL18	http://amigo.geneontology.org/amigo/term/GO:0070125
beta-catenin binding	Gene Ontology	GO:0008013	1	86	0.177233	0.243105	CDH26	http://amigo.geneontology.org/amigo/term/GO:0008013
mitochondrial translational termination	Gene Ontology	GO:0070126	1	86	0.177233	0.243105	MRPL18	http://amigo.geneontology.org/amigo/term/GO:0070126
protein phosphatase binding	Gene Ontology	GO:0019903	1	86	0.177233	0.243105	TBK1	http://amigo.geneontology.org/amigo/term/GO:0019903
condensed chromosome kinetochore	Gene Ontology	GO:0000777	1	86	0.177233	0.243105	CENPX	http://amigo.geneontology.org/amigo/term/GO:0000777
insulin receptor signaling pathway	Gene Ontology	GO:0008286	1	86	0.177233	0.243105	GRB10	http://amigo.geneontology.org/amigo/term/GO:0008286
activation of cysteine-type endopeptidase activity involved in apoptotic process	Gene Ontology	GO:0006919	1	86	0.177233	0.243105	CARD8	http://amigo.geneontology.org/amigo/term/GO:0006919
SRP-dependent cotranslational protein targeting to membrane	Gene Ontology	GO:0006614	1	88	0.180919	0.246668	RPL22	http://amigo.geneontology.org/amigo/term/GO:0006614
Wnt signaling pathway, planar cell polarity pathway	Gene Ontology	GO:0060071	1	89	0.182756	0.246796	PSMB9	http://amigo.geneontology.org/amigo/term/GO:0060071
wound healing	Gene Ontology	GO:0042060	1	89	0.182756	0.246796	SCRIB	http://amigo.geneontology.org/amigo/term/GO:0042060
Golgi cisterna membrane	Gene Ontology	GO:0032580	1	89	0.182756	0.246796	GPR89A	http://amigo.geneontology.org/amigo/term/GO:0032580
membrane	Gene Ontology	GO:0016020	7	2075	0.184523	0.248678	ITGAX|GPR143|PARP4|ABCC8|SLC29A1|LNPEP|REEP4	http://amigo.geneontology.org/amigo/term/GO:0016020
positive regulation of peptidyl-serine phosphorylation	Gene Ontology	GO:0033138	1	90	0.184588	0.248678	TBK1	http://amigo.geneontology.org/amigo/term/GO:0033138
specific granule membrane	Gene Ontology	GO:0035579	1	91	0.186417	0.250546	CD177	http://amigo.geneontology.org/amigo/term/GO:0035579
transport vesicle	Gene Ontology	GO:0030133	1	92	0.188241	0.251272	AZIN2	http://amigo.geneontology.org/amigo/term/GO:0030133
complement activation	Gene Ontology	GO:0006956	1	92	0.188241	0.251272	COLEC11	http://amigo.geneontology.org/amigo/term/GO:0006956
apical plasma membrane	Gene Ontology	GO:0016324	2	354	0.189529	0.251272	SLC29A1|GPR143	http://amigo.geneontology.org/amigo/term/GO:0016324
postsynapse	Gene Ontology	GO:0098794	1	93	0.190062	0.251272	SLC29A1	http://amigo.geneontology.org/amigo/term/GO:0098794
interleukin-1-mediated signaling pathway	Gene Ontology	GO:0070498	1	94	0.191878	0.252591	PSMB9	http://amigo.geneontology.org/amigo/term/GO:0070498
protein serine/threonine kinase activity	Gene Ontology	GO:0004674	2	357	0.191952	0.252591	ALPK3|TBK1	http://amigo.geneontology.org/amigo/term/GO:0004674
RNA binding	Gene Ontology	GO:0003723	5	1366	0.193119	0.253833	RPL22|TNIP1|KRI1|WDR33|THUMPD2	http://amigo.geneontology.org/amigo/term/GO:0003723
double-stranded DNA binding	Gene Ontology	GO:0003690	1	97	0.197304	0.256948	CENPX	http://amigo.geneontology.org/amigo/term/GO:0003690
positive regulation of cold-induced thermogenesis	Gene Ontology	GO:0120162	1	97	0.197304	0.256948	GRB10	http://amigo.geneontology.org/amigo/term/GO:0120162
integrin-mediated signaling pathway	Gene Ontology	GO:0007229	1	97	0.197304	0.256948	ITGAX	http://amigo.geneontology.org/amigo/term/GO:0007229
melanosome	Gene Ontology	GO:0042470	1	99	0.2009	0.260137	GPR143	http://amigo.geneontology.org/amigo/term/GO:0042470
collagen-containing extracellular matrix	Gene Ontology	GO:0062023	2	370	0.202497	0.261264	MATN1|LTBP1	http://amigo.geneontology.org/amigo/term/GO:0062023
G1/S transition of mitotic cell cycle	Gene Ontology	GO:0000082	1	100	0.202693	0.261264	CUL2	http://amigo.geneontology.org/amigo/term/GO:0000082
PML body	Gene Ontology	GO:0016605	1	101	0.204481	0.261782	SP140	http://amigo.geneontology.org/amigo/term/GO:0016605
neuronal cell body	Gene Ontology	GO:0043025	2	376	0.207388	0.264606	KCNC4|BRINP1	http://amigo.geneontology.org/amigo/term/GO:0043025
response to virus	Gene Ontology	GO:0009615	1	104	0.209823	0.266513	TBK1	http://amigo.geneontology.org/amigo/term/GO:0009615
neuropeptide signaling pathway	Gene Ontology	GO:0007218	1	107	0.215129	0.272033	GPR143	http://amigo.geneontology.org/amigo/term/GO:0007218
protease binding	Gene Ontology	GO:0002020	1	107	0.215129	0.272033	CD177	http://amigo.geneontology.org/amigo/term/GO:0002020
viral transcription	Gene Ontology	GO:0019083	1	108	0.21689	0.273344	RPL22	http://amigo.geneontology.org/amigo/term/GO:0019083
presynapse	Gene Ontology	GO:0098793	1	109	0.218647	0.274642	SLC29A1	http://amigo.geneontology.org/amigo/term/GO:0098793
phospholipid binding	Gene Ontology	GO:0005543	1	109	0.218647	0.274642	APOM	http://amigo.geneontology.org/amigo/term/GO:0005543
regulation of mRNA stability	Gene Ontology	GO:0043488	1	111	0.222149	0.277503	PSMB9	http://amigo.geneontology.org/amigo/term/GO:0043488
stimulatory C-type lectin receptor signaling pathway	Gene Ontology	GO:0002223	1	112	0.223895	0.27815	PSMB9	http://amigo.geneontology.org/amigo/term/GO:0002223
adenylate cyclase-activating G protein-coupled receptor signaling pathway	Gene Ontology	GO:0007189	1	113	0.225636	0.280006	ADGRD1	http://amigo.geneontology.org/amigo/term/GO:0007189
cellular response to hypoxia	Gene Ontology	GO:0071456	1	114	0.227374	0.281854	SLC29A1	http://amigo.geneontology.org/amigo/term/GO:0071456
nuclear-transcribed mRNA catabolic process, nonsense-mediated decay	Gene Ontology	GO:0000184	1	116	0.230837	0.28459	RPL22	http://amigo.geneontology.org/amigo/term/GO:0000184
G protein-coupled receptor activity	Gene Ontology	GO:0004930	3	739	0.231322	0.284878	ADGRD1|VIPR2|GPR143	http://amigo.geneontology.org/amigo/term/GO:0004930
chemotaxis	Gene Ontology	GO:0006935	1	119	0.236004	0.288449	CMTM8	http://amigo.geneontology.org/amigo/term/GO:0006935
dendrite	Gene Ontology	GO:0030425	2	420	0.24357	0.29515	BRINP1|AZIN2	http://amigo.geneontology.org/amigo/term/GO:0030425
translational initiation	Gene Ontology	GO:0006413	1	126	0.247926	0.29883	RPL22	http://amigo.geneontology.org/amigo/term/GO:0006413
iron ion binding	Gene Ontology	GO:0005506	1	127	0.249614	0.300545	ALKBH8	http://amigo.geneontology.org/amigo/term/GO:0005506
protein-containing complex assembly	Gene Ontology	GO:0065003	1	129	0.252979	0.303307	MATN1	http://amigo.geneontology.org/amigo/term/GO:0065003
cellular_component	Gene Ontology	GO:0005575	2	433	0.254328	0.304031	NLRP8|ZNF785	http://amigo.geneontology.org/amigo/term/GO:0005575
cell cycle arrest	Gene Ontology	GO:0007050	1	130	0.254656	0.304031	BRINP1	http://amigo.geneontology.org/amigo/term/GO:0007050
regulation of signal transduction by p53 class mediator	Gene Ontology	GO:1901796	1	131	0.256329	0.304425	TAF9B	http://amigo.geneontology.org/amigo/term/GO:1901796
positive regulation of angiogenesis	Gene Ontology	GO:0045766	1	131	0.256329	0.304425	ITGAX	http://amigo.geneontology.org/amigo/term/GO:0045766
ion channel binding	Gene Ontology	GO:0044325	1	133	0.259665	0.30774	ABCC8	http://amigo.geneontology.org/amigo/term/GO:0044325
animal organ morphogenesis	Gene Ontology	GO:0009887	1	134	0.261327	0.309387	ITGAX	http://amigo.geneontology.org/amigo/term/GO:0009887
oxidoreductase activity	Gene Ontology	GO:0016491	1	137	0.266291	0.313951	SDHA	http://amigo.geneontology.org/amigo/term/GO:0016491
protein phosphorylation	Gene Ontology	GO:0006468	2	451	0.269242	0.316444	ALPK3|TBK1	http://amigo.geneontology.org/amigo/term/GO:0006468
postsynaptic membrane	Gene Ontology	GO:0045211	1	141	0.272858	0.319368	SCRIB	http://amigo.geneontology.org/amigo/term/GO:0045211
cell population proliferation	Gene Ontology	GO:0008283	1	142	0.274491	0.320617	SCRIB	http://amigo.geneontology.org/amigo/term/GO:0008283
extracellular space	Gene Ontology	GO:0005615	5	1572	0.277925	0.32396	MRPL18|CMTM8|IL9|CETP|COLEC11	http://amigo.geneontology.org/amigo/term/GO:0005615
multicellular organism development	Gene Ontology	GO:0007275	2	462	0.278358	0.324131	SLC22A16|COLEC11	http://amigo.geneontology.org/amigo/term/GO:0007275
transmembrane signaling receptor activity	Gene Ontology	GO:0004888	1	146	0.280986	0.326855	KLRC2	http://amigo.geneontology.org/amigo/term/GO:0004888
lipid binding	Gene Ontology	GO:0008289	1	151	0.289024	0.334488	CETP	http://amigo.geneontology.org/amigo/term/GO:0008289
cell adhesion	Gene Ontology	GO:0007155	2	478	0.291604	0.336102	ITGAX|CD177	http://amigo.geneontology.org/amigo/term/GO:0007155
neutrophil degranulation	Gene Ontology	GO:0043312	2	482	0.294912	0.338058	ITGAX|CD177	http://amigo.geneontology.org/amigo/term/GO:0043312
adherens junction	Gene Ontology	GO:0005912	1	155	0.29539	0.338058	SCRIB	http://amigo.geneontology.org/amigo/term/GO:0005912
perikaryon	Gene Ontology	GO:0043204	1	155	0.29539	0.338058	AZIN2	http://amigo.geneontology.org/amigo/term/GO:0043204
negative regulation of apoptotic process	Gene Ontology	GO:0043066	2	487	0.299045	0.341895	TAF9B|ASNS	http://amigo.geneontology.org/amigo/term/GO:0043066
mRNA processing	Gene Ontology	GO:0006397	1	158	0.300128	0.342442	TSEN34	http://amigo.geneontology.org/amigo/term/GO:0006397
microtubule cytoskeleton	Gene Ontology	GO:0015630	1	158	0.300128	0.342442	CDH26	http://amigo.geneontology.org/amigo/term/GO:0015630
transcription initiation from RNA polymerase II promoter	Gene Ontology	GO:0006367	1	160	0.303269	0.344292	TAF9B	http://amigo.geneontology.org/amigo/term/GO:0006367
RNA splicing	Gene Ontology	GO:0008380	1	160	0.303269	0.344292	THOC5	http://amigo.geneontology.org/amigo/term/GO:0008380
homophilic cell adhesion via plasma membrane adhesion molecules	Gene Ontology	GO:0007156	1	162	0.306396	0.346453	CDH26	http://amigo.geneontology.org/amigo/term/GO:0007156
growth factor activity	Gene Ontology	GO:0008083	1	162	0.306396	0.346453	IL9	http://amigo.geneontology.org/amigo/term/GO:0008083
histone binding	Gene Ontology	GO:0042393	1	163	0.307954	0.346831	TNKS	http://amigo.geneontology.org/amigo/term/GO:0042393
receptor-mediated endocytosis	Gene Ontology	GO:0006898	1	163	0.307954	0.346831	COLEC11	http://amigo.geneontology.org/amigo/term/GO:0006898
heparin binding	Gene Ontology	GO:0008201	1	163	0.307954	0.346831	RPL22	http://amigo.geneontology.org/amigo/term/GO:0008201
positive regulation of cell population proliferation	Gene Ontology	GO:0008284	2	501	0.310595	0.349111	ITGAX|IL9	http://amigo.geneontology.org/amigo/term/GO:0008284
mitochondrion	Gene Ontology	GO:0005739	4	1258	0.312587	0.350678	SDHA|MRPL18|SP140|AZIN2	http://amigo.geneontology.org/amigo/term/GO:0005739
Fc-epsilon receptor signaling pathway	Gene Ontology	GO:0038095	1	171	0.320297	0.357533	PSMB9	http://amigo.geneontology.org/amigo/term/GO:0038095
carbohydrate binding	Gene Ontology	GO:0030246	1	172	0.321824	0.358884	KLRC2	http://amigo.geneontology.org/amigo/term/GO:0030246
blood coagulation	Gene Ontology	GO:0007596	1	173	0.323348	0.359522	CD177	http://amigo.geneontology.org/amigo/term/GO:0007596
vesicle	Gene Ontology	GO:0031982	1	173	0.323348	0.359522	CETP	http://amigo.geneontology.org/amigo/term/GO:0031982
T cell receptor signaling pathway	Gene Ontology	GO:0050852	1	174	0.324869	0.360506	PSMB9	http://amigo.geneontology.org/amigo/term/GO:0050852
trans-Golgi network	Gene Ontology	GO:0005802	1	174	0.324869	0.360506	AZIN2	http://amigo.geneontology.org/amigo/term/GO:0005802
negative regulation of canonical Wnt signaling pathway	Gene Ontology	GO:0090090	1	176	0.3279	0.363158	PSMB9	http://amigo.geneontology.org/amigo/term/GO:0090090
endocytosis	Gene Ontology	GO:0006897	1	182	0.336913	0.372049	DENND1C	http://amigo.geneontology.org/amigo/term/GO:0006897
protein stabilization	Gene Ontology	GO:0050821	1	183	0.338403	0.372605	TAF9B	http://amigo.geneontology.org/amigo/term/GO:0050821
cell-cell junction	Gene Ontology	GO:0005911	1	183	0.338403	0.372605	SCRIB	http://amigo.geneontology.org/amigo/term/GO:0005911
endoplasmic reticulum to Golgi vesicle-mediated transport	Gene Ontology	GO:0006888	1	188	0.345806	0.378915	MPPE1	http://amigo.geneontology.org/amigo/term/GO:0006888
Wnt signaling pathway	Gene Ontology	GO:0016055	1	189	0.347277	0.379593	TNKS	http://amigo.geneontology.org/amigo/term/GO:0016055
heart development	Gene Ontology	GO:0007507	1	189	0.347277	0.379593	ALPK3	http://amigo.geneontology.org/amigo/term/GO:0007507
apoptotic process	Gene Ontology	GO:0006915	2	546	0.34743	0.379593	CDIP1|CARD8	http://amigo.geneontology.org/amigo/term/GO:0006915
cell junction	Gene Ontology	GO:0030054	1	190	0.348744	0.380662	SCRIB	http://amigo.geneontology.org/amigo/term/GO:0030054
transcription corepressor activity	Gene Ontology	GO:0003714	1	194	0.354582	0.385178	TAF9B	http://amigo.geneontology.org/amigo/term/GO:0003714
cilium assembly	Gene Ontology	GO:0060271	1	194	0.354582	0.385178	TTC39C	http://amigo.geneontology.org/amigo/term/GO:0060271
cellular protein metabolic process	Gene Ontology	GO:0044267	1	198	0.360367	0.390341	LTBP1	http://amigo.geneontology.org/amigo/term/GO:0044267
defense response to virus	Gene Ontology	GO:0051607	1	200	0.363241	0.392702	TBK1	http://amigo.geneontology.org/amigo/term/GO:0051607
mRNA binding	Gene Ontology	GO:0003729	1	200	0.363241	0.392702	THOC5	http://amigo.geneontology.org/amigo/term/GO:0003729
receptor complex	Gene Ontology	GO:0043235	1	207	0.373198	0.401933	KLRC2	http://amigo.geneontology.org/amigo/term/GO:0043235
ion transmembrane transport	Gene Ontology	GO:0034220	1	209	0.376015	0.404582	GPR89A	http://amigo.geneontology.org/amigo/term/GO:0034220
signaling receptor activity	Gene Ontology	GO:0038023	1	214	0.383001	0.410152	ITGAX	http://amigo.geneontology.org/amigo/term/GO:0038023
protein kinase activity	Gene Ontology	GO:0004672	1	216	0.385774	0.412731	TBK1	http://amigo.geneontology.org/amigo/term/GO:0004672
cell differentiation	Gene Ontology	GO:0030154	2	596	0.387594	0.414287	SLC22A16|SLFN5	http://amigo.geneontology.org/amigo/term/GO:0030154
Golgi apparatus	Gene Ontology	GO:0005794	3	1002	0.391192	0.41705	TNKS|MPPE1|GPR143	http://amigo.geneontology.org/amigo/term/GO:0005794
endosome membrane	Gene Ontology	GO:0010008	1	220	0.391283	0.41705	TBK1	http://amigo.geneontology.org/amigo/term/GO:0010008
positive regulation of cell migration	Gene Ontology	GO:0030335	1	227	0.400807	0.426066	ITGAX	http://amigo.geneontology.org/amigo/term/GO:0030335
endoplasmic reticulum	Gene Ontology	GO:0005783	3	1018	0.400871	0.426066	JMJD8|REEP4|BRINP1	http://amigo.geneontology.org/amigo/term/GO:0005783
cell migration	Gene Ontology	GO:0016477	1	232	0.407519	0.431917	SCRIB	http://amigo.geneontology.org/amigo/term/GO:0016477
nuclear membrane	Gene Ontology	GO:0031965	1	237	0.414157	0.437316	TNKS	http://amigo.geneontology.org/amigo/term/GO:0031965
mRNA splicing, via spliceosome	Gene Ontology	GO:0000398	1	246	0.425921	0.4489	WDR33	http://amigo.geneontology.org/amigo/term/GO:0000398
chemical synaptic transmission	Gene Ontology	GO:0007268	1	248	0.428503	0.451202	KCNC4	http://amigo.geneontology.org/amigo/term/GO:0007268
postsynaptic density	Gene Ontology	GO:0014069	1	251	0.432355	0.454413	SCRIB	http://amigo.geneontology.org/amigo/term/GO:0014069
MAPK cascade	Gene Ontology	GO:0000165	1	261	0.445009	0.466848	PSMB9	http://amigo.geneontology.org/amigo/term/GO:0000165
GTPase activator activity	Gene Ontology	GO:0005096	1	268	0.453701	0.475087	TBC1D28	http://amigo.geneontology.org/amigo/term/GO:0005096
intracellular protein transport	Gene Ontology	GO:0006886	1	273	0.459828	0.481057	TBC1D28	http://amigo.geneontology.org/amigo/term/GO:0006886
perinuclear region of cytoplasm	Gene Ontology	GO:0048471	2	697	0.465192	0.485601	LNPEP|AZIN2	http://amigo.geneontology.org/amigo/term/GO:0048471
response to drug	Gene Ontology	GO:0042493	1	280	0.46829	0.487336	PARP4	http://amigo.geneontology.org/amigo/term/GO:0042493
G protein-coupled receptor signaling pathway	Gene Ontology	GO:0007186	3	1132	0.46841	0.487336	ADGRD1|VIPR2|GPR143	http://amigo.geneontology.org/amigo/term/GO:0007186
cytokine-mediated signaling pathway	Gene Ontology	GO:0019221	1	282	0.470684	0.489252	ITGAX	http://amigo.geneontology.org/amigo/term/GO:0019221
ubiquitin protein ligase activity	Gene Ontology	GO:0061630	1	286	0.475439	0.493742	SHPRH	http://amigo.geneontology.org/amigo/term/GO:0061630
ubiquitin-dependent protein catabolic process	Gene Ontology	GO:0006511	1	292	0.482493	0.499694	CUL2	http://amigo.geneontology.org/amigo/term/GO:0006511
positive regulation of transcription by RNA polymerase II	Gene Ontology	GO:0045944	3	1159	0.483944	0.500739	TNKS|TNIP1|TBK1	http://amigo.geneontology.org/amigo/term/GO:0045944
protein heterodimerization activity	Gene Ontology	GO:0046982	1	297	0.4883	0.504325	TAF9B	http://amigo.geneontology.org/amigo/term/GO:0046982
nervous system development	Gene Ontology	GO:0007399	1	305	0.497457	0.512847	SDHA	http://amigo.geneontology.org/amigo/term/GO:0007399
microtubule	Gene Ontology	GO:0005874	1	305	0.497457	0.512847	KIF12	http://amigo.geneontology.org/amigo/term/GO:0005874
intracellular membrane-bounded organelle	Gene Ontology	GO:0043231	2	788	0.530035	0.545296	DENND1C|TBK1	http://amigo.geneontology.org/amigo/term/GO:0043231
positive regulation of apoptotic process	Gene Ontology	GO:0043065	1	335	0.530376	0.545296	SCRIB	http://amigo.geneontology.org/amigo/term/GO:0043065
protein-containing complex binding	Gene Ontology	GO:0044877	1	349	0.545	0.558305	CUL2	http://amigo.geneontology.org/amigo/term/GO:0044877
enzyme binding	Gene Ontology	GO:0019899	1	353	0.549095	0.561991	PARP4	http://amigo.geneontology.org/amigo/term/GO:0019899
glutamatergic synapse	Gene Ontology	GO:0098978	1	354	0.550113	0.562525	SCRIB	http://amigo.geneontology.org/amigo/term/GO:0098978
intracellular signal transduction	Gene Ontology	GO:0035556	1	369	0.565113	0.576303	KCTD9	http://amigo.geneontology.org/amigo/term/GO:0035556
positive regulation of gene expression	Gene Ontology	GO:0010628	1	391	0.586223	0.596221	ITGAX	http://amigo.geneontology.org/amigo/term/GO:0010628
sequence-specific DNA binding	Gene Ontology	GO:0043565	1	405	0.599126	0.607708	ZNF785	http://amigo.geneontology.org/amigo/term/GO:0043565
focal adhesion	Gene Ontology	GO:0005925	1	418	0.61075	0.618945	RPL22	http://amigo.geneontology.org/amigo/term/GO:0005925
synapse	Gene Ontology	GO:0045202	1	420	0.612509	0.620172	SCRIB	http://amigo.geneontology.org/amigo/term/GO:0045202
immune response	Gene Ontology	GO:0006955	1	427	0.618602	0.625782	IL9	http://amigo.geneontology.org/amigo/term/GO:0006955
proteolysis	Gene Ontology	GO:0006508	1	434	0.624601	0.631287	LNPEP	http://amigo.geneontology.org/amigo/term/GO:0006508
centrosome	Gene Ontology	GO:0005813	1	506	0.681136	0.687201	DENND1C	http://amigo.geneontology.org/amigo/term/GO:0005813
cell surface	Gene Ontology	GO:0009986	1	598	0.741277	0.745886	ITGAX	http://amigo.geneontology.org/amigo/term/GO:0009986
DNA-binding transcription factor activity	Gene Ontology	GO:0003700	1	607	0.74652	0.750495	ZNF785	http://amigo.geneontology.org/amigo/term/GO:0003700
Golgi membrane	Gene Ontology	GO:0000139	1	616	0.751658	0.75499	TNKS	http://amigo.geneontology.org/amigo/term/GO:0000139
RNA polymerase II cis-regulatory region sequence-specific DNA binding	Gene Ontology	GO:0000978	1	656	0.773275	0.776015	ZNF195	http://amigo.geneontology.org/amigo/term/GO:0000978
protein homodimerization activity	Gene Ontology	GO:0042803	1	660	0.775332	0.77739	CARD8	http://amigo.geneontology.org/amigo/term/GO:0042803
negative regulation of transcription by RNA polymerase II	Gene Ontology	GO:0000122	1	832	0.8483	0.8498	TAF9B	http://amigo.geneontology.org/amigo/term/GO:0000122
endoplasmic reticulum membrane	Gene Ontology	GO:0005789	1	942	0.882102	0.882102	REEP4	http://amigo.geneontology.org/amigo/term/GO:0005789
