# Supplementary material for: Genomic adaptation to small population size and saltwater consumption in the critically endangered Cat Ba langur
Source: Nat Commun. 2024 Oct 2;15:8531. doi: 10.1038/s41467-024-52811-7 (PMC11447269; doi:10.1038/s41467-024-52811-7)
Supplement: Supplementary file 8 — Supplementary Data 5 [file 41467_2024_52811_MOESM8_ESM.xlsx]

## Sheet: Tabelle1
Supplementary Data 5. List of candidate genes under selective sweeps in T. poliocephalus compared to T. francoisi (Tfra_2.0 reference genome).
Gene name	XP-EHH	Gene name	θπ	Gene name	Ka/Ks			Supported by at least 2 methods
AANAT	-2.07253	AANAT	0.00124464	ABCA13	2.26942			AANAT
AATK	-2.08965	AATK	0.00124732	ABCB7	1.24948			AATK
ABCA13	-3.05805	ABCA5	0.000666071	ABRAXAS1	1.00707			ABCA13
ABCB1	-1.95794	ABCA6	0.000666071	ABRAXAS1	1.13778			ABRAXAS2
ABCB10	-2.16855	ABCA8	0.000273214	ACAD8	1.02077			ACADSB
ABCC2	-1.76918	ABCA9	0.000273214	ADAM7	1.57077			ADAM12
ABCC8	-1.95614	ABRAXAS2	0.00125089	ADGRV1	1.31476			ADH7
ABCG1	-1.95726	ACADSB	0.00125089	AGGF1	1.06222			AFMID
ABHD12	-1.82634	ACOT9	0.000413393	AIG1	1.32096			AIG1
ABL1	-2.0995	ACOX1	0.00124464	AKAP4	1.3893			AJAP1
ABLIM1	-2.04291	ACTG1	0.00124732	AKAP7	2.98663			AOPEP
ABLIM2	-2.46092	ACTN3	0.00153125	ANKRD62	1.30889			ARMCX4
ABLIM3	-1.95874	ACY3	0.00153125	ANP32B	1.54484			ASRGL1
ABRAXAS2	-1.89485	ADAM12	0.00125089	AP3S1	2.01553			ATE1
ABTB2	-2.17291	ADAM8	0.00109018	APCS	3.4902			BAIAP2
ACACA	-1.91863	ADGRA1	0.00109018	APOL6	1.33147			BAIAP2L2
ACACB	-2.49288	ADH7	0.00126964	ARAF	1.03748			BEST1
ACADL	-2.13753	AFF2	0.00114286	ARG2	1.03696			BRWD1
ACADSB	-1.81465	AFMID	0.00124464	ARGFX	1.25316			CCDC27
ACER3	-1.99644	AGPAT3	0.000383036	ARL6IP6	1.88578			CCDC40
ACKR3	-2.41081	AHNAK	0.00153125	ARMCX4	3.84236			CCDC57
ACOX3	-2.87698	AIP	0.00153125	ART3	1.03434			CD151
ACSL3	-2.42659	AIRE	0.000383036	ASNS	1.12816			CDC14B
ACSL5	-1.94366	AJAP1	0.000770536	ATG4A	1.01053			CDC42EP4
ACSL6	-2.02087	ALDH3A1	0.00163839	ATP13A4	1.23174			CFAP410
ACSM1	-2.90418	ALDH3A2	0.00163839	AUH	1.05509			CHST15
ACSM5	-1.8012	ALDH3B1	0.00153125	B3GALNT2	1.08219			CPSF7
ACSS3	-2.24291	ALDH3B2	0.00153125	B3GNTL1	1.50022			CRPPA
ACTL8	-2.21004	ALYREF	0.00124732	B4GALNT3	1.26897			CTBP2
ACTR5	-2.27447	ANAPC11	0.00124732	BCL7B	1.01677			CUNH22orf23
ACYP2	-2.06352	ANKRD13D	0.00153125	BFSP1	1.02428			DACH2
ADAL	-1.86946	ANKRD54	0.000203571	BOD1	1.3416			DENND10
ADAM12	-2.23963	ANO1	0.00153125	BRCA2	1.39886			DNAH17
ADAM19	-2.51369	AOPEP	0.000597321	BRWD1	1.43382			DNAI2
ADAM22	-2.14713	AP2A2	0.000336607	BTBD18	1.1703			DOCK1
ADAM32	-1.88912	AP2S1	0.0016625	BTF3	1.1236			EFCAB2
ADAM9	-1.94453	AP5B1	0.00153125	BTF3L4	1.06787			EIF3A
ADAMTS10	-2.03968	APOC1	0.0016625	BTG1	1.10856			EIF4A3
ADAMTS15	-2.50977	APOC2	0.0016625	CATSPER2	1.06312			ELFN2
ADAMTS16	-2.61668	APOC4	0.0016625	CCDC117	1.02034			ENGASE
ADAMTS17	-2.16113	APOE	0.0016625	CCDC144A	1.87563			FADS2
ADAMTS19	-1.87148	APOO	0.000413393	CCDC167	2.0259			FAM83E
ADAMTS5	-2.59608	APOOL	0.00119375	CCDC174	1.37971			FGFR2
ADAMTS8	-2.49958	APTX	0.000788393	CCDC59	1.25542			FOXC1
ADAMTSL1	-3.36241	ARHGAP35	0.0016625	CCL28	1.0784			FOXF2
ADCK5	-2.12122	ARHGAP4	0.000571429	CCT3	1.51444			FOXI2
ADCY2	-2.26922	ARHGDIA	0.00124732	CD55	3.10665			FTH1
ADGRD1	-2.72714	ARHGEF16	0.000734821	CDCA7	1.26979			GATD3A
ADGRE2	-1.91595	ARL13A	0.000538393	CDCA8	1.43984			GMDS
ADH7	-2.50225	ARL16	0.00124732	CDV3	1.07238			GNAQ
ADIPOR2	-3.76247	ARL2	0.00153125	CENPO	1.56246			GOLM2
ADRA1D	-2.18237	ARMC7	0.00124464	CEP19	1.48731			HABP4
AFAP1	-2.77301	ARMCX1	0.000844643	CHAF1A	1.09458			HAX1
AFF3	-2.0851	ARMCX2	0.000844643	CHMP4B	1.23163			HGS
AFF4	-1.84111	ARMCX3	0.000844643	CIAO2A	1.01079			HSBP1
AFG3L2	-2.61693	ARMCX4	0.000844643	CKS2	1.33344			IGFN1
AFMID	-1.83204	ARMS2	0.00125089	CLEC1B	2.47938			IGHMBP2
AGAP1	-2.5606	ARSF	0.00125089	CLRN1	1.12482			ING5
AGBL2	-2.01922	ARSH	0.000485714	CNOT10	1.16648			INSYN2A
AGBL4	-3.0148	ARSL	0.000466964	COL6A5	2.22448			KCNJ16
AGFG1	-1.96344	ARX	0.000573214	COPRS	1.22576			LAMB4
AGK	-2.36796	ASCL2	0.0014375	COPS5	1.48547			LILRB3
AGMO	-1.85967	ASPSCR1	0.00124732	COPS8	1.40595			LOC117062024
AGO2	-2.07386	ASRGL1	0.00153125	CRB3	1.61509			LOC117062624
AGPAT4	-2.17926	ATE1	0.00125089	CRK	1.01829			LOC117062962
AGTRAP	-2.04736	ATG2A	0.00153125	CROCC2	1.13434			LOC117064229
AHNAK2	-1.94735	ATL3	0.00153125	CRPPA	1.16822			LOC117064262
AHRR	-1.81154	ATP5PD	0.00124464	CT55	2.02506			LOC117064685
AIG1	-1.85835	AVPR2	0.000571429	CUL2	1.4803			LOC117064704
AJAP1	-2.25079	B3GAT3	0.00153125	CUNH14orf119	1.39056			LOC117065200
AK5	-2.80974	B3GNTL1	0.00124732	CUNH15orf40	3.27505			LOC117065671
AKAP6	-1.88493	B4GALT1	0.000788393	CUNH2orf76	1.2576			LOC117065675
AKIRIN2	-1.97027	B4GAT1	0.00153125	CUNH2orf80	1.24676			LOC117065949
AKNA	-1.8839	BAD	0.00153125	CUNH4orf46	1.79142			LOC117066064
AKT3	-2.02981	BAG3	0.00125089	CUNH4orf50	1.03592			LOC117066462
ALDH18A1	-1.95155	BAHCC1	0.00124732	CYSTM1	1.36186			LOC117066466
ALG12	-2.07745	BAIAP2	0.00124732	DAZAP2	2.69491			LOC117066599
ALG14	-3.424	BAIAP2L2	0.000491964	DDB2	1.48119			LOC117066608
ALG5	-2.33928	BANF1	0.00153125	DENND10	1.18485			LOC117066609
ALKBH3	-2.54168	BATF2	0.00153125	DENND6A	2.88106			LOC117066743
ALMS1	-1.84923	BAX	0.0016625	DERA	2.61438			LOC117066744
ALPK2	-2.75814	BBC3	0.0016625	DHFR2	1.5921			LOC117066805
AMACR	-3.35677	BBS1	0.00153125	DLAT	1.45099			LOC117066818
AMBRA1	-2.27747	BCAM	0.0016625	DMGDH	1.18285			LOC117069014
AMPH	-2.21247	BCAT2	0.0016625	DNAJC12	1.62312			LOC117069243
ANAPC16	-2.31296	BCCIP	0.00125089	DNHD1	1.16451			LOC117070385
ANG	-1.83985	BCL3	0.0016625	DUOXA2	1.02184			LOC117071291
ANK3	-2.69068	BEST1	0.00153125	DYNLL2	1.09582			LOC117074374
ANKH	-2.78543	BHMG1	0.0016625	DYNLT3	1.08501			LOC117074945
ANKRD10	-2.04509	BICRA	0.0016625	ECHDC3	1.0593			LOC117074974
ANKRD29	-2.17882	BIRC5	0.00124464	EFCAB2	1.06487			LOC117079892
ANKRD66	-2.05868	BLOC1S3	0.0016625	ELMO2	1.55646			LOC117080713
ANKS1B	-2.65459	BNIP3	0.00152321	ERICH3	1.15706			LOC117080967
ANKS4B	-2.3921	BPHL	0.00145714	FAM172A	1.4432			LOC117081204
ANKS6	-1.87588	BRMS1	0.00153125	FAM200B	1.18528			LOC117081707
ANO2	-2.84496	BRSK2	0.0014375	FAM205A	1.51284			LOC117083047
ANO3	-1.99923	BSCL2	0.00153125	FAM47A	1.9696			LOC117083466
ANO4	-2.16827	BSPH1	0.0016625	FAM98B	1.40752			LOC117083905
ANPEP	-2.8271	BTAF1	0.000725893	FH	1.26515			LOC117086611
ANXA11	-1.89566	BTBD16	0.00125089	FKBP1A	1.03541			LOC117087059
AOPEP	-2.59051	BTBD17	0.00124464	FMO2	1.16454			LOC117087586
AP2A1	-1.82499	BTK	0.000844643	FRAS1	2.1526			LOC117088288
AP3B1	-2.22894	BUB3	0.00125089	GABARAPL2	2.20936			LOC117088320
AP3S2	-1.91405	C1QTNF1	0.00124464	GEMIN2	1.14327			LOC117088623
APAF1	-2.28144	C5AR1	0.0016625	GEMIN8	1.25042			LOC117088634
APLF	-2.12614	C5AR2	0.0016625	GJA1	2.25926			LOC117088919
APMAP	-1.78857	CA11	0.0016625	GLUL	1.18043			LOC117089248
APP	-2.28147	CABP2	0.00153125	GNAQ	1.25629			LOC117089423
APPBP2	-1.80999	CABP4	0.00153125	GOLM2	1.03546			LOC117091145
AQP9	-2.04099	CABP5	0.0016625	GPATCH11	1.39081			LOC117092700
ARF5	-2.5722	CALM3	0.0016625	GPR149	1.24088			LOC117093610
ARFGEF3	-1.97055	CALY	0.00109018	GPR78	1.16676			LOC117093612
ARGLU1	-2.44395	CANT1	0.00124464	GYG1	1.25578			LOC117094405
ARHGAP11A	-1.84772	CAPN1	0.00153125	HAT1	3462.52			LOC117094990
ARHGAP12	-2.18994	CARD10	0.000203571	HAX1	1.48028			LOC117095032
ARHGAP15	-2.59044	CARD14	0.00124732	HEATR3	1.02204			LOC117095143
ARHGAP25	-2.43961	CARD8	0.0016625	HFM1	2.41466			LOC117095188
ARHGAP26	-3.11185	CARNS1	0.00153125	HHIPL1	2.79562			LOC117095252
ARHGAP28	-2.15301	CARS1	0.00153125	HMGB1	1.05437			LOC117095979
ARHGAP39	-2.10128	CASKIN2	0.00124464	HNMT	1.51686			LOC117096735
ARHGAP44	-2.59504	CATSPER1	0.00153125	HNRNPAB	2.20727			LOC117098273
ARHGEF10	-2.49752	CATSPERZ	0.00153125	HNRNPAB	1.92971			LOC117098274
ARHGEF28	-2.30641	CBLC	0.0016625	HRG	1.55197			LOC117098287
ARHGEF7	-2.47608	CBX2	0.00124732	HSBP1	1.50024			LOC117099260
ARID1B	-1.86594	CBX4	0.00124732	HSD17B1	1.59776			LONRF1
ARIH1	-1.79985	CBX6	0.000491964	IDNK	3.33263			LRP5
ARPC1A	-2.08047	CBX8	0.00124732	IFRD1	19.1301			MAGEA8
ARPC1B	-1.94897	CBY1	0.000491964	IGFN1	1.324			MALRD1
ARSB	-2.72849	CCDC114	0.0016625	IGSF10	1.16568			MAP1B
ARVCF	-1.86436	CCDC137	0.00124732	ING5	1.41653			MAP2K6
ASAP1	-2.01076	CCDC22	0.000315179	IPO7	1.0098			MAP3K11
ASB16	-2.36102	CCDC27	0.000734821	IQCA1L	1.1441			METRNL
ASB4	-2.11975	CCDC40	0.00124732	ITGAE	2.75214			MGMT
ASB7	-2.13857	CCDC57	0.00124732	ITM2B	1.34925			MICALL1
ASCC1	-2.02535	CCDC61	0.0016625	KATNBL1	1.03245			MICB
ASCC3	-2.01566	CCDC8	0.0016625	KDM4D	2.05176			MOB2
ASPA	-3.33744	CCDC85B	0.00153125	KHDC3L	1.49408			MOSMO
ASRGL1	-1.81134	CCDC87	0.00153125	KIAA0895L	1.00783			MRPL21
ASTN1	-2.87236	CCDC88B	0.00153125	KIF4B	3.26792			MRPS7
ASTN2	-2.05284	CCDC9	0.0016625	KIN	1.4448			MYH13
ASXL1	-1.89494	CCL14	0.000257143	KIR3DL3	2.17122			N6AMT1
ATAD1	-2.46425	CCL15	0.000257143	KLF8	1.33526			NIBAN1
ATAD2	-1.81188	CCL16	0.000257143	KLHL12	1.0462			NOTCH4
ATE1	-2.69275	CCND1	0.00153125	KPNA6	1.01284			NQO2
ATF6	-2.29692	CCNY	0.00146696	KPNB1	1.09303			NSMCE4A
ATG13	-1.89274	CCS	0.00153125	KRT76	1.2463			NUDT15
ATG14	-2.04953	CD151	0.000336607	LAMB4	1.11838			NUP85
ATL1	-2.06115	CD248	0.00153125	LAMC2	2.21676			OGFOD3
ATP10A	-2.19354	CD300A	0.00124464	LAMTOR5	1.0897			PANO1
ATP10B	-2.02413	CD300C	0.00124464	LARP1	10.2166			PATL1
ATP2A2	-2.08021	CD300E	0.00124464	LARP1B	8.58228			PCNX2
ATP5F1A	-2.46081	CD300H	0.00124464	LCN9	1.10215			PDCD2
ATP8A2	-2.28235	CD300LB	0.00124464	LCORL	1.16479			PIDD1
ATP9A	-2.11577	CD3EAP	0.0016625	LDHA	1.41791			PKHD1
ATPSCKMT	-2.09439	CD7	0.00124732	LENG9	1.12526			PLA2G6
ATRN	-1.79164	CD81	0.00153125	LEPR	2.45939			POLA2
ATRNL1	-2.55986	CD99	0.00112946	LILRB3	1.36498			POLR2L
ATXN1	-1.82206	CDC14B	0.00108393	LLPH	2.7296			PPFIA1
AUTS2	-1.82537	CDC42BPG	0.00153125	LOC117062024	1.17283			PPP1R32
B3GAT1	-2.83157	CDC42EP1	0.000203571	LOC117062032	1.43747			PSMB1
B3GAT2	-2.15117	CDC42EP2	0.00153125	LOC117062094	2.236			PTCH1
B3GLCT	-3.29122	CDC42EP4	0.0009125	LOC117062205	1.65985			PWP2
B3GNT2	-1.85922	CDCA5	0.00153125	LOC117062222	1.27153			PXDC1
B3GNTL1	-1.95063	CDHR5	0.0002125	LOC117062223	1.21457			RAB2A
B4GALT6	-2.89892	CDK2AP2	0.00153125	LOC117062225	2.75307			RAB3IL1
BAAT	-1.844	CDK3	0.00124464	LOC117062413	1.33134			RABGEF1
BAIAP2	-1.90427	CDKN1C	0.00153125	LOC117062624	1.38193			RHBDF2
BAIAP2L2	-1.89152	CDR2L	0.00124464	LOC117062668	1.11121			RNF2
BARD1	-1.87519	CDX4	0.000221429	LOC117062833	1.33344			RNF213
BBS2	-2.52832	CEACAM16	0.0016625	LOC117062856	1.0286			RPLP2
BBS9	-2.48545	CEACAM19	0.0016625	LOC117062918	1.4691			RPTOR
BCAS1	-1.99684	CEND1	0.000336607	LOC117062962	1.33899			SDK1
BCAS3	-3.69169	CENPI	0.000538393	LOC117062997	1.83838			SDK2
BCKDHB	-2.40292	CENPX	0.00124732	LOC117063424	1.09838			SHANK2
BEND5	-2.26382	CEP104	0.000734821	LOC117063432	1.12677			SLC25A10
BEST1	-2.07706	CEP131	0.00124732	LOC117063520	1.07736			SLC25A22
BHMT	-2.34401	CEP295NL	0.00124464	LOC117063666	2.26778			SLC25A52
BICC1	-2.39761	CFAP410	0.000383036	LOC117063724	1.34586			SLC39A11
BICD2	-1.7716	CFAP46	0.00109018	LOC117063980	1.64004			SRP68
BLK	-2.26539	CFL1	0.00153125	LOC117064125	1.68338			SSBP2
BLM	-1.81283	CHID1	0.000336607	LOC117064403	1.12795			STX18
BLMH	-1.78941	CHKA	0.00153125	LOC117064415	1.16601			TAF4B
BMP10	-1.92492	CHM	0.000472321	LOC117064474	4.39709			TALDO1
BNC2	-2.89443	CHMP6	0.00124732	LOC117064539	1.25104			TBC1D16
BNIP5	-2.06522	CHRM1	0.00153125	LOC117064584	1.03905			TBCA
BOP1	-2.45327	CHST15	0.00125089	LOC117064704	1.57137			TBCD
BPIFB1	-1.77571	CHST7	0.000391964	LOC117064819	4.82036			TEX36
BRD2	-2.79591	CKM	0.0016625	LOC117064819	1.3749			THSD7B
BRD8	-2.43399	CLASRP	0.0016625	LOC117065016	1.66742			TK1
BRINP3	-3.63981	CLCF1	0.00153125	LOC117065250	2.39238			TMEM258
BRIP1	-2.72984	CLPTM1	0.0016625	LOC117065300	1.45896			TNRC6C
BRWD1	-1.80804	CLRN3	0.00125089	LOC117065671	1.38423			TRAPPC10
BTBD11	-1.96433	CNIH2	0.00153125	LOC117065675	1.09056			TRIOBP
BTBD19	-1.78493	COG1	0.0009125	LOC117065719	1.05654			TSPAN4
BTBD3	-2.82419	CORO1B	0.00153125	LOC117065949	2.0698			TSPEAR
BTBD9	-3.27322	CPSF4L	0.0009125	LOC117065970	1.3592			UBE2O
BTRC	-2.09027	CPSF7	0.00153125	LOC117066028	1.46082			UPF3A
BUB1B	-2.05838	CPT1A	0.00153125	LOC117066064	3.36174			USH2A
C1D	-2.84251	CPXM2	0.00125089	LOC117066095	1.7092			VWDE
C1QL2	-2.09669	CRACR2B	0.000336607	LOC117066356	1.47441			VWF
C1QTNF2	-1.82771	CREM	0.00146696	LOC117066412	1.05426			ZCCHC10
C1QTNF9	-2.13361	CRX	0.0016625	LOC117066446	3.49272			ZNF43
C2CD2	-1.96005	CSKMT	0.00153125	LOC117066599	1.06091			ZNF750
C5	-1.85001	CSNK1D	0.00124732	LOC117066818	1.53207			ZRANB1
C6	-2.36477	CST6	0.00153125	LOC117066940	1.24622
C7	-1.79288	CSTF2	0.000538393	LOC117067430	1.11296
C9orf72	-2.31347	CTBP2	0.00125089	LOC117067978	4.14174
CA10	-2.97345	CTSD	0.0014375	LOC117067995	2.18133
CA4	-2.09455	CTSF	0.00153125	LOC117068013	1.34614
CA6	-2.68128	CTSV	0.00108393	LOC117068214	1.96719
CA8	-1.84174	CTSW	0.00153125	LOC117068361	1.40566
CAAP1	-2.00423	CTTN	0.00153125	LOC117069014	1.46894
CABLES1	-2.69287	CUNH10orf120	0.00125089	LOC117069082	2.15595
CACHD1	-1.81918	CUNH10orf143	0.00125089	LOC117069232	1.03146
CACNA1A	-2.12028	CUNH10orf88	0.00125089	LOC117069243	1.36717
CACNA1B	-2.0716	CUNH10orf90	0.00125089	LOC117069386	1.43717
CACNA1S	-1.9522	CUNH11orf21	0.00153125	LOC117069568	1.23661
CACNA2D1	-2.26474	CUNH11orf24	0.00153125	LOC117069872	3.01044
CACNG2	-2.98788	CUNH11orf68	0.00153125	LOC117069987	1.53176
CACNG3	-1.80267	CUNH11orf80	0.00153125	LOC117070049	1.28975
CACTIN	-2.08547	CUNH11orf86	0.00153125	LOC117070071	1.69846
CACYBP	-2.17004	CUNH11orf95	0.00153125	LOC117070097	1.75011
CALB2	-1.78997	CUNH11orf98	0.00153125	LOC117070099	2.02333
CALN1	-2.94152	CUNH17orf77	0.00124464	LOC117070110	1.61803
CALU	-1.82272	CUNH17orf80	0.0009125	LOC117070135	2.20928
CAMTA1	-3.04544	CUNH17orf99	0.00124464	LOC117070137	1.01933
CAP2	-2.19804	CUNH1orf174	0.000734821	LOC117070315	1.2466
CAPN13	-1.86553	CUNH22orf23	0.000491964	LOC117070735	1.2988
CAPN8	-1.95581	CUNH4orf17	0.00126964	LOC117070815	1.11205
CARHSP1	-2.35747	CUNH4orf54	0.00126964	LOC117070950	3.21671
CARMIL1	-2.84163	CUNHXorf58	0.000413393	LOC117070980	2.45847
CARS2	-2.97553	CUZD1	0.00125089	LOC117071040	4.09156
CASP2	-2.16878	CYGB	0.00124464	LOC117071055	1.14601
CASP9	-1.95519	CYLC1	0.00128482	LOC117071093	1.02202
CASQ2	-2.0796	CYTH1	0.00124464	LOC117071115	2.59708
CASTOR2	-2.24185	CYTH2	0.0016625	LOC117071126	2.13638
CATSPERD	-2.5368	CYTH4	0.000203571	LOC117071131	1.98764
CBFA2T2	-1.80476	DACH2	0.000435714	LOC117071191	1.08215
CBS	-2.02899	DACT3	0.0016625	LOC117071291	1.1923
CBX5	-2.1606	DAGLA	0.00153125	LOC117071428	1.19391
CC2D1B	-1.9485	DAPP1	0.00126964	LOC117072068	1.28888
CCBE1	-2.03538	DBP	0.0016625	LOC117072168	1.19983
CCDC102B	-3.35955	DCXR	0.00124732	LOC117072210	1.08672
CCDC125	-2.18896	DDB1	0.00153125	LOC117072217	1.409
CCDC141	-2.37945	DDIT4L	0.00126964	LOC117072253	1.30056
CCDC146	-2.1843	DDX17	0.000491964	LOC117072256	1.67684
CCDC148	-2.39841	DDX53	0.000413393	LOC117072374	1.75826
CCDC152	-2.75098	DEAF1	0.0002125	LOC117072420	1.07904
CCDC170	-2.19757	DENND10	0.00125089	LOC117072513	1.13839
CCDC175	-2.10691	DFFB	0.000734821	LOC117072717	1.27369
CCDC178	-1.88786	DHCR7	0.00153125	LOC117072733	1.39531
CCDC192	-2.08819	DHDH	0.0016625	LOC117072787	1.47808
CCDC27	-2.08412	DHX32	0.00125089	LOC117072805	1.09728
CCDC34	-2.32455	DHX34	0.0016625	LOC117072867	1.42765
CCDC40	-2.66922	DLL1	0.00045625	LOC117072929	1.83356
CCDC57	-2.16057	DMBT1	0.00125089	LOC117072956	3.67787
CCDC6	-1.81427	DMC1	0.000491964	LOC117073277	1.01068
CCDC60	-2.37442	DMPK	0.0016625	LOC117073464	1.59772
CCDC7	-2.6066	DMWD	0.0016625	LOC117073559	1.06395
CCDC92	-2.48481	DNAH17	0.00124464	LOC117073569	1.47988
CCL17	-1.85934	DNAI2	0.00124464	LOC117073772	1.05204
CCL21	-1.99427	DNAJA1	0.000788393	LOC117074120	1.6758
CCL22	-1.93228	DNAJB14	0.00126964	LOC117074139	1.22589
CCNE2	-1.91507	DNAL4	0.000491964	LOC117074141	1.17438
CCNH	-1.97655	DNASE1L1	0.000275	LOC117074143	2.16352
CCNI2	-2.05317	DNMT3L	0.000383036	LOC117074215	1.11399
CCNJL	-2.41771	DOCK1	0.00125089	LOC117074326	1.40229
CCNL2	-2.45743	DPF2	0.00153125	LOC117074902	3.59754
CCSER2	-2.21043	DPP3	0.00153125	LOC117074973	1.04207
CD151	-1.95961	DPYSL4	0.00152321	LOC117074974	1.5346
CD163L1	-1.84493	DRAP1	0.00153125	LOC117075134	1.20083
CD226	-2.5406	DRD4	0.0002125	LOC117075410	1.59073
CD82	-1.81941	DRP2	0.000844643	LOC117075414	1.45512
CD83	-1.94224	DUS1L	0.00124732	LOC117075477	2.06096
CDA	-2.22911	DUSP22	0.000555357	LOC117075563	1.35868
CDC14B	-2.53663	DUSP8	0.0014375	LOC117075574	1.28115
CDC16	-2.17929	EBF3	0.00125089	LOC117075588	1.89286
CDC27	-2.14767	ECHS1	0.00109018	LOC117075604	1.11159
CDC42BPA	-2.04616	EDRF1	0.00125089	LOC117075635	3.16336
CDC42EP4	-2.02929	EEF1AKMT2	0.00125089	LOC117075706	1.16568
CDC42SE2	-1.85758	EEF1G	0.00153125	LOC117075810	1.79847
CDCA4	-2.23521	EFEMP2	0.00153125	LOC117075861	1.41132
CDH11	-2.42371	EHBP1L1	0.00153125	LOC117076018	1.50356
CDH13	-3.10923	EHD1	0.00153125	LOC117076030	1.29096
CDH17	-2.8008	EHD2	0.0016625	LOC117076122	1.51085
CDH18	-2.64013	EIF1AD	0.00153125	LOC117076512	1.01399
CDH2	-1.81937	EIF2S3	0.000413393	LOC117076650	2.20355
CDH20	-2.08306	EIF3A	0.00125089	LOC117076687	1.17199
CDH22	-1.80655	EIF3L	0.000491964	LOC117077265	1.26748
CDH23	-2.30572	EIF4A3	0.00124732	LOC117077380	1.23825
CDH4	-2.69343	ELFN2	0.000203571	LOC117077427	1.53375
CDH6	-2.15758	ELSPBP1	0.0016625	LOC117077466	1.7209
CDH8	-2.72246	EMCN	0.00126964	LOC117077487	1.1966
CDHR1	-2.35164	EMD	0.000275	LOC117077533	1.16339
CDK1	-1.93745	EML2	0.0016625	LOC117077537	1.0483
CDK14	-2.15081	EML3	0.00153125	LOC117077591	1.33522
CDK5RAP2	-1.90233	EMP3	0.0016625	LOC117077650	2.79365
CDK6	-1.84555	ENDOV	0.00124732	LOC117077653	1.40143
CDKAL1	-2.42026	ENGASE	0.00124464	LOC117077703	1.04532
CDNF	-1.83519	ENPP7	0.00124732	LOC117077743	1.0718
CDRT4	-1.83938	EPS8L2	0.000336607	LOC117077770	1.03781
CDYL	-1.83485	ERCC1	0.0016625	LOC117077777	1.33786
CELA1	-3.32658	ERCC2	0.0016625	LOC117077857	4.07036
CELF5	-1.9608	ERCC6L2	0.00108393	LOC117078003	1.2508
CELF6	-2.36804	ESRRA	0.00153125	LOC117078020	2.5851
CENPF	-1.86068	EVPL	0.00124464	LOC117078081	1.31576
CENPP	-2.11618	EXOC2	0.000842857	LOC117078421	1.58235
CENPQ	-2.06115	EXOC3L2	0.0016625	LOC117078496	1.90124
CEP120	-1.80466	EXOC7	0.00124464	LOC117078522	2.06741
CEP128	-2.82379	FAAP100	0.00124732	LOC117078801	1.42881
CEP162	-2.15532	FADD	0.00153125	LOC117078962	1.98597
CEP170B	-1.78669	FADS1	0.00153125	LOC117079047	2.26578
CEP192	-2.03641	FADS2	0.00153125	LOC117079220	1.59618
CEP41	-2.8223	FADS3	0.00153125	LOC117079475	2.98096
CEP57L1	-2.17388	FAM104A	0.0009125	LOC117079614	1.41047
CEPT1	-2.27261	FAM120B	0.00045625	LOC117079865	1.51763
CERS1	-2.07997	FAM227A	0.000491964	LOC117079892	1.99127
CERS4	-2.39747	FAM24A	0.00125089	LOC117080004	1.90256
CFAP410	-2.25767	FAM24B	0.00125089	LOC117080043	1.17436
CFAP54	-2.69594	FAM50B	0.00145714	LOC117080159	1.90945
CFAP57	-3.30402	FAM53B	0.00125089	LOC117080193	1.2259
CFAP58	-2.32465	FAM83E	0.0016625	LOC117080264	2.17686
CFAP69	-2.73307	FAM89B	0.00153125	LOC117080621	1.03864
CFDP1	-1.94356	FANCC	0.00108393	LOC117080661	1.15365
CGA	-2.0943	FANK1	0.00125089	LOC117080713	4.13336
CHAF1B	-1.7962	FASN	0.00124732	LOC117080718	1.63431
CHCHD3	-2.43437	FAU	0.00153125	LOC117080776	1.35795
CHD6	-1.92287	FBF1	0.00124464	LOC117080779	1.24098
CHD7	-3.00093	FBXO46	0.0016625	LOC117080813	1.2431
CHIT1	-1.91832	FDXR	0.00124464	LOC117080956	1.09503
CHN2	-2.74873	FEN1	0.00153125	LOC117080969	1.32713
CHODL	-2.7333	FERMT3	0.00153125	LOC117081204	1.33266
CHORDC1	-2.17948	FGF19	0.00153125	LOC117081356	1.21093
CHRM2	-2.10219	FGF21	0.0016625	LOC117081707	6.33391
CHRM3	-2.60043	FGF3	0.00153125	LOC117081791	1.06625
CHRNA7	-2.79643	FGF4	0.00153125	LOC117082266	2.3998
CHST11	-1.85835	FGF9	0.000740179	LOC117082275	1.0845
CHST15	-2.24353	FGFBP3	0.000649107	LOC117082283	1.42079
CHST9	-3.53054	FGFR2	0.00125089	LOC117082326	4.28461
CKAP2L	-2.38514	FIBP	0.00153125	LOC117082415	1.24554
CLASP1	-2.45087	FKBP2	0.00153125	LOC117082707	1.52127
CLBA1	-2.17331	FKRP	0.0016625	LOC117082807	1.39078
CLCN1	-2.30823	FLNA	0.00147054	LOC117082865	240.178
CLDN14	-1.8798	FLRT1	0.00153125	LOC117083003	3.84406
CLEC16A	-2.74783	FMR1	0.00120804	LOC117083047	2.6771
CLEC17A	-2.18678	FMR1NB	0.00120804	LOC117083211	1.08287
CLIC5	-2.63558	FN3K	0.00124732	LOC117083242	1.16154
CLIP1	-2.15007	FN3KRP	0.00124732	LOC117083261	2.83903
CLK4	-2.5543	FOSB	0.0016625	LOC117083466	1.78313
CLNK	-1.9327	FOSL1	0.00153125	LOC117083489	2.99668
CLPB	-1.85713	FOXA3	0.0016625	LOC117083591	5.18398
CLPTM1L	-3.54051	FOXC1	0.00123036	LOC117083627	1.18098
CLUAP1	-2.14279	FOXF2	0.00123036	LOC117083644	3.04587
CLVS1	-2.01516	FOXI2	0.00125089	LOC117083824	1.65943
CLVS2	-2.47111	FOXJ1	0.00124464	LOC117083905	1.54504
CLYBL	-2.07397	FOXK2	0.00124732	LOC117083912	1.38343
CMIP	-1.81296	FOXP3	0.000315179	LOC117084054	1.20015
CMTM3	-1.96619	FOXQ1	0.000842857	LOC117084071	1.54585
CMTM4	-2.40377	FRMD8	0.00153125	LOC117084245	2.48139
CMTR1	-1.79621	FSCN2	0.00124732	LOC117084741	2.28782
CNBD1	-3.22408	FTH1	0.00153125	LOC117084840	1.17625
CNGA3	-1.7918	FTL	0.0016625	LOC117084893	1.24122
CNGB3	-2.79633	FUOM	0.00109018	LOC117084959	1.17408
CNNM2	-2.2308	FUT1	0.0016625	LOC117085111	2.37297
CNNM4	-1.78812	FZD8	0.00146696	LOC117085200	1.37664
CNPY1	-2.33135	GAA	0.00124732	LOC117085349	1.14605
CNST	-2.00454	GAL	0.00153125	LOC117085364	1.56188
CNTN1	-2.22568	GAL3ST3	0.00153125	LOC117085373	2.35771
CNTN5	-3.34547	GALK1	0.00124464	LOC117085421	1.28069
CNTNAP2	-3.0584	GALR2	0.00124464	LOC117085487	1.95897
CNTNAP4	-2.23909	GALR3	0.000203571	LOC117085499	1.02252
CNTNAP5	-3.44855	GANAB	0.00153125	LOC117086113	1.56281
COG2	-1.93287	GATD1	0.000336607	LOC117086374	1.14818
COG6	-2.49856	GATD3A	0.000383036	LOC117086375	1.43741
COG7	-2.48005	GCAT	0.000203571	LOC117086699	1.70779
COL11A1	-2.28806	GCGR	0.00124732	LOC117087052	1.22588
COL13A1	-2.24281	GEMIN7	0.0016625	LOC117087059	3.44087
COL14A1	-1.97511	GGA1	0.000203571	LOC117087108	3.68854
COL19A1	-2.80735	GGA3	0.00124464	LOC117087115	1.7635
COL22A1	-2.69736	GIPR	0.0016625	LOC117087191	1.68082
COL24A1	-1.83708	GJD4	0.00146696	LOC117087293	1.81548
COL4A1	-2.72026	GLA	0.000844643	LOC117087398	7.28958
COL4A2	-2.07748	GLRX3	0.00125089	LOC117087568	2.51382
COL4A3	-2.20345	GMDS	0.00123036	LOC117087586	1.45912
COL4A4	-2.31938	GNG3	0.00153125	LOC117087589	1.7338
COL5A1	-2.91119	GNG8	0.0016625	LOC117087789	1.66738
COLEC10	-2.07158	GPHA2	0.00153125	LOC117087802	1.17935
COLEC11	-1.85992	GPR137	0.00153125	LOC117087817	1.19893
COLEC12	-1.89636	GPR142	0.00124464	LOC117088064	1.41953
COP1	-2.67505	GPR152	0.00153125	LOC117088075	1.49435
COPG2	-2.58614	GPR26	0.00125089	LOC117088230	1.01344
CPA1	-2.8147	GPR4	0.0016625	LOC117088320	1.00812
CPA4	-4.53009	GPR50	0.000625	LOC117088355	1.31508
CPA5	-2.23422	GPRC5C	0.00124464	LOC117088392	1.35264
CPAMD8	-3.39765	GPS1	0.00124732	LOC117088398	1.00416
CPD	-1.97051	GRB2	0.00124464	LOC117088405	1.05728
CPEB1	-1.91864	GRIN2C	0.00124464	LOC117088506	2.08447
CPLX4	-1.89533	GRIN2D	0.0016625	LOC117088518	1.29971
CPNE3	-2.60536	GRK2	0.00153125	LOC117088520	1.21697
CPSF1	-2.1313	GRK5	0.00125089	LOC117088524	1.39433
CPSF7	-2.52348	GRWD1	0.0016625	LOC117088560	1.04847
CPVL	-2.99431	GSTP1	0.00153125	LOC117088588	2.09752
CRADD	-2.09343	GTPBP1	0.000491964	LOC117088620	1.20485
CRB1	-2.51497	HABP4	0.00108393	LOC117088623	1.09254
CREB3L1	-2.18393	HAX1	0.00120804	LOC117088673	1.90964
CRIM1	-1.78913	HCFC1	0.000571429	LOC117088716	1.01558
CRISP1	-2.82136	HEXD	0.00124732	LOC117088759	1.52128
CRISP2	-2.50591	HGS	0.00124732	LOC117088960	1.57888
CRISP3	-2.56022	HID1	0.00124464	LOC117089189	2.12407
CRLS1	-2.28236	HIF3A	0.0016625	LOC117089229	1.2707
CRPPA	-1.78021	HMX2	0.00125089	LOC117089233	1.22636
CRTAC1	-2.23473	HMX3	0.00125089	LOC117089248	1.2195
CRTC2	-2.05649	HNRNPH2	0.000844643	LOC117089302	2.01069
CRTC3	-2.90208	HNRNPUL2	0.00153125	LOC117089423	1.67739
CRYGN	-2.2876	HSD17B14	0.0016625	LOC117089605	1.53619
CRYL1	-2.5199	HSD17B3	0.00108393	LOC117089706	1.69175
CSF2RB	-2.28644	HTRA1	0.00125089	LOC117089826	2.33978
CSGALNACT1	-2.08619	HUS1B	0.000842857	LOC117089916	1.38872
CSMD1	-2.16726	ICOSLG	0.000383036	LOC117089962	1.52187
CSMD2	-2.13981	IDH3G	0.000409821	LOC117090245	1.49661
CSRP3	-2.72665	IDS	0.00114286	LOC117090359	1.13833
CTBP1	-1.77744	IFITM10	0.0014375	LOC117090435	2.38315
CTBP2	-2.67158	IGF2	0.0014375	LOC117090516	1.15075
CTDSPL2	-2.33617	IGFL1	0.0016625	LOC117090518	1.93648
CTNNA1	-2.06831	IGFL2	0.0016625	LOC117090540	1.35535
CTNNA2	-4.2261	IGFL3	0.0016625	LOC117090707	1.46706
CTNNA3	-3.04865	IGFL4	0.0016625	LOC117090839	1.23683
CTNNBL1	-1.95216	IGHMBP2	0.00153125	LOC117090907	1.57358
CTNND2	-1.78717	IKZF5	0.00125089	LOC117090915	1.8021
CTR9	-1.96037	INAFM1	0.0016625	LOC117091046	2.44027
CTTNBP2	-2.21602	INCENP	0.00153125	LOC117091145	4.80892
CUBN	-1.92189	INPP5A	0.00109018	LOC117091357	1.85138
CUEDC1	-2.11884	INPP5F	0.00125089	LOC117091412	1.1728
CUL3	-1.81592	INS	0.0014375	LOC117091848	1.12267
CUNH10orf99	-2.4908	INSYN2A	0.00125089	LOC117092057	2.25165
CUNH11orf94	-2.06353	INTS5	0.00153125	LOC117092227	1.70136
CUNH11orf96	-1.82514	IRAK1	0.000571429	LOC117092417	2.32229
CUNH12orf29	-1.95304	IRF2BP1	0.0016625	LOC117092439	1.3404
CUNH12orf73	-1.78646	IRF4	0.000555357	LOC117092440	1.01596
CUNH15orf41	-1.8152	IRF7	0.0002125	LOC117092484	1.50343
CUNH17orf64	-2.97916	ITGB4	0.00124464	LOC117092604	1.22956
CUNH1orf167	-2.32669	IZUMO1	0.0016625	LOC117092621	1.39342
CUNH1orf198	-2.6983	JAKMIP3	0.00152321	LOC117092630	1.7731
CUNH1orf21	-2.09685	JMJD6	0.00124464	LOC117092700	1.1664
CUNH1orf87	-2.11263	JOSD1	0.000491964	LOC117092749	1.58683
CUNH1orf94	-2.15238	JPT1	0.00124464	LOC117092824	1.37126
CUNH20orf202	-1.8462	KAT5	0.00153125	LOC117093027	1.86373
CUNH20orf85	-2.26807	KCNJ14	0.0016625	LOC117093296	1.02774
CUNH22orf23	-2.27063	KCNJ16	0.0009125	LOC117093369	1.0159
CUNH2orf83	-2.2547	KCNJ2	0.0009125	LOC117093525	1.27348
CUNH5orf34	-1.96412	KCNJ4	0.000491964	LOC117093527	1.01016
CUNH5orf49	-1.86184	KCNK4	0.00153125	LOC117093528	1.33436
CUNH6orf52	-2.05124	KCNK7	0.00153125	LOC117093559	1.27231
CUNH8orf76	-1.8117	KCNQ1	0.00153125	LOC117093606	1.54347
CUNH8orf89	-1.93982	KCTD2	0.00124464	LOC117093608	1.22482
CUNH9orf135	-1.76651	KDELR1	0.0016625	LOC117093610	1.24148
CUNH9orf78	-1.88328	KDELR3	0.000491964	LOC117093612	1.01501
CUX1	-2.16012	KDM2A	0.00153125	LOC117093650	2.05229
CWC22	-2.24085	KIF19	0.00124464	LOC117093716	1.01792
CWC27	-1.87075	KLC2	0.00153125	LOC117093742	3.1672
CYRIB	-2.41532	KLC3	0.0016625	LOC117093745	1.10521
DAAM2	-2.41171	KLHL15	0.000413393	LOC117093753	1.63162
DAB1	-2.28053	KLHL4	0.000435714	LOC117093786	2.25373
DACH2	-1.76881	KMT5B	0.00153125	LOC117093789	1.96798
DAPK2	-2.18867	KNDC1	0.00109018	LOC117093945	1.87927
DCAF13	-1.9098	KPTN	0.0016625	LOC117093949	1.17675
DCAF4	-1.78583	LAMTOR3	0.00126964	LOC117094229	1.44751
DCDC2	-1.82794	LGALS1	0.000203571	LOC117094240	3.98606
DCLK1	-2.98556	LGALS12	0.00153125	LOC117094286	1.74322
DCLRE1A	-3.09656	LGALS2	0.000203571	LOC117094424	2.06466
DCLRE1C	-2.25732	LGALS3BP	0.00124464	LOC117094515	1.0025
DCTN4	-1.90469	LHPP	0.00125089	LOC117094670	1.11175
DDAH1	-1.87731	LLGL2	0.00124464	LOC117094808	1.24554
DDX19A	-2.40402	LMNTD2	0.0002125	LOC117094882	2.58784
DDX31	-2.5518	LOC117061974	0.000625	LOC117095161	4.97566
DEFB114	-1.8424	LOC117062648	0.000409821	LOC117095166	1.20597
DEK	-2.32018	LOC117062667	0.00121161	LOC117095195	1.07959
DENND1A	-1.81332	LOC117062690	0.00121161	LOC117095196	1.48516
DENND5A	-2.10881	LOC117062694	0.00121161	LOC117095257	1.11386
DEPDC1B	-1.79474	LOC117062743	0.000571429	LOC117095262	1.46597
DEPDC5	-1.82011	LOC117064050	0.000883929	LOC117095263	1.34841
DEPDC7	-2.00334	LOC117064054	0.00126964	LOC117095263	1.15405
DEPTOR	-2.21438	LOC117064058	0.000883929	LOC117095320	1.22547
DERL3	-1.94577	LOC117064072	0.00126964	LOC117095387	1.05392
DGCR8	-1.79911	LOC117064104	0.00126964	LOC117095643	1.20003
DGKB	-1.85856	LOC117064124	0.00126964	LOC117095678	2.36764
DGKI	-3.20551	LOC117064140	0.00126964	LOC117095901	2.39166
DHRS3	-2.02328	LOC117064143	0.00126964	LOC117095913	1.17302
DHRSX	-2.47742	LOC117064229	0.00125089	LOC117095951	1.43389
DHX35	-2.67458	LOC117064262	0.00125089	LOC117096080	1.23703
DIAPH2	-2.02908	LOC117064596	0.00147054	LOC117096479	2137.6
DIDO1	-1.94153	LOC117064685	0.000289286	LOC117096494	1.0606
DIP2B	-2.1083	LOC117064699	0.00125089	LOC117096499	1.14198
DIS3L2	-2.02812	LOC117064704	0.00125089	LOC117096500	2.19908
DISC1	-3.07394	LOC117064747	0.00125089	LOC117096506	1.59779
DISP1	-2.56317	LOC117064823	0.00125089	LOC117096508	1.76041
DLC1	-3.05072	LOC117064897	0.00125089	LOC117096534	1.02899
DLG2	-3.469	LOC117064901	0.00125089	LOC117096570	2.79801
DLGAP1	-2.19601	LOC117064906	0.00125089	LOC117096735	2.41605
DLGAP2	-2.53528	LOC117065097	0.00125089	LOC117096853	3.66401
DLGAP5	-1.88055	LOC117065105	0.00125089	LOC117096895	2.08517
DMD	-2.74853	LOC117065110	0.00125089	LOC117097251	1.24079
DMXL1	-2.15554	LOC117065115	0.00125089	LOC117097277	1.4152
DNAAF1	-2.22648	LOC117065123	0.00125089	LOC117097315	1.3321
DNAH10	-1.87471	LOC117065200	0.00125089	LOC117097388	1.52344
DNAH11	-2.91726	LOC117065207	0.00125089	LOC117097392	1.3104
DNAH17	-1.77563	LOC117065289	0.00125089	LOC117097394	1.26558
DNAH3	-2.67962	LOC117065474	0.00125089	LOC117097417	1.28205
DNAH5	-2.48776	LOC117065491	0.00125089	LOC117097439	2.11023
DNAH7	-2.77214	LOC117065671	0.00125089	LOC117098087	1.58856
DNAH9	-2.12826	LOC117065772	0.00125089	LOC117098349	1.16226
DNAI2	-1.98761	LOC117065833	0.00125089	LOC117098492	1.07677
DNAJB6	-2.46861	LOC117065838	0.00125089	LOC117098733	1.03692
DNAJC1	-2.20374	LOC117065857	0.00125089	LOC117098767	1.35166
DNAJC11	-3.68758	LOC117065912	0.00125089	LOC117098797	1.63618
DNAJC3	-1.88667	LOC117065920	0.00125089	LOC117098890	1.26679
DNER	-1.85649	LOC117065925	0.00125089	LOC117099020	2.25638
DNM3	-2.64308	LOC117065931	0.00125089	LOC117099067	1.85938
DNMBP	-2.46393	LOC117066354	0.00124732	LOC117099254	1.22988
DNMT1	-2.06609	LOC117066374	0.00124732	LOC117099260	1.94805
DOCK1	-2.17125	LOC117066375	0.00124732	LOC117099436	1.30428
DOCK10	-3.09098	LOC117066381	0.00124732	LOC117099455	2.19635
DOCK2	-3.17313	LOC117066387	0.00124732	LOC117099693	1.17084
DOCK4	-2.97386	LOC117066388	0.00124732	LOC117099751	2.44138
DOCK9	-2.78254	LOC117066390	0.00124732	LONRF1	1.58601
DOK2	-1.79677	LOC117066394	0.00124732	LPCAT3	2.08211
DOK5	-2.76334	LOC117066403	0.00124732	LRIG2	1.64008
DOK6	-3.43498	LOC117066404	0.00124732	LRRC74B	1.05646
DOK7	-2.07757	LOC117066460	0.00124464	LSM14A	2.46185
DPM1	-2.23743	LOC117066461	0.00124464	LUZP4	1.28733
DPP10	-2.47036	LOC117066462	0.0009125	MAGEA8	1.3928
DPP6	-3.2927	LOC117066465	0.0009125	MAGEB5	1.12796
DPT	-2.02942	LOC117066466	0.00124464	MAGIX	1.26026
DPYD	-2.07058	LOC117066468	0.00124464	MALRD1	1.23478
DRC1	-2.83891	LOC117066469	0.00124464	MALSU1	1.27961
DRG1	-1.87752	LOC117066470	0.00124464	MAN1A2	1.01888
DSC2	-2.24215	LOC117066472	0.00124732	MAP10	1.30348
DSCAM	-2.97394	LOC117066569	0.0009125	MAP1B	1.11063
DSG1	-2.15367	LOC117066572	0.00124464	MAPK1IP1L	2.07478
DST	-2.47322	LOC117066573	0.00124464	MARCHF8	1.04616
DTD1	-2.33047	LOC117066576	0.00124732	MCL1	2.78689
DTNBP1	-1.8596	LOC117066591	0.000266964	MED12	1.32605
DTWD2	-2.24395	LOC117066592	0.000266964	MED31	1.33645
DUSP14	-2.10511	LOC117066593	0.000273214	MEI1	1.27088
DYM	-2.0248	LOC117066599	0.000666071	METTL1	1.57683
DYNC1H1	-2.61501	LOC117066600	0.000273214	MGAT2	1.52345
DYNC1I1	-1.8218	LOC117066602	0.0009125	MICB	1.17817
DYNC2H1	-1.96331	LOC117066607	0.0009125	MMADHC	1.32025
EBF1	-2.66066	LOC117066608	0.0009125	MOB1A	5.28478
EBF2	-2.6601	LOC117066609	0.0009125	MOSMO	1.18814
ECM2	-2.06769	LOC117066611	0.0009125	MRGPRX2	1.02274
ECPAS	-2.11936	LOC117066619	0.0009125	MRPL19	1.15659
EDARADD	-2.2277	LOC117066620	0.0009125	MRPL2	1.13845
EDDM3A	-2.48316	LOC117066623	0.00124464	MRPL22	2.13712
EDDM3B	-1.98672	LOC117066624	0.00124464	MRPL39	1.49566
EDIL3	-2.42064	LOC117066632	0.00124464	MRPS23	1.23702
EEF2K	-3.37981	LOC117066635	0.00124464	MRPS7	1.17498
EFCAB2	-2.32839	LOC117066636	0.00124464	MSRB2	1.3211
EFCAB5	-2.2665	LOC117066642	0.00124464	MTO1	2.20826
EFCAB6	-2.20682	LOC117066645	0.00124464	MTUS2	1.1043
EFNA5	-2.33053	LOC117066657	0.00124464	MUC12	1.00031
EFNB2	-2.16786	LOC117066667	0.00124464	MUC22	1.06061
EGFLAM	-2.00389	LOC117066668	0.00124464	MUCL3	1.44086
EGFR	-2.18078	LOC117066677	0.00124464	MYH13	1.73811
EGLN3	-2.27562	LOC117066692	0.00124464	MYL2	1.09029
EGR2	-1.87427	LOC117066694	0.00124464	MYNN	1.02566
EHBP1	-2.14202	LOC117066701	0.00124464	MYOM3	1.29732
EIF3A	-2.84062	LOC117066705	0.000417857	N6AMT1	2.03601
EIF3F	-2.5939	LOC117066713	0.00124464	NCR3LG1	1.38273
EIF4A3	-1.82941	LOC117066716	0.00124464	NDRG3	1.11221
EIF5B	-2.56331	LOC117066732	0.00124464	NDUFA4	2.8292
EIPR1	-1.81456	LOC117066733	0.00124464	NDUFB1	1.23889
ELFN2	-1.86413	LOC117066734	0.00124464	NDUFS2	1.0405
ELL2	-2.00541	LOC117066735	0.00124464	NDUFS5	1.22283
ELOVL7	-2.17823	LOC117066743	0.00124464	NEK4	3.33825
ELP3	-2.08136	LOC117066744	0.00124464	NIBAN1	2.04846
ENGASE	-1.88056	LOC117066752	0.00124464	NIT2	2.00356
ENKUR	-1.82544	LOC117066753	0.00124464	NLRP13	1.84052
ENOX1	-3.20414	LOC117066754	0.00124464	NONO	1.01343
ENPP1	-2.19919	LOC117066755	0.00124464	NOP56	1.09256
ENTPD1	-2.20022	LOC117066759	0.00124464	NOTCH4	1.46307
ENTPD6	-1.82666	LOC117066760	0.00124464	NPEPPS	1.49449
EP300	-1.7745	LOC117066763	0.00124464	NSD3	1.02274
EPB41L1	-2.52575	LOC117066767	0.00124464	NUCKS1	1.20421
EPB41L2	-1.80677	LOC117066768	0.00124464	NUDT15	1.06653
EPB41L3	-2.39615	LOC117066770	0.00124464	NUP35	1.09665
EPB41L4A	-1.87496	LOC117066774	0.00124464	ODF2L	1.08139
EPHB2	-2.08631	LOC117066775	0.00124464	OOEP	2.49811
EPHX2	-2.56261	LOC117066778	0.00124464	PARP4	1.14143
EPM2A	-2.25598	LOC117066787	0.00124732	PATL1	1.49921
EPN2	-2.12152	LOC117066788	0.00124464	PAXBP1	1.99309
EPS15L1	-2.63646	LOC117066791	0.00124732	PCBP2	1.00492
EPX	-2.66899	LOC117066805	0.00124732	PCNP	1.09112
EQTN	-2.38491	LOC117066806	0.00124732	PCNX2	1.06605
ERC1	-2.91888	LOC117066809	0.00124732	PDCD2	1.13532
ERCC4	-2.04928	LOC117066810	0.00124732	PFDN1	1.02798
ERGIC1	-2.56253	LOC117066818	0.00124732	PGPEP1	1.32135
ERI1	-1.83921	LOC117066819	0.00124732	PIP5K1A	1.19791
ERI3	-1.89628	LOC117066822	0.000375	PKHD1	1.66319
ERO1B	-2.87589	LOC117066823	0.00124732	PNMA6F	2.45869
ERP27	-1.8818	LOC117066829	0.00124732	POLE4	1.16269
ESRRG	-2.39047	LOC117066837	0.00124732	POMP	1.63662
ESYT2	-2.16549	LOC117066844	0.00124732	PPBP	1.04773
ETFA	-2.50143	LOC117066845	0.00124732	PPCS	1.22533
ETHE1	-1.90889	LOC117066864	0.000417857	PPP1R14D	1.61586
ETNK2	-1.79898	LOC117068054	0.00124464	PPP4R2	1.30004
EXOC4	-2.17548	LOC117068058	0.00124464	PRCP	1.12865
EXOC6B	-2.34729	LOC117068081	0.00124464	PRR11	2.10424
EXOSC3	-2.26148	LOC117068082	0.00124464	PRR3	1.27792
EXOSC8	-2.00772	LOC117068089	0.00124464	PRRC2A	1.60978
EXPH5	-1.79558	LOC117068095	0.00124464	PRSS47	1.6386
EXT2	-2.24986	LOC117068096	0.0009125	PRSS48	1.64316
EXTL1	-2.43118	LOC117068097	0.00124464	PSMB1	1.17038
EXTL3	-2.02144	LOC117068119	0.00124732	PTMA	1.02119
EYA1	-2.07131	LOC117068121	0.00124464	PTMS	1.00002
EYA2	-2.49482	LOC117068129	0.00124732	PTRH2	1.59598
EYS	-2.2005	LOC117068150	0.00124464	PUDP	1.91792
EZH2	-2.75542	LOC117068156	0.00124464	PUS3	1.08803
FABP6	-2.30155	LOC117068170	0.00124464	RAB13	1.03374
FADS2	-1.98082	LOC117068425	0.000369643	RAB2A	1.90957
FAIM2	-1.93445	LOC117068564	0.000316071	RAB4A	1.20874
FAM107B	-2.74154	LOC117068759	0.000788393	RABGEF1	1.40528
FAM118A	-2.12705	LOC117069243	0.000788393	RAD51AP1	1.0202
FAM120A	-2.49789	LOC117069666	0.000788393	RALYL	1.91557
FAM13C	-2.09314	LOC117069785	0.000788393	RANBP17	1.94537
FAM155A	-1.92744	LOC117069814	0.00125089	RANBP2	1.8798
FAM160B1	-2.02791	LOC117069841	0.000788393	RAP1B	1.13188
FAM166A	-2.1543	LOC117069876	0.00125089	RARS2	1.91832
FAM189A1	-2.04943	LOC117069881	0.00125089	RBM43	1.01728
FAM189A2	-1.92152	LOC117069932	0.00125089	RINL	2.57526
FAM210A	-2.21086	LOC117069934	0.00125089	RIOK2	1.02539
FAM227B	-1.8227	LOC117069938	0.00125089	RNASE2	1.01734
FAM228A	-2.69398	LOC117069988	0.000203571	RNF141	1.94254
FAM71C	-1.8303	LOC117070062	0.000203571	RNF2	1.19556
FAM71F1	-1.85106	LOC117070065	0.000203571	RNF5	1.71092
FAM72A	-2.04285	LOC117070134	0.000203571	RP1L1	2.00195
FAM78B	-1.97824	LOC117070165	0.000203571	RPL7	1.08496
FAM83D	-2.65827	LOC117070184	0.000203571	RPL7L1	1.1325
FAM83E	-1.86376	LOC117070192	0.000203571	RPL9	1.51728
FANCI	-2.10271	LOC117070358	0.000491964	RPS27L	2.10225
FANCL	-1.87635	LOC117070384	0.000641071	RTL3	1.16908
FARP1	-2.09649	LOC117070385	0.000491964	SBDS	1.11819
FARP2	-2.00136	LOC117070407	0.000641071	SDK1	1.08323
FASTKD3	-1.83503	LOC117070422	0.000491964	SERBP1	1.11409
FAT2	-2.14406	LOC117070539	0.000491964	SERBP1	1.38388
FBN2	-2.46166	LOC117070549	0.000491964	SERF2	4.44271
FBXL16	-1.76985	LOC117070602	0.000203571	SHLD1	1.62665
FBXL7	-1.86199	LOC117071114	0.00163839	SHQ1	1.01286
FBXO17	-2.06208	LOC117071252	0.00104196	SIGLEC11	1.21735
FBXO21	-1.80784	LOC117071253	0.00104196	SINHCAF	1.40344
FBXO34	-2.63858	LOC117071291	0.00163839	SLC25A52	1.39768
FBXO44	-2.37897	LOC117074072	0.000573214	SLCO1A2	2.72315
FBXO6	-1.96421	LOC117074079	0.000573214	SLCO1B3	1.00401
FBXW11	-2.95748	LOC117074136	0.000413393	SMIM4	1.28545
FCGR1A	-2.73908	LOC117074144	0.000413393	SNRPD1	1.1544
FER1L6	-1.91113	LOC117074265	0.000413393	SP3	1.08032
FES	-1.78217	LOC117074282	0.000413393	SPRYD4	1.05734
FGD3	-1.9119	LOC117074304	0.000573214	SPTLC2	1.72591
FGD6	-2.02079	LOC117074308	0.000573214	SREK1IP1	2.54401
FGF1	-2.58673	LOC117074328	0.000573214	SRP72	1.23839
FGF10	-1.82722	LOC117074343	0.000413393	SRRM5	1.66549
FGF14	-2.07651	LOC117074348	0.000413393	SRSF10	1.0287
FGFR2	-2.04816	LOC117074351	0.000413393	SSBP2	1.48959
FHOD3	-2.45938	LOC117074355	0.000573214	ST3GAL3	1.20627
FILIP1	-2.37728	LOC117074360	0.000413393	STBD1	1.0795
FJX1	-1.99628	LOC117074364	0.000734821	STMP1	1.50478
FKBP6	-1.87794	LOC117074374	0.000734821	STX18	1.02304
FKBP7	-2.03891	LOC117074380	0.000770536	SUDS3	1.06579
FKTN	-2.16359	LOC117074396	0.000734821	SZRD1	1.45562
FLRT2	-2.48839	LOC117074441	0.000734821	SZRD1	1.34577
FLT1	-2.46692	LOC117074564	0.000734821	TAF1	2.95791
FLVCR1	-1.99002	LOC117074569	0.000734821	TAF4B	1.36771
FLYWCH2	-1.85744	LOC117074575	0.000770536	TBC1D28	1.51315
FMN1	-2.14818	LOC117074583	0.000655357	TBC1D29P	1.09698
FMNL2	-2.04008	LOC117074945	0.000740179	TBCA	1.28159
FN1	-1.782	LOC117074956	0.000740179	TBL1XR1	1.76577
FNBP1	-1.8668	LOC117074974	0.000740179	TCEAL4	1.34507
FNDC1	-3.45696	LOC117075205	0.000740179	TDRD1	1.24287
FNDC3A	-1.94066	LOC117075218	0.000325	TEX29	1.91883
FNDC7	-1.925	LOC117075301	0.000686607	TFAM	1.63133
FOCAD	-2.04763	LOC117075740	0.000660714	TFB2M	1.19072
FOXC1	-1.85189	LOC117077225	0.000699107	TFB2M	2.49758
FOXF2	-1.79237	LOC117077334	0.000513393	THSD7B	1.12773
FOXI2	-1.91937	LOC117077341	0.000513393	TMEM258	1.14437
FOXK1	-2.0421	LOC117077389	0.000513393	TMEM33	1.1735
FOXP2	-3.29836	LOC117077465	0.00120804	TMTC3	1.37244
FPR2	-1.78317	LOC117077602	0.00126696	TOR1A	1.03385
FREM1	-2.53313	LOC117078037	0.000513393	TOX4	1.01855
FREM2	-2.47665	LOC117078061	0.00120804	TPTE2	1.13391
FRK	-2.44244	LOC117078098	0.00114286	TRAF3IP1	1.03989
FRMD1	-1.92325	LOC117078166	0.00120804	TRIP11	1.42319
FRMD3	-2.05806	LOC117078411	0.00114286	TROAP	1.57262
FRMD4A	-2.54804	LOC117078487	0.000261607	TTC14	1.37958
FRMD5	-1.99635	LOC117078574	0.00120804	TTC14	1.19558
FRMPD1	-2.20363	LOC117078584	0.00120804	TTC34	1.20091
FRMPD2	-3.58504	LOC117079786	0.00153125	TTF2	1.23776
FRY	-1.7805	LOC117079813	0.00153125	TTLL3	2.12391
FSCN3	-2.03896	LOC117079822	0.00153125	TWF1	1.01267
FSD1	-2.21213	LOC117079828	0.00153125	UBD	1.77632
FSD1L	-2.33562	LOC117079845	0.0002125	UBE2N	3.31369
FSIP1	-2.31866	LOC117079847	0.000336607	UPF3A	1.22415
FSTL4	-2.44866	LOC117079856	0.00113036	USH2A	1.35575
FTH1	-1.82754	LOC117079861	0.000336607	VDAC3	1.35818
FTMT	-2.32732	LOC117079864	0.00153125	VIRMA	1.12751
FTO	-2.22276	LOC117079892	0.00113036	VKORC1L1	2.67303
FURIN	-2.04696	LOC117079969	0.00153125	VWDE	1.50365
FUT9	-1.88371	LOC117080054	0.00153125	VWF	1.04924
FXYD5	-1.78071	LOC117080059	0.00153125	WASHC3	2.28993
FYB2	-2.86573	LOC117080133	0.00153125	ZAN	1.62801
G3BP1	-2.67058	LOC117080167	0.00153125	ZCCHC10	3.244
GABBR2	-1.89414	LOC117080211	0.00153125	ZFAND1	1.35258
GABRA5	-2.09573	LOC117080271	0.00153125	ZFP57	1.60352
GABRB3	-2.71779	LOC117080284	0.00153125	ZFR	2.14589
GABRG3	-2.21124	LOC117080285	0.00153125	ZNF251	1.6741
GALK2	-1.8227	LOC117080325	0.00153125	ZNF35	1.15126
GALNT1	-3.27142	LOC117080332	0.00153125	ZNF43	2.01659
GALNT10	-2.09018	LOC117080333	0.00153125	ZNF441	1.71608
GALNT14	-2.3653	LOC117080334	0.00153125	ZNF561	1.04886
GALNT17	-2.15904	LOC117080335	0.00153125	ZNF614	1.10474
GALNT6	-2.36052	LOC117080336	0.00153125	ZNF674	1.1127
GALNT9	-1.97853	LOC117080337	0.00153125	ZNF680	1.13099
GANC	-1.82237	LOC117080338	0.00153125	ZNF839	1.20382
GAREM1	-2.92184	LOC117080354	0.00153125	ZNF85	1.7801
GARRE1	-2.58703	LOC117080442	0.00153125	ZNF92	1.0633
GAS2	-2.53443	LOC117080444	0.00153125	ZSWIM2	1.02353
GAS7	-3.15152	LOC117080445	0.00153125
GATA4	-2.11287	LOC117080451	0.00153125
GATAD2A	-2.18043	LOC117080475	0.00153125
GATD3A	-1.9484	LOC117080487	0.00153125
GBP3	-2.53184	LOC117080595	0.00153125
GBX2	-2.00721	LOC117080605	0.00153125
GCH1	-2.09055	LOC117080610	0.00153125
GCNT2	-2.3211	LOC117080614	0.00153125
GDF1	-2.07997	LOC117080615	0.00153125
GEN1	-2.04967	LOC117080651	0.00153125
GFAP	-2.17603	LOC117080652	0.00153125
GFRA3	-1.8548	LOC117080653	0.00153125
GGACT	-1.92213	LOC117080680	0.00153125
GHR	-2.41255	LOC117080703	0.00153125
GJA10	-1.79094	LOC117080712	0.0014375
GLB1L2	-2.12531	LOC117080713	0.0014375
GLCCI1	-2.41433	LOC117080724	0.00153125
GLCE	-2.03686	LOC117080729	0.00153125
GLI3	-1.96767	LOC117080766	0.0014375
GLIS1	-1.95324	LOC117080790	0.0014375
GLIS3	-2.06635	LOC117080804	0.00153125
GLMN	-2.82357	LOC117080818	0.0002125
GLRA1	-2.06348	LOC117080860	0.00153125
GLRX	-2.15256	LOC117080861	0.00153125
GLT8D2	-1.84043	LOC117080929	0.00153125
GMDS	-3.30297	LOC117080938	0.00153125
GNAI1	-2.34269	LOC117080945	0.00153125
GNAQ	-3.04704	LOC117080964	0.0014375
GNB1	-2.46653	LOC117080967	0.0014375
GNG14	-1.79227	LOC117080975	0.0014375
GOLM2	-2.48471	LOC117080977	0.00153125
GP6	-2.17669	LOC117080987	0.00153125
GPATCH4	-1.84703	LOC117081007	0.00153125
GPC3	-1.94855	LOC117081012	0.00153125
GPC5	-2.54532	LOC117081013	0.0014375
GPC6	-2.65441	LOC117081015	0.00153125
GPHN	-1.80736	LOC117081042	0.00153125
GPI	-2.02454	LOC117081043	0.00153125
GPLD1	-2.21596	LOC117081060	0.00153125
GPR132	-1.90941	LOC117081064	0.00153125
GPR137B	-1.91746	LOC117081096	0.00153125
GPR139	-2.12886	LOC117081107	0.00153125
GPR155	-1.86843	LOC117081109	0.00153125
GPR176	-2.07599	LOC117081118	0.00153125
GPR20	-2.61045	LOC117081121	0.00153125
GRAMD1B	-1.80492	LOC117081122	0.00153125
GRAP2	-3.3367	LOC117081126	0.00153125
GRIA1	-3.6806	LOC117081197	0.00153125
GRIA4	-2.35163	LOC117081198	0.00153125
GRID1	-2.42277	LOC117081204	0.00153125
GRIK2	-2.26829	LOC117081414	0.00153125
GRIK4	-1.77934	LOC117081415	0.00153125
GRIN3A	-2.50326	LOC117081416	0.00153125
GRIP1	-1.77843	LOC117081417	0.00153125
GRK3	-2.56041	LOC117081428	0.00153125
GRM1	-1.95795	LOC117081503	0.0014375
GRM5	-2.65048	LOC117081612	0.0014375
GRM8	-2.93761	LOC117081646	0.00153125
GRPEL1	-2.26925	LOC117081707	0.00153125
GRXCR2	-2.27723	LOC117081720	0.00153125
GSDME	-1.78718	LOC117081732	0.00153125
GSE1	-2.34603	LOC117081733	0.00153125
GSG1L	-2.3928	LOC117081737	0.00153125
GSR	-2.46855	LOC117081738	0.00153125
GSTO2	-2.14486	LOC117081740	0.00153125
GTF3C1	-1.80527	LOC117081798	0.00153125
GUCA2B	-1.90683	LOC117081802	0.00153125
GULP1	-3.00791	LOC117081805	0.00153125
HABP4	-2.53663	LOC117081806	0.00153125
HACE1	-2.53814	LOC117081810	0.00153125
HAUS1	-1.95122	LOC117081831	0.000336607
HCN1	-2.10198	LOC117081837	0.00153125
HCRTR2	-3.41182	LOC117081848	0.00153125
HDAC1	-2.18666	LOC117081849	0.00153125
HDAC4	-2.50769	LOC117081850	0.00153125
HDLBP	-2.1464	LOC117081851	0.00153125
HECW1	-1.80043	LOC117081852	0.00153125
HECW2	-2.04505	LOC117081853	0.00153125
HELZ2	-2.04492	LOC117081856	0.00153125
HEPACAM2	-2.19786	LOC117081857	0.00153125
HEXA	-1.86314	LOC117081859	0.00153125
HEXIM2	-2.00907	LOC117081871	0.00153125
HGS	-1.89601	LOC117081872	0.000336607
HIPK2	-2.15244	LOC117081876	0.00153125
HIVEP1	-2.77204	LOC117081897	0.00153125
HIVEP3	-1.84047	LOC117081901	0.00153125
HK1	-2.15028	LOC117081913	0.00153125
HLF	-1.87045	LOC117081914	0.00153125
HMBOX1	-1.8209	LOC117081935	0.00153125
HMCN1	-2.20513	LOC117081937	0.00153125
HMCN2	-2.17076	LOC117081941	0.00153125
HOOK1	-2.33219	LOC117082028	0.00109018
HOOK3	-2.01477	LOC117082217	0.00146696
HPD	-2.06912	LOC117082285	0.00109018
HPS1	-1.8382	LOC117082286	0.00109018
HPSE2	-2.51297	LOC117082514	0.00109018
HRH2	-1.78308	LOC117082517	0.00109018
HS3ST3A1	-2.83722	LOC117082518	0.00109018
HS6ST2	-2.02413	LOC117082609	0.00140714
HS6ST3	-3.25423	LOC117082655	0.00146696
HSBP1	-2.5812	LOC117082716	0.00140714
HTR2A	-1.79656	LOC117082755	0.000545536
HTR5A	-3.51286	LOC117082782	0.00109018
HTT	-2.46594	LOC117082790	0.00109018
HUS1	-1.79434	LOC117082792	0.00109018
HYDIN	-2.86	LOC117082819	0.00140714
ICE1	-2.04095	LOC117082862	0.00140714
IDO2	-1.98824	LOC117082872	0.00109018
IFNE	-2.18331	LOC117082873	0.00109018
IFNGR1	-2.20088	LOC117082874	0.00109018
IFNK	-1.83121	LOC117082974	0.000655357
IFT27	-2.14307	LOC117082992	0.00157679
IFT81	-1.80632	LOC117083047	0.000627679
IGF1R	-1.85858	LOC117083048	0.000657143
IGF2BP3	-2.46676	LOC117083075	0.000310714
IGFN1	-2.12098	LOC117083083	0.000310714
IGHMBP2	-1.94226	LOC117083123	0.000697321
IGSF3	-2.56002	LOC117083132	0.000697321
IGSF5	-2.51129	LOC117083165	0.000301786
IKZF2	-1.87583	LOC117083188	0.001
IL13	-1.86493	LOC117083195	0.001
IL18RAP	-1.78315	LOC117083199	0.001
IL19	-2.42179	LOC117083232	0.000664286
IL1RAPL1	-1.79222	LOC117083245	0.00146696
IL20RA	-1.92654	LOC117083277	0.00146696
IL24	-1.81322	LOC117083310	0.00146696
IL4	-2.5341	LOC117083388	0.000916964
IL6ST	-2.02872	LOC117083417	0.000833036
IL7	-1.81882	LOC117083429	0.00112946
IMMP2L	-3.00594	LOC117083437	0.000570536
IMPG1	-1.88392	LOC117083444	0.000570536
INF2	-2.13475	LOC117083449	0.00139018
ING5	-2.00395	LOC117083466	0.000346429
INO80	-2.72901	LOC117083472	0.000464286
INPP5B	-1.92936	LOC117083547	0.000189286
INSR	-1.94384	LOC117083548	0.000636607
INSYN2A	-2.17125	LOC117083560	0.000727679
INSYN2B	-3.17313	LOC117083569	0.00161607
INTS2	-2.286	LOC117083612	0.00112946
INTS8	-2.2693	LOC117083652	0.00112946
INVS	-2.53994	LOC117083693	0.00107857
IPO11	-2.41001	LOC117083699	0.000783929
IPO5	-2.04314	LOC117083711	0.000783929
IQANK1	-2.23465	LOC117083719	0.000783929
IQCA1	-2.17048	LOC117083748	0.000708036
IQGAP1	-2.54597	LOC117083756	0.00065625
IQSEC2	-1.99751	LOC117083777	0.000708036
IQSEC3	-2.19481	LOC117083784	0.00139554
IRGM	-3.34527	LOC117083813	0.000732143
ITCH	-2.73609	LOC117083827	0.000736607
ITGA8	-2.63818	LOC117083830	0.00112946
ITGB1	-2.72691	LOC117083834	0.000736607
ITPK1	-2.24562	LOC117083886	0.00112946
ITPKB	-1.89719	LOC117083905	0.000378571
ITPR2	-1.97423	LOC117083929	0.000779464
ITPRIP	-2.11986	LOC117083940	0.000529464
ITSN2	-2.69398	LOC117083944	0.000529464
IWS1	-1.92239	LOC117083953	0.000529464
JAM2	-2.30542	LOC117083957	0.000529464
JAZF1	-2.08936	LOC117083992	0.00115714
JMJD1C	-2.05872	LOC117084000	0.00115714
JUP	-1.85898	LOC117084074	0.000463393
KAT7	-2.04265	LOC117084085	0.000783929
KAZN	-2.7732	LOC117084135	0.000397321
KCNC1	-1.99659	LOC117084140	0.000258036
KCNC3	-2.21675	LOC117084146	0.000258036
KCND2	-4.11146	LOC117084150	0.000258036
KCND3	-2.08473	LOC117084156	0.000258036
KCNG1	-2.31423	LOC117084158	0.000258036
KCNH5	-2.27711	LOC117084161	0.000258036
KCNH7	-1.97694	LOC117084170	0.000258036
KCNJ1	-2.06422	LOC117084329	0.000216071
KCNJ16	-2.51377	LOC117084330	0.000216071
KCNJ6	-2.78485	LOC117084331	0.000216071
KCNK1	-2.33329	LOC117084336	0.000216071
KCNK10	-2.58141	LOC117084342	0.000216071
KCNK2	-2.85328	LOC117084344	0.000216071
KCNK6	-1.97073	LOC117084350	0.000216071
KCNMA1	-1.88968	LOC117084354	0.000529464
KCNMB4	-2.53839	LOC117084433	0.00142679
KCNQ3	-2.2484	LOC117084440	0.00142679
KCNT2	-2.22263	LOC117084525	0.000844643
KCTD16	-2.10808	LOC117084579	0.00107143
KDM1A	-2.07809	LOC117084595	0.00107143
KDM1B	-2.74526	LOC117084643	0.00126875
KDM3B	-2.17987	LOC117084670	0.0015375
KDM4B	-2.48221	LOC117084687	0.0015375
KDM4C	-2.26528	LOC117084773	0.000378571
KDM8	-2.02701	LOC117084784	0.000378571
KHDRBS1	-2.37496	LOC117084934	0.000544643
KHDRBS2	-3.09195	LOC117085066	0.00144286
KHDRBS3	-2.42345	LOC117085067	0.00144286
KIAA0040	-1.969	LOC117085074	0.00144286
KIAA0319L	-2.1188	LOC117085079	0.00144286
KIAA0556	-2.79354	LOC117085142	0.00130089
KIAA0753	-2.31111	LOC117085156	0.00130089
KIAA1671	-2.04852	LOC117085164	0.00130089
KIAA2026	-2.23216	LOC117085168	0.00130089
KIF11	-2.12286	LOC117085262	0.000414286
KIF13A	-3.14476	LOC117085299	0.000538393
KIF13B	-2.74093	LOC117085318	0.000345536
KIF20B	-2.14425	LOC117085337	0.0003125
KIF21B	-1.89456	LOC117085354	0.00118304
KIF26B	-2.3149	LOC117085359	0.00123125
KIF2A	-2.19824	LOC117085447	0.00108214
KIF3A	-2.59781	LOC117085449	0.00108214
KL	-1.79921	LOC117085452	0.00108214
KLF12	-2.23369	LOC117085458	0.00108214
KLF7	-1.99061	LOC117085597	0.000670536
KLHL1	-1.95834	LOC117085630	0.000658929
KLHL11	-1.99709	LOC117085696	0.000908929
KLHL17	-1.99073	LOC117085703	0.000908929
KLHL21	-1.85668	LOC117085711	0.000908929
KLHL3	-2.93369	LOC117085721	0.000908929
KLRC2	-1.99588	LOC117086017	0.000844643
KMT2C	-2.7196	LOC117086181	0.000844643
KSR2	-2.15642	LOC117086598	0.000160714
L3MBTL2	-2.15909	LOC117086601	0.000160714
LAMA1	-2.44094	LOC117086606	0.000555357
LAMA4	-2.01412	LOC117086611	0.00123036
LAMB3	-2.04384	LOC117086612	0.00123036
LAMB4	-1.80645	LOC117086617	0.00145714
LARGE1	-2.39137	LOC117086629	0.00145714
LARGE2	-2.15821	LOC117086630	0.00145714
LATS1	-1.78629	LOC117086631	0.00145714
LBH	-2.30388	LOC117086632	0.00145714
LCA5	-2.38835	LOC117086634	0.00145714
LCK	-2.09537	LOC117086636	0.00145714
LCT	-2.73179	LOC117086638	0.00145714
LDAH	-1.89368	LOC117086641	0.00145714
LDLRAD3	-2.5999	LOC117086685	0.000779464
LDLRAD4	-4.36221	LOC117086686	0.000844643
LGALS3	-1.9397	LOC117086706	0.00151875
LGMN	-1.9276	LOC117086711	0.00147857
LGR4	-2.12194	LOC117086723	0.000844643
LHFPL3	-2.56859	LOC117086745	0.00151875
LHFPL6	-2.02057	LOC117086749	0.00151875
LHX1	-1.83617	LOC117086757	0.000844643
LILRB3	-1.97671	LOC117086797	0.000538393
LIMS2	-2.67291	LOC117086814	0.00147857
LIN9	-1.97252	LOC117086819	0.00114643
LINGO2	-4.70524	LOC117086828	0.00114643
LIPC	-1.94266	LOC117086832	0.00114643
LIPJ	-2.3153	LOC117086842	0.00114643
LMBR1	-2.18885	LOC117086925	0.000816071
LMNTD1	-1.88269	LOC117086931	0.00155089
LMO7	-2.16441	LOC117086938	0.00155089
LOC117062024	-1.77606	LOC117086942	0.000816071
LOC117062044	-2.13214	LOC117086946	0.00065625
LOC117062052	-2.73247	LOC117086968	0.00065625
LOC117062061	-2.54773	LOC117086971	0.000870536
LOC117062085	-1.84745	LOC117086999	0.00133036
LOC117062104	-1.9559	LOC117087243	0.00143839
LOC117062208	-1.93927	LOC117087254	0.000360714
LOC117062211	-2.00747	LOC117087269	0.000375893
LOC117062251	-2.06847	LOC117087286	0.000375893
LOC117062253	-1.83566	LOC117087320	0.000449107
LOC117062301	-1.93055	LOC117087349	0.00107768
LOC117062336	-2.37813	LOC117087477	0.000326786
LOC117062355	-2.05519	LOC117087488	0.000313393
LOC117062375	-2.66202	LOC117087505	0.000321429
LOC117062383	-1.81905	LOC117087586	0.000435714
LOC117062384	-2.28228	LOC117087614	0.000963393
LOC117062437	-1.86047	LOC117087644	0.000963393
LOC117062624	-2.36657	LOC117087677	0.000357143
LOC117062679	-1.87043	LOC117087686	0.000228571
LOC117062695	-2.12298	LOC117087691	0.00021875
LOC117062699	-3.37377	LOC117087703	0.000475
LOC117062705	-2.10893	LOC117087714	0.000475
LOC117062709	-2.06331	LOC117087784	0.00119375
LOC117062713	-1.77865	LOC117087841	0.00119375
LOC117062729	-1.82226	LOC117087847	0.00146696
LOC117062766	-2.06607	LOC117087856	0.000716964
LOC117062769	-1.90494	LOC117087857	0.000716964
LOC117062802	-2.08094	LOC117087861	0.000275
LOC117062812	-2.09962	LOC117087862	0.00138214
LOC117062879	-2.0513	LOC117087868	0.00138214
LOC117062880	-2.26772	LOC117087875	0.000695536
LOC117062881	-2.3885	LOC117087884	0.000695536
LOC117062934	-1.93009	LOC117087906	0.000450893
LOC117062962	-1.9593	LOC117087913	0.000450893
LOC117062963	-2.59084	LOC117087918	0.000450893
LOC117062984	-2.0175	LOC117087929	0.000450893
LOC117063029	-1.98255	LOC117087934	0.000450893
LOC117063036	-1.92127	LOC117088024	0.000996429
LOC117063039	-1.9022	LOC117088080	0.00159911
LOC117063046	-2.39915	LOC117088191	0.00118482
LOC117063051	-2.25368	LOC117088198	0.00118482
LOC117063154	-1.77536	LOC117088203	0.00118482
LOC117063264	-1.9841	LOC117088287	0.000558929
LOC117063268	-2.10835	LOC117088288	0.00123036
LOC117063273	-1.79656	LOC117088290	0.00145714
LOC117063294	-2.11491	LOC117088318	0.000233036
LOC117063336	-2.40283	LOC117088320	0.000233036
LOC117063344	-1.94601	LOC117088342	0.000233036
LOC117063381	-2.13834	LOC117088428	0.001025
LOC117063387	-1.81267	LOC117088434	0.001025
LOC117063390	-2.47417	LOC117088445	0.001025
LOC117063395	-2.15131	LOC117088449	0.000584821
LOC117063416	-2.11757	LOC117088458	0.000276786
LOC117063436	-1.90195	LOC117088463	0.000276786
LOC117063450	-2.41246	LOC117088470	0.000276786
LOC117063514	-1.90483	LOC117088623	0.000391964
LOC117063528	-1.88436	LOC117088631	0.000842857
LOC117063575	-1.93032	LOC117088632	0.000842857
LOC117063591	-3.25423	LOC117088633	0.000842857
LOC117063623	-1.97797	LOC117088634	0.00123036
LOC117063624	-2.5387	LOC117088637	0.00145714
LOC117063627	-1.92049	LOC117088643	0.00132857
LOC117063646	-3.09206	LOC117088678	0.00132857
LOC117063647	-3.09137	LOC117088919	0.000842857
LOC117063648	-2.17245	LOC117089073	0.000257143
LOC117063676	-2.18092	LOC117089150	0.000821429
LOC117063677	-2.50054	LOC117089218	0.000275
LOC117063679	-2.50054	LOC117089222	0.000941964
LOC117063680	-2.50054	LOC117089227	0.000941964
LOC117063737	-1.95527	LOC117089236	0.000738393
LOC117063766	-1.91989	LOC117089248	0.000738393
LOC117063772	-1.98509	LOC117089408	0.000935714
LOC117063841	-1.93825	LOC117089423	0.000783929
LOC117063871	-1.82803	LOC117089426	0.000572321
LOC117063905	-1.95801	LOC117089442	0.00129643
LOC117063953	-2.33598	LOC117089571	0.00121964
LOC117063954	-1.80254	LOC117089580	0.00121964
LOC117063960	-1.81249	LOC117089665	0.00159911
LOC117063962	-1.99517	LOC117089835	0.000528571
LOC117063963	-1.99517	LOC117089840	0.000528571
LOC117064009	-2.29958	LOC117089912	0.000701786
LOC117064010	-2.39025	LOC117089928	0.000309821
LOC117064012	-2.29423	LOC117090087	0.000803571
LOC117064014	-2.67327	LOC117090110	0.000803571
LOC117064030	-3.53054	LOC117090115	0.00112321
LOC117064041	-2.27338	LOC117090119	0.00138571
LOC117064052	-1.89929	LOC117090123	0.0009
LOC117064053	-1.82293	LOC117090176	0.000344643
LOC117064066	-2.35065	LOC117090197	0.00120268
LOC117064131	-1.76884	LOC117090264	0.000745536
LOC117064144	-2.19529	LOC117090273	0.000870536
LOC117064186	-2.61664	LOC117090281	0.000870536
LOC117064203	-1.79538	LOC117090402	0.000915179
LOC117064229	-1.85668	LOC117090563	0.00066875
LOC117064262	-2.84443	LOC117090567	0.00066875
LOC117064398	-1.98328	LOC117090585	0.000304464
LOC117064499	-2.1923	LOC117090599	0.000440179
LOC117064500	-2.0974	LOC117090613	0.000915179
LOC117064517	-2.28908	LOC117090660	0.000825
LOC117064538	-2.10021	LOC117090666	0.000915179
LOC117064566	-1.8728	LOC117090668	0.000825
LOC117064569	-1.84479	LOC117090698	0.000645536
LOC117064590	-1.90063	LOC117090702	0.000645536
LOC117064593	-1.88272	LOC117090706	0.000915179
LOC117064610	-2.06222	LOC117090786	0.00125625
LOC117064624	-1.79804	LOC117090791	0.00153036
LOC117064685	-1.94325	LOC117090804	0.000915179
LOC117064730	-1.86352	LOC117090814	0.00146518
LOC117064739	-1.78092	LOC117090827	0.00146518
LOC117064768	-1.9432	LOC117090859	0.000458036
LOC117064780	-1.8171	LOC117090866	0.000915179
LOC117064836	-2.25576	LOC117090874	0.000458036
LOC117064848	-1.91296	LOC117090949	0.000315179
LOC117064880	-1.85663	LOC117091072	0.0011875
LOC117064887	-2.61154	LOC117091129	0.000697321
LOC117064891	-2.11353	LOC117091145	0.000697321
LOC117064942	-1.78857	LOC117091329	0.00135446
LOC117064973	-1.86632	LOC117091337	0.000783929
LOC117065017	-1.84458	LOC117091443	0.00131518
LOC117065200	-1.8816	LOC117091523	0.0014375
LOC117065473	-1.88203	LOC117091542	0.00159821
LOC117065546	-2.64777	LOC117091559	0.000610714
LOC117065588	-1.77971	LOC117092656	0.000841964
LOC117065631	-2.06348	LOC117092700	0.000841964
LOC117065675	-1.83443	LOC117093088	0.00146696
LOC117065677	-2.0684	LOC117093385	0.000383036
LOC117065687	-2.58673	LOC117093876	0.000383036
LOC117065729	-2.6574	LOC117093948	0.000383036
LOC117065733	-1.94482	LOC117094405	0.000841964
LOC117065790	-2.23931	LOC117094432	0.000383036
LOC117065794	-2.07187	LOC117094471	0.000383036
LOC117065824	-1.94359	LOC117094953	0.000841964
LOC117065827	-1.90929	LOC117094990	0.000841964
LOC117065844	-1.85005	LOC117095032	0.000841964
LOC117065928	-2.34285	LOC117095143	0.000841964
LOC117065949	-2.12019	LOC117095188	0.000841964
LOC117065955	-2.05663	LOC117095252	0.000841964
LOC117066008	-2.02831	LOC117095342	0.000841964
LOC117066064	-1.95073	LOC117095454	0.000841964
LOC117066089	-2.40529	LOC117095594	0.00154107
LOC117066304	-2.07827	LOC117095601	0.000841964
LOC117066462	-1.85172	LOC117095676	0.000841964
LOC117066466	-1.79172	LOC117095736	0.000841964
LOC117066502	-2.01229	LOC117095798	0.000841964
LOC117066505	-2.25728	LOC117095866	0.000841964
LOC117066532	-2.08899	LOC117095922	0.000841964
LOC117066533	-2.60177	LOC117095979	0.000841964
LOC117066536	-2.42883	LOC117096119	0.00119375
LOC117066608	-1.79937	LOC117096134	0.000841964
LOC117066609	-2.60842	LOC117096172	0.00128482
LOC117066721	-1.96304	LOC117096195	0.000435714
LOC117066743	-1.89108	LOC117096262	0.00119375
LOC117066744	-2.06791	LOC117096265	0.000533036
LOC117066805	-1.78408	LOC117096268	0.000533036
LOC117067018	-1.79273	LOC117096270	0.00128482
LOC117067135	-1.95795	LOC117096290	0.00128482
LOC117067230	-1.79311	LOC117096292	0.00128482
LOC117067258	-2.32711	LOC117096299	0.000355357
LOC117067332	-2.286	LOC117096302	0.000435714
LOC117067341	-2.09097	LOC117096305	0.000841964
LOC117067342	-1.92307	LOC117096306	0.00128482
LOC117067359	-1.82738	LOC117096735	0.000974107
LOC117067480	-1.89834	LOC117096842	0.00045625
LOC117067530	-2.06612	LOC117096843	0.00045625
LOC117067672	-2.0367	LOC117097717	0.000383036
LOC117068115	-2.63272	LOC117097748	0.000301786
LOC117068167	-2.22824	LOC117097777	0.000841964
LOC117068233	-2.2422	LOC117097817	0.000841964
LOC117068300	-2.36404	LOC117097949	0.000420536
LOC117068313	-1.8498	LOC117098025	0.000321429
LOC117068314	-2.25838	LOC117098096	0.00104375
LOC117068315	-2.13352	LOC117098186	0.00104375
LOC117068324	-2.28759	LOC117098232	0.00045625
LOC117068456	-2.03756	LOC117098266	0.000725893
LOC117068479	-1.8768	LOC117098273	0.00108393
LOC117068504	-3.10046	LOC117098274	0.00108393
LOC117068505	-1.77084	LOC117098275	0.00108393
LOC117068569	-3.0855	LOC117098277	0.00108393
LOC117068571	-1.89075	LOC117098278	0.00108393
LOC117068710	-1.77934	LOC117098280	0.00108393
LOC117068776	-1.76857	LOC117098287	0.00108393
LOC117068931	-2.23743	LOC117098291	0.00108393
LOC117068951	-1.95059	LOC117098292	0.00108393
LOC117068953	-1.86061	LOC117099290	0.00108393
LOC117068984	-2.15249	LOC117099291	0.00108393
LOC117069000	-2.43477	LOC117099445	0.00108393
LOC117069014	-2.9217	LOC117099474	0.00108393
LOC117069022	-2.85914	LOC117099510	0.000597321
LOC117069093	-2.22826	LRFN4	0.00153125
LOC117069219	-2.92846	LRP5	0.00153125
LOC117069221	-1.80174	LRRC10B	0.00153125
LOC117069250	-1.86469	LRRC27	0.00109018
LOC117069251	-1.79554	LRRC3	0.000841964
LOC117069397	-2.30705	LRRC45	0.00124732
LOC117069499	-1.81083	LRRC47	0.000734821
LOC117069523	-2.3015	LRRC56	0.0002125
LOC117069611	-2.76114	LRRN4CL	0.00153125
LOC117069622	-2.65151	LSP1	0.0014375
LOC117069693	-1.83051	LTBP3	0.00153125
LOC117069714	-1.76786	LTO1	0.00153125
LOC117069747	-3.02856	MACROD1	0.00153125
LOC117069956	-2.09706	MAFF	0.000491964
LOC117070008	-1.94001	MAFG	0.00124732
LOC117070016	-1.94001	MAGEA8	0.000513393
LOC117070081	-2.0912	MAJIN	0.00153125
LOC117070083	-2.06259	MAMLD1	0.000339286
LOC117070098	-1.77926	MAP2K6	0.0009125
LOC117070182	-1.86169	MAP3K11	0.00153125
LOC117070183	-1.88157	MAP4K2	0.00153125
LOC117070257	-2.11771	MARK2	0.00153125
LOC117070259	-2.28285	MCMBP	0.00125089
LOC117070328	-2.18424	MCRIP1	0.00124732
LOC117070385	-1.81734	MECP2	0.000571429
LOC117070424	-3.10307	MEGF6	0.000734821
LOC117070425	-2.12538	MEN1	0.00153125
LOC117070467	-2.04813	METRNL	0.00124732
LOC117070563	-1.87146	METTL23	0.00124464
LOC117070578	-2.33865	MFNG	0.000203571
LOC117070608	-2.68402	MFSD11	0.00124464
LOC117070722	-2.48477	MGAT5B	0.00124464
LOC117070734	-1.85332	MGMT	0.00125089
LOC117070749	-1.91635	MICALL1	0.000491964
LOC117070777	-1.85611	MICU2	0.00149554
LOC117070781	-1.79048	MIF4GD	0.00124464
LOC117070797	-1.93281	MKI67	0.00125089
LOC117070890	-2.96516	MMP21	0.00125089
LOC117070937	-1.9908	MOB2	0.0014375
LOC117070940	-4.58688	MRGPRD	0.00153125
LOC117070951	-2.42024	MRGPRE	0.00153125
LOC117070953	-2.34031	MRGPRF	0.00153125
LOC117070968	-2.15481	MRGPRG	0.00153125
LOC117070969	-3.41111	MRPL11	0.00153125
LOC117070971	-2.09138	MRPL12	0.00124732
LOC117070972	-1.9359	MRPL21	0.00153125
LOC117070978	-5.15808	MRPL23	0.0014375
LOC117070989	-1.87181	MRPL38	0.00124464
LOC117070999	-2.60859	MRPL49	0.00153125
LOC117071002	-2.38194	MRPL58	0.00124464
LOC117071136	-2.19944	MRPS7	0.00124464
LOC117071143	-1.98056	MTA2	0.00153125
LOC117071154	-2.09069	MTG1	0.00109018
LOC117071165	-2.01962	MTM1	0.000339286
LOC117071174	-1.89109	MTTP	0.00126964
LOC117071293	-3.4166	MUC2	0.0014375
LOC117071294	-2.36124	MUC5AC	0.0014375
LOC117071359	-2.34048	MUC5B	0.0014375
LOC117071437	-2.25442	MUC6	0.000633929
LOC117071466	-2.08639	MUS81	0.00153125
LOC117071487	-1.92507	MXRA5	0.000420536
LOC117071521	-2.43074	MXRA7	0.00124464
LOC117071522	-2.00782	MYADML2	0.00124732
LOC117071599	-2.37295	MYEOV	0.00153125
LOC117071600	-2.45667	MYLK4	0.00145714
LOC117071601	-2.47811	MYO15B	0.00124464
LOC117071624	-1.99023	MYRF	0.00153125
LOC117071731	-2.98503	NAA10	0.000571429
LOC117071784	-3.23811	NAA40	0.00153125
LOC117072134	-2.46972	NAALADL1	0.00153125
LOC117072353	-1.88206	NADSYN1	0.00153125
LOC117072375	-2.62612	NANOS1	0.00125089
LOC117072411	-1.83988	NAP1L4	0.00153125
LOC117072506	-2.16414	NARF	0.00124732
LOC117072589	-2.67095	NAT9	0.00124464
LOC117072645	-2.36517	NDUFAF8	0.00124732
LOC117072755	-1.81307	NDUFS8	0.00153125
LOC117072761	-2.64591	NDUFV1	0.00153125
LOC117072826	-1.79965	NKX1-2	0.00125089
LOC117072854	-1.88703	NKX6-2	0.00109018
LOC117072901	-1.86263	NOL12	0.000203571
LOC117072930	-1.88848	NOTUM	0.00124732
LOC117072935	-2.03165	NOX1	0.000538393
LOC117072954	-2.04067	NPAS4	0.00153125
LOC117072983	-2.04723	NPB	0.00124732
LOC117072985	-2.11626	NPLOC4	0.00124732
LOC117072996	-2.0517	NPS	0.00125089
LOC117073002	-1.80726	NPTX1	0.00124732
LOC117073009	-1.89265	NPTXR	0.000491964
LOC117073024	-3.0157	NQO2	0.00145714
LOC117073031	-1.95922	NRXN2	0.00153125
LOC117073032	-2.12112	NSMCE4A	0.00125089
LOC117073040	-2.18951	NT5C	0.00124464
LOC117073053	-1.87537	NUDT22	0.00153125
LOC117073062	-1.78934	NUDT8	0.00153125
LOC117073080	-2.0068	NUP85	0.00124464
LOC117073111	-2.46194	NXF1	0.00153125
LOC117073112	-2.90435	OAT	0.00125089
LOC117073125	-1.89232	OGFOD3	0.00124732
LOC117073143	-2.40355	OPN1LW	0.00147054
LOC117073149	-2.53506	OSBPL5	0.00153125
LOC117073151	-2.49029	OTOP2	0.00124464
LOC117073197	-2.06272	OTOP3	0.00124464
LOC117073327	-1.90202	OTUB1	0.00153125
LOC117073390	-2.2356	OVOL1	0.00153125
LOC117073396	-2.15697	OXLD1	0.00124732
LOC117073492	-1.8625	P4HB	0.00124732
LOC117073500	-2.26858	PABPC5	0.00121161
LOC117073633	-2.19786	PACS1	0.00153125
LOC117073653	-3.22453	PANO1	0.000336607
LOC117073659	-2.26538	PAOX	0.00109018
LOC117073667	-2.51863	PC	0.00153125
LOC117073705	-1.94846	PCNX3	0.00153125
LOC117073723	-2.20035	PCYT1B	0.000573214
LOC117073729	-2.61528	PCYT2	0.00124732
LOC117073730	-2.29274	PDCD2	0.000496429
LOC117073731	-2.01691	PDE6G	0.00124732
LOC117073747	-1.91908	PDK3	0.000573214
LOC117073909	-2.03739	PDXP	0.000203571
LOC117073940	-2.48039	PDZD4	0.0005375
LOC117074052	-2.32115	PELI3	0.00153125
LOC117074071	-1.98455	PFKL	0.000383036
LOC117074081	-1.76857	PGS1	0.00124464
LOC117074137	-1.80469	PHLDA2	0.00153125
LOC117074138	-2.23346	PHRF1	0.0002125
LOC117074192	-1.87519	PICK1	0.000491964
LOC117074374	-2.25432	PIDD1	0.000336607
LOC117074418	-1.96973	PITPNM1	0.00153125
LOC117074427	-2.35983	PLA2G6	0.000491964
LOC117074503	-1.78247	PLCB3	0.00153125
LOC117074586	-2.33038	PLEKHA1	0.00125089
LOC117074788	-3.24776	PLPP4	0.00125089
LOC117074789	-2.13437	PLXNB3	0.000405357
LOC117074821	-1.91599	PNPLA2	0.000336607
LOC117074843	-2.38923	POF1B	0.000533036
LOC117074881	-2.3211	POLA1	0.000573214
LOC117074926	-2.06783	POLA2	0.00153125
LOC117074945	-1.92599	POLD4	0.00153125
LOC117075074	-2.0348	POLR2F	0.000491964
LOC117075135	-2.38639	POLR2G	0.00153125
LOC117075136	-2.078	POLR2L	0.000336607
LOC117075235	-1.85029	POU3F4	0.00128482
LOC117075257	-1.78291	PPFIA1	0.00153125
LOC117075289	-3.07108	PPP1CA	0.00153125
LOC117075314	-2.04703	PPP1R14B	0.00153125
LOC117075328	-1.78243	PPP1R27	0.00124732
LOC117075438	-3.61491	PPP1R32	0.00153125
LOC117075522	-2.23346	PPP1R3F	0.000315179
LOC117075535	-1.81766	PPP2R2D	0.00152321
LOC117075543	-2.73908	PPP2R5B	0.00153125
LOC117075555	-2.46258	PPP6R3	0.00153125
LOC117075569	-1.8138	PRAP1	0.00109018
LOC117075632	-1.80004	PRCD	0.00124464
LOC117075692	-1.91841	PRDX3	0.00125089
LOC117075717	-3.22842	PRDX4	0.000413393
LOC117075799	-1.99399	PRDX5	0.00153125
LOC117075898	-2.04243	PRPSAP1	0.00124464
LOC117076032	-1.77375	PRXL2C	0.00108393
LOC117076148	-2.11461	PSMB1	0.000496429
LOC117076255	-3.424	PSMG4	0.00145714
LOC117076260	-2.12753	PSTK	0.00125089
LOC117076298	-1.87129	PTCH1	0.00108393
LOC117076364	-2.04319	PTCHD1	0.000413393
LOC117076391	-2.78122	PTPRCAP	0.00153125
LOC117076526	-2.01031	PTPRE	0.00125089
LOC117076546	-2.58215	PTTG1IP	0.000841964
LOC117076739	-1.94282	PVALEF	0.00124732
LOC117076747	-2.53024	PWP2	0.000383036
LOC117076750	-2.53024	PWWP2B	0.00109018
LOC117076786	-1.91028	PXDC1	0.00145714
LOC117076827	-2.81792	PYCR1	0.00124732
LOC117076832	-1.82958	PYGM	0.00153125
LOC117077093	-1.8158	QRICH2	0.00124464
LOC117077922	-1.92725	RAB1B	0.00153125
LOC117078740	-2.13299	RAB37	0.00124464
LOC117078769	-1.87177	RAB3IL1	0.00153125
LOC117078805	-3.03779	RAB40B	0.00124732
LOC117078812	-2.28629	RAC2	0.000203571
LOC117078858	-2.43406	RAC3	0.00124732
LOC117078881	-2.21089	RAD9A	0.00153125
LOC117078909	-2.62273	RASGRP2	0.00153125
LOC117078912	-2.12756	RASSF7	0.0002125
LOC117078924	-1.89532	RBFOX3	0.00124732
LOC117078926	-1.91364	RCE1	0.00153125
LOC117078972	-1.85141	RCOR2	0.00153125
LOC117078993	-2.29698	RECQL5	0.00124464
LOC117079017	-2.01477	RELA	0.00153125
LOC117079019	-2.26249	RENBP	0.000571429
LOC117079070	-2.31518	RFNG	0.00124732
LOC117079088	-1.9883	RGS10	0.00125089
LOC117079095	-2.0058	RHBDF2	0.00124464
LOC117079194	-2.02126	RHOD	0.00153125
LOC117079222	-2.35662	RIN1	0.00153125
LOC117079225	-1.99043	RIPK1	0.00145714
LOC117079242	-1.96606	RNASEH2C	0.00153125
LOC117079249	-1.86481	RNF157	0.00124464
LOC117079252	-1.82382	RNF213	0.00124732
LOC117079261	-1.84105	ROM1	0.00153125
LOC117079287	-1.81226	RPL10	0.000275
LOC117079342	-1.80061	RPL38	0.00124464
LOC117079343	-2.28373	RPLP2	0.000336607
LOC117079352	-2.02322	RPRML	0.000835714
LOC117079360	-1.83837	RPS6KA4	0.00153125
LOC117079362	-2.36247	RPS6KA6	0.00128482
LOC117079377	-2.04316	RPS6KB2	0.00153125
LOC117079385	-4.2209	RPTOR	0.00124732
LOC117079458	-2.07017	RTN3	0.00153125
LOC117079505	-2.65557	SAC3D1	0.00153125
LOC117079512	-2.67088	SAP30BP	0.00124464
LOC117079595	-1.97719	SART1	0.00153125
LOC117079620	-1.95859	SAT1	0.000413393
LOC117079836	-1.89009	SATL1	0.00119375
LOC117080118	-2.65048	SCGB1A1	0.00153125
LOC117080178	-1.9441	SCGB1D1	0.00153125
LOC117080320	-2.82906	SCGB1D4	0.00153125
LOC117080373	-2.19819	SCT	0.0002125
LOC117080379	-2.04096	SCYL1	0.00153125
LOC117080421	-2.63221	SDHAF2	0.00153125
LOC117080521	-2.11	SDK2	0.00124464
LOC117080578	-1.9908	SEC14L1	0.00124464
LOC117080713	-1.96374	SEC23IP	0.00125089
LOC117080715	-1.82389	SECTM1	0.00124732
LOC117080756	-1.98611	SEPTIN9	0.00124464
LOC117080798	-2.47793	SERPINB1	0.00145714
LOC117080862	-2.62101	SERPINB6	0.00145714
LOC117080919	-2.30869	SERPINB9	0.00145714
LOC117080961	-2.15708	SF1	0.00153125
LOC117080967	-2.11377	SF3B2	0.00153125
LOC117080980	-2.42067	SFXN4	0.00125089
LOC117081039	-1.95075	SGSH	0.00124732
LOC117081190	-1.95918	SH3BP1	0.000203571
LOC117081226	-2.03321	SHANK2	0.00153125
LOC117081229	-1.80427	SIPA1	0.00153125
LOC117081230	-2.71692	SIRT7	0.00124732
LOC117081266	-2.23513	SLC16A3	0.00124732
LOC117081313	-2.09507	SLC16A5	0.00124464
LOC117081388	-2.56522	SLC16A8	0.000491964
LOC117081460	-2.02135	SLC22A11	0.00153125
LOC117081816	-1.98697	SLC22A12	0.00153125
LOC117082001	-3.07566	SLC22A18	0.00153125
LOC117082096	-2.82132	SLC22A18AS	0.00153125
LOC117082097	-2.98937	SLC22A23	0.00145714
LOC117082118	-1.79171	SLC22A6	0.00153125
LOC117082152	-1.89945	SLC22A8	0.00153125
LOC117082184	-1.81622	SLC25A10	0.00124732
LOC117082222	-2.07259	SLC25A19	0.00124464
LOC117082253	-2.55396	SLC25A22	0.000336607
LOC117082339	-2.26357	SLC25A45	0.00153125
LOC117082345	-2.51583	SLC26A11	0.00124732
LOC117082362	-2.00713	SLC29A2	0.00153125
LOC117082385	-1.97143	SLC35D2	0.00108393
LOC117082441	-2.08691	SLC38A10	0.00124732
LOC117082454	-1.78921	SLC39A11	0.0009125
LOC117082478	-2.21015	SLC3A2	0.00153125
LOC117082512	-2.39697	SLC47A2	0.00163839
LOC117082565	-2.00625	SLC9A3R1	0.00124464
LOC117082603	-1.76658	SLC9A7	0.0003
LOC117082650	-1.77875	SLITRK2	0.000779464
LOC117082652	-2.56026	SMIM1	0.000734821
LOC117082680	-2.8983	SMIM38	0.00153125
LOC117082704	-2.38166	SMIM5	0.00124464
LOC117082756	-2.20436	SMIM6	0.00124464
LOC117082806	-1.98915	SMU1	0.000788393
LOC117082905	-1.90534	SNRPD3	0.00137946
LOC117082931	-1.86579	SNX15	0.00153125
LOC117085097	-1.97731	SNX32	0.00153125
LOC117085120	-1.77109	SOCS3	0.00124464
LOC117085901	-2.06315	SOX10	0.000491964
LOC117085949	-1.83239	SOX9	0.0009125
LOC117086023	-1.88138	SPDYC	0.00153125
LOC117086029	-1.80309	SPHK1	0.00124464
LOC117086611	-1.91088	SPINDOC	0.00153125
LOC117086654	-1.80011	SPRN	0.00109018
LOC117086712	-1.96575	SPTBN2	0.00153125
LOC117086713	-1.81253	SRP68	0.00124464
LOC117086714	-1.78504	SRPK3	0.000405357
LOC117086730	-1.81457	SRSF2	0.00124464
LOC117086738	-2.08097	SRY	0.00112946
LOC117086771	-3.51382	SSH3	0.00153125
LOC117086778	-1.98952	SSR4	0.000409821
LOC117086790	-1.90856	SSTR2	0.0009125
LOC117086820	-2.25861	SSTR3	0.000203571
LOC117086823	-2.20084	ST6GALNAC1	0.00124464
LOC117086824	-2.06005	ST6GALNAC2	0.00124464
LOC117087000	-2.1366	STIP1	0.00153125
LOC117087003	-2.12341	STX5	0.00153125
LOC117087004	-2.00634	SUMO2	0.00124464
LOC117087010	-1.812	SUMO3	0.000841964
LOC117087014	-1.91072	SUN2	0.000491964
LOC117087016	-1.90596	SYCE1	0.00109018
LOC117087020	-2.5995	SYNGR2	0.00124464
LOC117087022	-2.34421	SYT12	0.00153125
LOC117087023	-2.77682	SYT7	0.00153125
LOC117087025	-2.56904	SYT8	0.0014375
LOC117087026	-2.94607	SYVN1	0.00153125
LOC117087028	-2.14247	TACC2	0.00125089
LOC117087059	-1.87403	TAF6L	0.00153125
LOC117087123	-1.88811	TAF7L	0.000844643
LOC117087306	-1.77877	TALDO1	0.000336607
LOC117087312	-2.15371	TBC1D10C	0.00153125
LOC117087330	-2.76333	TBC1D16	0.00124732
LOC117087338	-4.24197	TBCD	0.00124732
LOC117087340	-1.8672	TBP	0.000496429
LOC117087342	-1.76742	TBX10	0.00153125
LOC117087468	-1.91837	TCIRG1	0.00153125
LOC117087470	-2.05216	TEN1	0.00124464
LOC117087515	-2.20958	TEPSIN	0.00124732
LOC117087517	-2.02207	TESMIN	0.00153125
LOC117087523	-2.40887	TEX13A	0.000261607
LOC117087524	-2.90528	TEX19	0.00124732
LOC117087532	-1.91448	TEX28	0.00147054
LOC117087533	-1.90471	TEX36	0.00125089
LOC117087731	-2.4195	TH	0.0014375
LOC117087806	-2.04192	THOC2	0.000252679
LOC117087807	-2.40455	TIAL1	0.00125089
LOC117087895	-2.48368	TIGD3	0.00153125
LOC117088076	-1.82542	TIMM8A	0.000844643
LOC117088093	-2.87532	TIMP2	0.00124464
LOC117088097	-2.26074	TK1	0.00124464
LOC117088120	-1.77737	TKFC	0.00153125
LOC117088157	-1.89562	TKTL1	0.00147054
LOC117088237	-3.53407	TM7SF2	0.00153125
LOC117088251	-1.79083	TMC6	0.00124464
LOC117088288	-3.01039	TMC8	0.00124464
LOC117088391	-2.35409	TMEM104	0.00124464
LOC117088528	-1.76692	TMEM134	0.00153125
LOC117088628	-1.89558	TMEM138	0.00153125
LOC117088634	-2.04485	TMEM151A	0.00153125
LOC117088649	-1.92981	TMEM179B	0.00153125
LOC117088688	-1.86392	TMEM184B	0.000491964
LOC117088692	-1.82494	TMEM185A	0.000513393
LOC117088697	-1.96674	TMEM187	0.000571429
LOC117088744	-2.05807	TMEM216	0.00153125
LOC117088755	-2.02835	TMEM223	0.00153125
LOC117088774	-2.40146	TMEM235	0.00124464
LOC117088840	-1.78164	TMEM258	0.00153125
LOC117088901	-1.92434	TMEM262	0.00153125
LOC117088919	-2.63212	TMEM35A	0.000538393
LOC117088963	-2.69147	TMEM80	0.000224107
LOC117089160	-2.98858	TMEM94	0.00124464
LOC117089164	-2.49314	TNKS2	0.000272321
LOC117089181	-1.94922	TNNI2	0.0014375
LOC117089188	-2.01387	TNNT3	0.0014375
LOC117089190	-1.77501	TNRC6C	0.00124464
LOC117089316	-1.8874	TOLLIP	0.0014375
LOC117089484	-3.32596	TOMM22	0.000491964
LOC117089485	-2.37468	TP73	0.000734821
LOC117089517	-2.87178	TPCN2	0.00153125
LOC117089577	-2.69594	TPRG1L	0.000734821
LOC117089589	-2.37634	TRAPPC10	0.000383036
LOC117089618	-1.81918	TRIM47	0.00124464
LOC117089642	-1.89255	TRIM65	0.00124464
LOC117089727	-2.15787	TRIOBP	0.000203571
LOC117089999	-2.17056	TRMT10A	0.00126964
LOC117090008	-1.76804	TRMT112	0.00153125
LOC117090154	-1.87228	TRMT2B	0.000538393
LOC117090225	-1.88952	TRNAG-CCC-2	0.00142679
LOC117090283	-2.1232	TRNAH-GUG	0.00159911
LOC117090384	-1.84659	TRNAM-CAU-15	0.00124732
LOC117090583	-3.05764	TRNAN-GUU	0.000321429
LOC117090701	-2.08386	TRNAR-CCU-3	0.00124464
LOC117090935	-2.2384	TRNAR-CCU-4	0.00124464
LOC117090940	-2.18715	TRNAR-UCG-3	0.00124464
LOC117090960	-2.01075	TRNAS-GCU-8	0.00153125
LOC117090967	-2.60548	TRNAV-AAC	0.00146696
LOC117090975	-2.05919	TRPM2	0.000841964
LOC117091007	-2.00028	TRPM5	0.00153125
LOC117091008	-3.3861	TRPT1	0.00153125
LOC117091024	-1.92789	TSEN54	0.00124464
LOC117091025	-2.61848	TSGA10IP	0.00153125
LOC117091078	-1.92901	TSPAN10	0.00124732
LOC117091094	-2.11576	TSPAN32	0.00153125
LOC117091625	-1.94842	TSPAN4	0.000336607
LOC117091908	-1.85251	TSPEAR	0.000841964
LOC117091955	-2.10035	TSSC4	0.00153125
LOC117091969	-2.23183	TTC9C	0.00153125
LOC117091986	-2.43959	TTYH2	0.00124464
LOC117091994	-1.80619	TUBB2A	0.00145714
LOC117092114	-1.97659	TUBGCP2	0.00109018
LOC117092138	-1.94074	TUT1	0.00153125
LOC117092272	-2.02926	UBALD2	0.00124464
LOC117092313	-2.27568	UBE2G2	0.000841964
LOC117092422	-2.19141	UBE2O	0.00124464
LOC117092431	-2.42762	UBXN1	0.00153125
LOC117092449	-2.44314	ULK2	0.00163839
LOC117092467	-1.81098	UNC13D	0.00124464
LOC117092565	-2.04394	UNC93B1	0.00153125
LOC117092589	-2.23059	UNK	0.00124464
LOC117092617	-2.36602	UROS	0.00125089
LOC117092771	-2.00396	USH1G	0.00124464
LOC117092838	-2.33624	USP22	0.000714286
LOC117092843	-2.13906	USP36	0.00124464
LOC117092955	-2.39511	UTF1	0.00109018
LOC117092972	-1.87386	UTS2R	0.00124732
LOC117093080	-2.11482	VENTX	0.00109018
LOC117093082	-1.77712	VMA21	0.000442857
LOC117093084	-2.44697	VPS51	0.00153125
LOC117093112	-2.2381	WBP2	0.00124464
LOC117093283	-1.81211	WDR11	0.00125089
LOC117093320	-2.37897	WDR45B	0.00124732
LOC117093461	-2.18909	WDR74	0.00153125
LOC117093582	-2.10351	WRAP73	0.000734821
LOC117093598	-1.82828	WRNIP1	0.00145714
LOC117093610	-2.95386	XKR3	0.000582143
LOC117093612	-3.27793	XKRX	0.000538393
LOC117093616	-3.27793	YIF1A	0.00153125
LOC117093626	-1.99805	ZACN	0.00124464
LOC117093629	-1.82828	ZBTB3	0.00153125
LOC117093639	-2.30573	ZDHHC24	0.00153125
LOC117093682	-1.97671	ZFPL1	0.00153125
LOC117093722	-1.98849	ZFX	0.000413393
LOC117093806	-1.77837	ZFY	0.00112946
LOC117093834	-2.27074	ZMAT1	0.000686607
LOC117093850	-1.81732	ZNF195	0.00153125
LOC117093859	-1.83212	ZNF367	0.00108393
LOC117093860	-1.81159	ZNF510	0.00108393
LOC117094133	-1.78493	ZNF511	0.00109018
LOC117094169	-2.68478	ZNF711	0.000533036
LOC117094202	-1.9398	ZNF750	0.00124732
LOC117094203	-2.09551	ZNF782	0.00108393
LOC117094311	-1.90216	ZNHIT2	0.00153125
LOC117094339	-1.82844	ZNRD2	0.00153125
LOC117094350	-2.60084	ZRANB1	0.00125089
LOC117094368	-1.8209
LOC117094405	-2.67652
LOC117094426	-2.2547
LOC117094440	-2.2388
LOC117094446	-2.23863
LOC117094486	-1.86371
LOC117094554	-2.01304
LOC117094575	-2.59737
LOC117094701	-2.65215
LOC117094761	-2.37343
LOC117094814	-2.74692
LOC117094815	-1.89151
LOC117094850	-1.79445
LOC117094877	-2.5179
LOC117094931	-2.29763
LOC117094955	-2.12349
LOC117094990	-2.09937
LOC117095032	-2.34164
LOC117095052	-2.8066
LOC117095071	-2.96858
LOC117095143	-2.57459
LOC117095172	-1.83215
LOC117095188	-1.87383
LOC117095242	-1.76846
LOC117095252	-3.0273
LOC117095255	-1.80997
LOC117095351	-2.62374
LOC117095384	-1.88512
LOC117095389	-1.86888
LOC117095391	-2.31569
LOC117095408	-2.13569
LOC117095412	-2.38854
LOC117095419	-1.92063
LOC117095429	-1.95435
LOC117095569	-1.91711
LOC117095597	-2.40775
LOC117095633	-2.05029
LOC117095644	-1.88036
LOC117095662	-2.19198
LOC117095664	-1.9053
LOC117095727	-1.87506
LOC117095735	-2.11096
LOC117095744	-1.85793
LOC117095762	-1.83693
LOC117095771	-2.59021
LOC117095805	-2.21345
LOC117095830	-1.89433
LOC117095832	-2.69637
LOC117095833	-2.50812
LOC117095849	-1.80556
LOC117095906	-2.22213
LOC117095972	-1.77014
LOC117095973	-2.05357
LOC117095979	-2.42825
LOC117096014	-1.79293
LOC117096047	-2.75299
LOC117096078	-2.06494
LOC117096108	-1.93037
LOC117096286	-2.1248
LOC117096396	-2.0828
LOC117096450	-2.04187
LOC117096507	-2.76473
LOC117096535	-1.99791
LOC117096600	-1.81821
LOC117096613	-3.20414
LOC117096672	-2.2473
LOC117096673	-2.49206
LOC117096674	-1.81317
LOC117096696	-2.86462
LOC117096701	-3.06565
LOC117096757	-2.53371
LOC117096869	-3.11662
LOC117096905	-1.76998
LOC117096932	-2.2823
LOC117096941	-1.96445
LOC117096948	-3.4304
LOC117096951	-2.63751
LOC117097017	-2.00383
LOC117097063	-1.85051
LOC117097096	-1.9557
LOC117097156	-1.77373
LOC117097182	-2.59894
LOC117097211	-2.30688
LOC117097218	-2.05088
LOC117097298	-2.10071
LOC117097307	-2.89717
LOC117097312	-1.93017
LOC117097328	-2.02372
LOC117097330	-2.15308
LOC117097332	-2.35784
LOC117097447	-2.04423
LOC117097456	-2.46063
LOC117097463	-2.91675
LOC117097555	-1.94152
LOC117097696	-2.49034
LOC117097966	-1.84251
LOC117098028	-2.24423
LOC117098273	-1.83207
LOC117098274	-1.83207
LOC117098287	-2.18222
LOC117098297	-2.94805
LOC117098299	-1.97499
LOC117098320	-2.31121
LOC117098385	-2.24065
LOC117098428	-2.06363
LOC117098430	-2.36707
LOC117098431	-1.88197
LOC117098443	-2.39581
LOC117098444	-2.61955
LOC117098445	-2.03002
LOC117098446	-2.87287
LOC117098578	-2.06428
LOC117098579	-2.27015
LOC117098608	-1.85161
LOC117098609	-2.08197
LOC117098630	-1.89939
LOC117098668	-2.21671
LOC117098674	-1.79523
LOC117098683	-2.51953
LOC117098692	-1.91782
LOC117098748	-1.85352
LOC117098870	-1.83726
LOC117098873	-2.40569
LOC117098892	-1.79402
LOC117098897	-2.3661
LOC117098923	-2.41222
LOC117098934	-2.03146
LOC117099101	-1.86735
LOC117099260	-1.79492
LOC117099358	-1.97657
LOC117099398	-1.77207
LOC117099408	-1.8912
LOC117099570	-1.86551
LOC117099577	-2.12833
LOC117099616	-2.0437
LOC117099671	-1.85395
LOC117099711	-2.03594
LOC117099712	-1.94244
LOC117099718	-1.86893
LOC117099724	-1.77634
LOC117099727	-2.13518
LOC117099750	-1.80042
LOC117099778	-2.43961
LOC117099782	-2.37386
LOC117099787	-2.55224
LONP2	-2.21501
LONRF1	-1.8801
LONRF2	-2.19597
LOX	-2.20677
LOXL4	-1.77216
LPAR1	-1.96037
LPL	-2.4801
LPO	-1.89579
LRCH1	-2.04719
LRFN2	-2.38351
LRIT1	-2.29031
LRIT2	-2.21457
LRMDA	-2.36422
LRP5	-1.95838
LRP8	-1.83106
LRPAP1	-2.3675
LRPPRC	-2.28228
LRRC1	-2.2092
LRRC18	-1.92368
LRRC20	-3.02855
LRRC38	-1.92229
LRRC4B	-1.97664
LRRC63	-2.3267
LRRC8B	-3.08066
LRRC8C	-2.76155
LRRC8D	-2.63448
LRRC9	-2.13442
LRRFIP1	-2.22758
LRRIQ1	-2.16088
LRRK1	-2.31097
LRRK2	-2.1232
LRRTM3	-1.79959
LRSAM1	-2.54343
LTBP1	-3.03702
LUZP1	-1.88394
LYPD8	-2.52883
LYRM4	-1.82992
MACC1	-1.90223
MACROD2	-2.05954
MAD2L2	-2.45965
MAGI2	-2.37785
MAK	-3.03367
MALRD1	-1.82921
MALT1	-1.86909
MAN1A1	-1.97016
MAN2A1	-2.50519
MAP1B	-1.78449
MAP2	-2.11741
MAP2K1	-2.0968
MAP2K4	-1.88467
MAP2K5	-1.94073
MAP2K6	-1.83956
MAP3K11	-1.83687
MAP3K20	-2.84646
MAPK7	-2.15433
MAPK8	-2.09072
MARCHF4	-2.83415
MAS1	-2.25656
MATR3	-2.55339
MBD2	-1.9749
MBD5	-2.21227
MBNL2	-3.53101
MBOAT2	-2.50791
MCF2L	-2.09227
MCM6	-2.96858
MCM9	-1.85423
MCOLN2	-2.49295
MCOLN3	-2.3721
MCTP2	-2.09598
MED10	-1.86352
MED13L	-2.37701
MED24	-1.93597
MED25	-2.2509
MED27	-2.15624
MED4	-1.9929
MEF2D	-1.97253
MEGF10	-2.3569
MEIKIN	-1.94655
MEIS1	-1.91488
MEP1A	-2.32695
MEP1B	-2.00528
MEST	-2.67826
METRNL	-2.00133
METTL15	-2.21059
METTL8	-1.90237
MFSD14B	-2.22552
MGAM	-2.01976
MGAT4A	-3.92328
MGAT4C	-2.28379
MGAT5	-2.15417
MGMT	-1.85629
MGRN1	-1.97867
MICAL3	-2.55778
MICALL1	-1.91296
MICB	-2.35409
MICU1	-2.30681
MICU3	-2.17815
MINDY3	-2.93115
MIPOL1	-2.03541
MLANA	-2.23216
MMAB	-2.13926
MMP11	-2.09715
MMP16	-2.91
MMUT	-3.43801
MNAT1	-2.3015
MOB2	-1.95625
MOB3B	-2.83968
MOCS1	-2.23941
MORN4	-1.87725
MOSMO	-2.44921
MOV10L1	-2.42033
MPND	-2.00963
MPP7	-3.15426
MPPED2	-2.8737
MREG	-2.21145
MROH1	-2.24566
MROH7	-2.07562
MRPL20	-2.01814
MRPL21	-1.81599
MRPS27	-1.91374
MRPS6	-2.72123
MRS2	-1.85097
MRTFA	-2.30513
MSI2	-1.95746
MSR1	-1.99106
MSRA	-2.23366
MSX1	-2.14248
MTERF1	-2.80147
MTMR10	-1.84249
MTOR	-2.20284
MTPN	-2.09191
MTRR	-2.59669
MTSS1	-2.37641
MTURN	-2.03096
MTUS1	-1.8028
MUC19	-2.10756
MVP	-1.91271
MYCBP2	-1.86153
MYH11	-1.87869
MYH13	-2.79119
MYH14	-1.83152
MYH3	-2.44704
MYH8	-1.89451
MYO16	-2.33202
MYO18B	-2.71599
MYO1E	-1.97909
MYO1F	-1.9055
MYO3A	-2.08278
MYO5B	-3.86606
MYO6	-2.2544
MYO9A	-1.8733
MYO9B	-2.5905
MYOT	-2.58591
MYOZ3	-2.02553
MYT1L	-2.8394
MYZAP	-2.52972
N6AMT1	-2.00793
NAA35	-2.10496
NAALAD2	-2.62659
NALCN	-1.7926
NAV2	-2.41084
NAV3	-2.57157
NAXD	-1.79308
NBAS	-2.95372
NBEA	-2.67661
NCAM1	-2.64609
NCAM2	-3.27385
NCF4	-1.91355
NCKAP1L	-1.86229
NCKAP5	-3.74903
NCKAP5L	-2.28319
NCOA1	-2.04471
NCOA3	-2.15399
NCS1	-1.7842
NDUFAF2	-2.61973
NDUFAF6	-1.95668
NEBL	-2.56026
NEDD4L	-2.28356
NEDD9	-2.11266
NEFM	-2.0139
NEGR1	-2.08963
NEK7	-1.86926
NELL1	-1.92638
NETO1	-2.227
NEURL1	-2.35273
NF2	-2.14793
NFASC	-2.8443
NFIA	-2.07928
NFIB	-2.30532
NFYC	-1.77814
NIBAN1	-2.33834
NIBAN2	-2.62452
NID1	-2.02327
NIM1K	-2.02351
NIN	-1.83435
NINJ2	-2.13446
NKAIN1	-2.70315
NKAIN2	-2.93298
NKD1	-1.80304
NLRC4	-1.78402
NLRP11	-2.19073
NLRP12	-2.0185
NLRP5	-1.88349
NMT1	-2.45994
NOC2L	-1.87479
NOL10	-2.15195
NOL4L	-1.96585
NOL8	-2.52986
NOSTRIN	-1.84627
NOTCH3	-2.70355
NOTCH4	-2.8508
NPAP1	-1.99642
NPAS3	-2.6528
NPFFR1	-2.107
NQO2	-3.10897
NR1H2	-2.00191
NR3C1	-2.18472
NRCAM	-1.79506
NRG1	-1.96417
NRG2	-2.01433
NRG3	-3.11201
NRP1	-2.29085
NRP2	-1.79021
NRSN1	-1.87864
NRXN1	-2.12949
NSF	-2.12099
NSMCE1	-3.30148
NSMCE2	-2.0164
NSMCE4A	-2.27657
NSRP1	-2.68046
NSUN2	-1.82569
NT5C3B	-2.0105
NT5DC1	-3.00167
NTNG1	-1.91599
NTNG2	-1.97897
NUDT15	-2.15142
NUDT5	-2.53772
NUGGC	-2.07098
NUMB	-3.02893
NUP188	-2.1279
NUP62	-2.68413
NUP85	-1.89026
NVL	-2.34362
NYAP2	-2.78297
OCA2	-2.57199
ODF1	-2.2295
ODF2	-1.89322
OFCC1	-2.97977
OGDH	-1.81058
OGFOD3	-1.81817
OGN	-1.87072
OLAH	-2.01619
OLFM3	-2.05057
OMA1	-2.12134
OPCML	-2.09394
OPN5	-1.83057
ORC3	-2.27871
OSBP	-2.50242
OSBPL1A	-2.13851
OSBPL8	-2.35612
OSGIN1	-3.65263
OTOG	-2.6844
OTOGL	-1.80986
OTUD7A	-2.38071
OTULIN	-2.30073
OXR1	-2.34897
P2RX6	-1.88286
PACRG	-2.61137
PAFAH2	-2.07266
PAK1IP1	-1.79702
[truncated: 855 more rows]
