# Supplementary material for: Genomic adaptation to small population size and saltwater consumption in the critically endangered Cat Ba langur
Source: Nat Commun. 2024 Oct 2;15:8531. doi: 10.1038/s41467-024-52811-7 (PMC11447269; doi:10.1038/s41467-024-52811-7)
Supplement: Supplementary file 9 — Supplementary Data 6 [file 41467_2024_52811_MOESM9_ESM.xlsx]

## Sheet: Tabelle1
Supplementary Data 6. Categories of enrichment analysis with selected genes in T. poliocephalus. The corrected p values were generated by Benjamini and Hochberg corrected test (Tfra_2.0 reference genome).
#Term	Database	ID	Input number	Background number	P-Value	Corrected P-Value	Input	Hyperlink
Metabolism of proteins	Reactome	R-HSA-392499	20	2012	3.18583e-05	0.00784512	MRPL21|NSMCE4A|AOPEP|RAB2A|MRPS7|RPLP2|TBCD|ABRAXAS2|HGS|TBCA|NUP85|N6AMT1|SRP68|GMDS|TRAPPC10|EIF3A|ZRANB1|RNF2|PSMB1|ENGASE	http://www.reactome.org/cgi-bin/eventbrowser_st_id?ST_ID=R-HSA-392499
Disease	Reactome	R-HSA-1643685	13	1049	0.000105421	0.0173066	LRP5|NOTCH4|RPLP2|TALDO1|HGS|NUP85|MAP3K11|TAF4B|POLR2L|CTBP2|FGFR2|VWF|PSMB1	http://www.reactome.org/cgi-bin/eventbrowser_st_id?ST_ID=R-HSA-1643685
Gene expression (Transcription)	Reactome	R-HSA-74160	15	1448	0.000216052	0.0263057	RPTOR|ZNF43|NOTCH4|NUP85|PIDD1|EIF4A3|CPSF7|TAF4B|TNRC6C|MAP2K6|POLR2L|ZNF750|ING5|RNF2|PSMB1	http://www.reactome.org/cgi-bin/eventbrowser_st_id?ST_ID=R-HSA-74160
RNA Polymerase II Transcription	Reactome	R-HSA-73857	14	1316	0.000271404	0.0297037	RPTOR|ZNF43|NOTCH4|PIDD1|EIF4A3|CPSF7|TAF4B|TNRC6C|MAP2K6|POLR2L|ZNF750|ING5|RNF2|PSMB1	http://www.reactome.org/cgi-bin/eventbrowser_st_id?ST_ID=R-HSA-73857
Transcriptional Regulation by TP53	Reactome	R-HSA-3700989	7	359	0.000337797	0.0336384	RPTOR|PIDD1|TAF4B|TNRC6C|MAP2K6|ING5|POLR2L	http://www.reactome.org/cgi-bin/eventbrowser_st_id?ST_ID=R-HSA-3700989
Metabolism of amino acids and derivatives	Reactome	R-HSA-71291	7	367	0.000384443	0.0351686	RPLP2|AFMID|ACADSB|AANAT|ASRGL1|PSMB1|SLC25A10	http://www.reactome.org/cgi-bin/eventbrowser_st_id?ST_ID=R-HSA-71291
Diseases of signal transduction	Reactome	R-HSA-5663202	7	374	0.000429365	0.0359577	LRP5|MAP3K11|POLR2L|CTBP2|FGFR2|VWF|PSMB1	http://www.reactome.org/cgi-bin/eventbrowser_st_id?ST_ID=R-HSA-5663202
Immune System	Reactome	R-HSA-168256	18	2096	0.000480383	0.0363982	BRWD1|ABCA13|UBE2O|LONRF1|TALDO1|DOCK1|NUP85|PLA2G6|MAP3K11|MAP2K6|POLR2L|BAIAP2|VWF|FTH1|EIF4A3|MICB|PSMB1|RNF213	http://www.reactome.org/cgi-bin/eventbrowser_st_id?ST_ID=R-HSA-168256
Translation	Reactome	R-HSA-72766	6	291	0.000679005	0.0438356	MRPL21|MRPS7|RPLP2|N6AMT1|SRP68|EIF3A	http://www.reactome.org/cgi-bin/eventbrowser_st_id?ST_ID=R-HSA-72766
Metabolism of RNA	Reactome	R-HSA-8953854	9	667	0.000695902	0.0438356	RPLP2|NUP85|UPF3A|EIF4A3|POLR2L|CPSF7|PWP2|PSMB1|PATL1	http://www.reactome.org/cgi-bin/eventbrowser_st_id?ST_ID=R-HSA-8953854
Huntington disease	KEGG PATHWAY	hsa05016	5	193	0.000712051	0.0438356	POLR2L|TAF4B|DNAH17|DNAI2|GNAQ	http://www.genome.jp/kegg-bin/show_pathway?hsa05016/hsa:6875%09red/hsa:5441%09red/hsa:64446%09red/hsa:2776%09red/hsa:8632%09red
Organic anion transporters	Reactome	R-HSA-428643	2	10	0.000797553	0.0462112	SLC25A22|SLC25A10	http://www.reactome.org/cgi-bin/eventbrowser_st_id?ST_ID=R-HSA-428643
Cellular responses to stress	Reactome	R-HSA-2262752	7	422	0.000862503	0.0485466	RPTOR|NUP85|TNRC6C|MAP2K6|RNF2|PSMB1|HSBP1	http://www.reactome.org/cgi-bin/eventbrowser_st_id?ST_ID=R-HSA-2262752
--------------------
#Term	Database	ID	Input number	Background number	P-Value	Corrected P-Value	Input	Hyperlink
cytosol	Gene Ontology	GO:0005829	58	5095	5.13759e-17	1.0121e-13	POLA2|ZRANB1|TALDO1|RPLP2|DOCK1|CFAP410|NUP85|HABP4|RAB2A|TNRC6C|MAP2K6|AANAT|NIBAN1|AOPEP|HSBP1|RPTOR|RAB3IL1|PPFIA1|BAIAP2L2|AFMID|SRP68|PLA2G6|N6AMT1|GMDS|TRAPPC10|ASRGL1|FTH1|EIF4A3|CRPPA|PATL1|MAP1B|LONRF1|NQO2|RABGEF1|ABRAXAS2|HGS|NUDT15|TK1|MOB2|POLR2L|FADS2|SHANK2|ENGASE|BRWD1|ADH7|UBE2O|CD151|NOTCH4|TBC1D16|RNF213|TBCA|PIDD1|UPF3A|FOXC1|BAIAP2|BEST1|RNF2|PSMB1	http://amigo.geneontology.org/amigo/term/GO:0005829
protein binding	Gene Ontology	GO:0005515	87	11779	2.52042e-15	2.48261e-12	ZCCHC10|ZRANB1|USH2A|NQO2|TNRC6C|IGFN1|SLC25A10|PLA2G6|N6AMT1|IGHMBP2|PPP1R32|TSPAN4|FGFR2|PIDD1|PKHD1|CTBP2|RNF2|DOCK1|NUP85|HABP4|CD151|AANAT|HSBP1|DNAI2|LILRB3|AJAP1|GMDS|SDK2|CCDC57|ABRAXAS2|TK1|POLR2L|GNAQ|UBE2O|INSYN2A|RHBDF2|ZNF750|BAIAP2|VWF|EIF4A3|RPLP2|CFAP410|ING5|NIBAN1|MAP1B|TMEM258|AFMID|TRAPPC10|FTH1|PDCD2|AIG1|ATE1|LONRF1|RABGEF1|NUDT15|MOB2|LRP5|MICALL1|TBCD|TBCA|SRP68|AATK|PATL1…	http://amigo.geneontology.org/amigo/term/GO:0005515
cytoplasm	Gene Ontology	GO:0005737	42	4624	5.66117e-09	3.7175e-06	ZRANB1|USH2A|TALDO1|DOCK1|CFAP410|CCDC40|HABP4|EIF4A3|CPSF7|AANAT|NIBAN1|HSBP1|RPTOR|SLC39A11|PPFIA1|AFMID|TAF4B|GMDS|ATE1|ASRGL1|FTH1|PDCD2|TRIOBP|ABRAXAS2|TK1|CDC42EP4|IGHMBP2|PKHD1|SSBP2|FGFR2|GNAQ|UBE2O|TBCD|TBCA|PIDD1|MAP3K11|UPF3A|RNF213|BAIAP2|RNF2|PSMB1|EFCAB2	http://amigo.geneontology.org/amigo/term/GO:0005737
nucleoplasm	Gene Ontology	GO:0005654	33	3630	3.89425e-07	0.000187174	POLA2|ZRANB1|DOCK1|NQO2|NUP85|HABP4|EIF4A3|ADAM12|TNRC6C|MAP2K6|PWP2|CPSF7|SLC25A10|RPTOR|NSMCE4A|BAIAP2L2|POLR2L|TAF4B|BRWD1|IGHMBP2|MGMT|MOB2|ING5|HSBP1|UBE2O|NOTCH4|CDC14B|PIDD1|UPF3A|FOXC1|BAIAP2|RNF2|PSMB1	http://amigo.geneontology.org/amigo/term/GO:0005654
nucleus	Gene Ontology	GO:0005634	41	5208	4.75061e-07	0.000187174	ZRANB1|TALDO1|HABP4|RAB2A|POLR2L|CPSF7|FOXI2|IGFN1|SLC25A10|DACH2|NSMCE4A|EIF4A3|AFMID|N6AMT1|ATE1|FOXF2|ASRGL1|FTH1|PDCD2|ZNF43|ABRAXAS2|SLC39A11|IGHMBP2|MGMT|ING5|SSBP2|FGFR2|HSBP1|BRWD1|UBE2O|TRIOBP|NOTCH4|CDC14B|PIDD1|UPF3A|FOXC1|ZNF750|CTBP2|PTCH1|RNF2|PSMB1	http://amigo.geneontology.org/amigo/term/GO:0005634
synapse assembly	Gene Ontology	GO:0007416	5	63	4.44162e-06	0.00145833	SDK2|SDK1|MAP1B|IGFN1|SHANK2	http://amigo.geneontology.org/amigo/term/GO:0007416
integral component of membrane	Gene Ontology	GO:0016021	30	3643	1.06636e-05	0.00300103	MALRD1|USH2A|TMEM258|ADAM12|STX18|MICB|SLC25A10|THSD7B|SLC25A52|SLC39A11|LILRB3|OGFOD3|MOSMO|PLA2G6|AIG1|SDK1|SDK2|SLC25A22|AATK|FGFR2|ELFN2|PCNX2|ABCA13|CHST15|LRP5|ARMCX4|RHBDF2|PKHD1|BEST1|PTCH1	http://amigo.geneontology.org/amigo/term/GO:0016021
ciliary membrane	Gene Ontology	GO:0060170	4	55	5.8168e-05	0.0124262	TSPEAR|PTCH1|SHANK2|MOSMO	http://amigo.geneontology.org/amigo/term/GO:0060170
positive regulation of actin cytoskeleton reorganization	Gene Ontology	GO:2000251	3	19	6.3077e-05	0.0124262	BAIAP2L2|HAX1|BAIAP2	http://amigo.geneontology.org/amigo/term/GO:2000251
photoreceptor outer segment	Gene Ontology	GO:0001750	4	64	0.000101557	0.0173066	MAP1B|CFAP410|SHANK2|GNAQ	http://amigo.geneontology.org/amigo/term/GO:0001750
microtubule	Gene Ontology	GO:0005874	7	305	0.000128005	0.0185907	MAP1B|DNAH17|TBCD|TBCA|MAP3K11|DNAI2|BAIAP2	http://amigo.geneontology.org/amigo/term/GO:0005874
retina layer formation	Gene Ontology	GO:0010842	3	25	0.000132117	0.0185907	SDK1|SDK2|IGFN1	http://amigo.geneontology.org/amigo/term/GO:0010842
cell migration	Gene Ontology	GO:0016477	6	232	0.000210244	0.0263057	ZRANB1|USH2A|DOCK1|CD151|LAMB4|FOXC1	http://amigo.geneontology.org/amigo/term/GO:0016477
nucleolus	Gene Ontology	GO:0005730	11	839	0.000227004	0.0263057	RABGEF1|UPF3A|TBCA|HABP4|EIF4A3|SRP68|AOPEP|MOB2|BRWD1|PANO1|RNF213	http://amigo.geneontology.org/amigo/term/GO:0005730
post-chaperonin tubulin folding pathway	Gene Ontology	GO:0007023	2	6	0.000341507	0.0336384	TBCD|TBCA	http://amigo.geneontology.org/amigo/term/GO:0007023
RNA binding	Gene Ontology	GO:0003723	14	1366	0.000392746	0.0351686	HABP4|MRPL21|UBE2O|MRPS7|SRP68|TBCA|CDC42EP4|IGHMBP2|UPF3A|TNRC6C|CPSF7|PWP2|EIF4A3|PATL1	http://amigo.geneontology.org/amigo/term/GO:0003723
lacrimal gland development	Gene Ontology	GO:0032808	2	7	0.000438063	0.0359577	FGFR2|FOXC1	http://amigo.geneontology.org/amigo/term/GO:0032808
cilium movement	Gene Ontology	GO:0003341	3	40	0.000478799	0.0363982	DNAH17|DNAI2|CCDC40	http://amigo.geneontology.org/amigo/term/GO:0003341
response to inorganic substance	Gene Ontology	GO:0010035	2	8	0.000546312	0.0398605	MAP1B|RNF2	http://amigo.geneontology.org/amigo/term/GO:0010035
epithelial to mesenchymal transition	Gene Ontology	GO:0001837	3	43	0.00058441	0.0411174	NOTCH4|FGFR2|FOXF2	http://amigo.geneontology.org/amigo/term/GO:0001837
tubulin complex assembly	Gene Ontology	GO:0007021	2	9	0.000666169	0.0438356	TBCD|TBCA	http://amigo.geneontology.org/amigo/term/GO:0007021
plasma membrane	Gene Ontology	GO:0005886	30	4619	0.000740891	0.044229	CFAP410|SDK2|CD151|ADAM12|NIBAN1|THSD7B|SLC39A11|LILRB3|BAIAP2L2|MOSMO|MICB|PLA2G6|AIG1|SDK1|MAP1B|KCNJ16|CDC42EP4|TSPAN4|FADS2|FGFR2|SHANK2|ABCA13|ADH7|GNAQ|LRP5|NOTCH4|RHBDF2|BAIAP2|BEST1|PTCH1	http://amigo.geneontology.org/amigo/term/GO:0005886
positive regulation of actin filament polymerization	Gene Ontology	GO:0030838	3	51	0.000935452	0.0486038	BAIAP2L2|BAIAP2|CDC42EP4	http://amigo.geneontology.org/amigo/term/GO:0030838
axonemal dynein complex	Gene Ontology	GO:0005858	2	11	0.000940383	0.0486038	DNAH17|DNAI2	http://amigo.geneontology.org/amigo/term/GO:0005858
outer dynein arm	Gene Ontology	GO:0036157	2	11	0.000940383	0.0486038	DNAH17|DNAI2	http://amigo.geneontology.org/amigo/term/GO:0036157
Golgi apparatus	Gene Ontology	GO:0005794	11	1002	0.000972707	0.0486038	MALRD1|GNAQ|PTCH1|MOSMO|PIDD1|HABP4|RAB2A|SLC39A11|BAIAP2|FADS2|FGFR2	http://amigo.geneontology.org/amigo/term/GO:0005794
positive regulation of neuron apoptotic process	Gene Ontology	GO:0043525	3	52	0.000986878	0.0486038	MAP3K11|FADS2|NQO2	http://amigo.geneontology.org/amigo/term/GO:0043525
