# Supplementary material for: Genomic adaptation to small population size and saltwater consumption in the critically endangered Cat Ba langur
Source: Nat Commun. 2024 Oct 2;15:8531. doi: 10.1038/s41467-024-52811-7 (PMC11447269; doi:10.1038/s41467-024-52811-7)
Supplement: Supplementary file 10 — Supplementary Data 7 [file 41467_2024_52811_MOESM10_ESM.xlsx]

## Sheet: Tabelle1
Supplementary Data 7. Amino acid changes in all 92 calcium-related genes (including GO terms “calcium ion binding” (71 genes) and “calcium-mediated signaling” (13 genes of which two, PLA2G4B and MCTP2, overlap with “calcium ion binding”) and KEGG pathway “calcium signaling pathway” (16 genes, of which five, GRIN2C, GRIN2D, LAP3, LAT2 and SPHK1, overlap with GO term “calcium-mediated signaling” an…
Gene_Name	Chromosome_ID	SNP_pos	Protein_Ref	Mutation_Pos	Mutation_amino_acid	T. poliocephalus 1	T. poliocephalus 2	T. poliocephalus 3	T. poliocephalus 4	T. francoisi 1	T. francoisi 2	T. francoisi 3	T. francoisi 4	T. francoisi 5	T. francoisi 6	T. francoisi 7	T. francoisi 8	T. leucocephalus1	T. leucocephalus2	T. leucocephalus3	T. leucocephalus4	T. leucocephalus5	T. leucocephalus6	T. leucocephalus7	T. leucocephalus8	T. ebenus	T. hatinhensis	T. laotum	T. auratus	T.germanini	T. obscurus	T. phayrei
ADCY1	NW_022681469.1	139959816	Gly	777	Ala	Ala+G4:J126	Ala	Ala	Ala	Gly	Gly	Gly	Gly	Gly	Gly	Gly	Gly	Gly	Gly	Gly	Gly	Gly	Gly	Gly	Gly	Gly	Gly	Gly	Gly	Gly	Gly	Gly
ADGRV1	NW_022681465.1	45557357	Ile	1196	Val	Val	Val	Val	Val	Ile	Ile	Ile	Ile	Ile	Ile	Ile	Ile	Ile	Ile	Ile	Ile	Ile	Ile	Ile	Ile	Ile	Ile	Ile	Ile	Ile	Ile	Ile
AGRN	NW_022681457.1	121711547	Ala	301	Thr	Thr	Thr	Thr	Thr	Ala	Ala	Ala	Ala	Ala	Ala	Ala	Ala	Ala	Ala	Ala	Ala	Ala	Ala	Ala	Ala	Ala	Ala	Ala	Ala	Ala	Ala	Ala
ACKR3	NW_022681458.1	5427997	Ala	356	Thr	Thr	Thr	Thr	Thr	Ala	Ala	Ala	Ala	Ala	Ala	Ala	Ala	Ala	Ala	Ala	Ala	Ala	Ala	Ala	Ala	Ala	Ala	Ala	Ala	Ala	Ala	Ala
ACKR4	NW_022681453.1	161525365	Ser	290	Gly	Gly	Gly	Gly	Gly	Ser	Ser	Ser	Ser	Ser	Ser	Ser	Ser	Ser	Ser	Ser	Ser	Ser	Ser	Ser	Ser	Ser	Ser	Ser	Ser	Ser	Ser	Ser
ASPH	NW_022681455.1	83121795	Ala	63	Thr	Thr	Thr	Thr	Thr	Ala	Ala	Ala	Ala	Ala	Ala	Ala	Ala	Ala	Ala	Ala	Ala	Ala	Ala	Ala	Ala	Ala	Ala	Ala	Ala	Ala	Ala	Ala
C2CD5	NW_022681456.1	108852453	His	272	Leu	Leu	Leu	Leu	Leu	His	His	His	His	His	His	His	His	His	His	His	His	His	His	His	His	His	His	His	His	His	His	His
CAPN14	NW_022681462.1	76998706	Pro	8	Leu	Leu	Leu	Leu	Leu	Pro	Pro	Pro	Pro	Pro	Pro	Pro	Pro	Pro	Pro	Pro	Pro	Pro	Pro	Pro	Pro	Pro	Pro	Pro	Pro	Pro	Pro	Pro
CCKAR	NW_022681454.1	25834890	Asn	188	Thr	Thr	Thr	Thr	Thr	Asn	Asn	Asn	Asn	Asn	Asn	Asn	Asn	Asn	Asn	Asn	Asn	Asn	Asn	Asn	Asn	Asn	Asn	Asn	Asn	Asn	Asn	Asn
CDH26	NW_022681467.1	55846860	Ser	823	Phe	Phe	Phe	Phe	Phe	Ser	Ser	Ser	Ser	Ser	Ser	Ser	Ser	Ser	Ser	Ser	Ser	Ser	Ser	Ser	Ser	Ser	Ser	Ser	Ser	Ser	Ser	Ser
CLSTN2	NW_022681453.1	154146516	Pro	10	Gln	Gln	Gln	Gln	Gln	Pro	Pro	Pro	Pro	Pro	Pro	Pro	Pro	Pro	Pro	Pro	Pro	Pro	Pro	Pro	Pro	Pro	Pro	Pro	Pro	Pro	Pro	Pro
CRACR2B	NW_022681473.1	642418	Gly	297	Ser	Ser	Ser	Ser	Ser	Gly	Gly	Gly	Gly	Gly	Gly	Gly	Gly	Gly	Gly	Gly	Gly	Gly	Gly	Gly	Gly	Gly	Gly	Gly	Gly	Gly	Gly	Gly
CRB1	NW_022681470.1	54115466	Gly	479	Asp	Asp	Asp	Asp	Asp	Gly	Gly	Gly	Gly	Gly	Gly	Gly	Gly	Gly	Gly	Gly	Gly	Gly	Gly	Gly	Gly	Gly	Gly	Gly	Gly	Gly	Gly	Gly
CUBN	NW_022681474.1	19375964	Met	894	Ile	Ile	Ile	Ile	Ile	Met	Met	Met	Met	Met	Met	Met	Met	Met	Met	Met	Met	Met	Met	Met	Met	Met	Met	Met	Met	Met	Met	Met
DCHS2	NW_022681454.1	151110865	Pro	1956	Leu	Leu	Leu	Leu	Leu	Pro	Pro	Pro	Pro	Pro	Pro	Pro	Pro	Pro	Pro	Pro	Pro	Pro	Pro	Pro	Pro	Pro	Pro	Pro	Pro	Pro	Pro	Pro
DSG2	NW_022681464.1	24472089	Thr	238	Met	Met	Met	Met	Met	Thr	Thr	Thr	Thr	Thr	Thr	Thr	Thr	Thr	Thr	Thr	Thr	Thr	Thr	Thr	Thr	Thr	Thr	Thr	Thr	Thr	Thr	Thr
DUOX1	NW_022681468.1	145082148	Gly	224	Arg	Arg	Arg	Arg	Arg	Gly	Gly	Gly	Gly	Gly	Gly	Gly	Gly	Gly	Gly	Gly	Gly	Gly	Gly	Gly	Gly	Gly	Gly	Gly	Gly	Gly	Gly	Gly
DUOX2	NW_022681468.1	145122666	Val	1531	Ile	Ile	Ile	Ile	Ile	Val	Val	Val	Val	Val	Val	Val	Val	Val	Val	Val	Val	Val	Val	Val	Val	Val	Val	Val	Val	Val	Val	Val
EDN1	NW_022681455.1	12351137	Ser	168	Arg	Arg	Arg	Arg	Arg	Ser	Ser	Ser	Ser	Ser	Ser	Ser	Ser	Ser	Ser	Ser	Ser	Ser	Ser	Ser	Ser	Ser	Ser	Ser	Ser	Ser	Ser	Ser
EIF2AK3	NW_022681462.1	38967468	Val	770	Met	Met	Met	Met	Met	Val	Val	Val	Val	Val	Val	Val	Val	Val	Val	Val	Val	Val	Val	Val	Val	Val	Val	Val	Val	Val	Val	Val
EPS15	NW_022681457.1	73004564	Ser	428	Phe	Phe	Phe	Phe	Phe	Ser	Ser	Ser	Ser	Ser	Ser	Ser	Ser	Ser	Ser	Ser	Ser	Ser	Ser	Ser	Ser	Ser	Ser	Ser	Ser	Ser	Ser	Ser
FBN3	NW_022681470.1	141558797	Arg	273	His	His	His	His	His	Arg	Arg	Arg	Arg	Arg	Arg	Arg	Arg	Arg	Arg	Arg	Arg	Arg	Arg	Arg	Arg	Arg	Arg	Arg	Arg	Arg	Arg	Arg
FPR2	NW_022681457.1	6957193	Leu	301	Phe	Phe	Phe	Phe	Phe	Leu	Leu	Leu	Leu	Leu	Leu	Leu	Leu	Leu	Leu	Leu	Leu	Leu	Leu	Leu	Leu	Leu	Leu	Leu	Leu	Leu	Leu	Leu
GRIN2C	NW_022681466.1	6164031	Glu	1221	Lys	Lys	Lys	Lys	Lys	Glu	Glu	Glu	Glu	Glu	Glu	Glu	Glu	Glu	Glu	Glu	Glu	Glu	Glu	Glu	Glu	Glu	Glu	Glu	Glu	Glu	Glu	Glu
GRIN2D	NW_022681457.1	3844042	Ser	1064	Leu	Leu	Leu	Leu	Leu	Ser	Ser	Ser	Ser	Ser	Ser	Ser	Ser	Ser	Ser	Ser	Ser	Ser	Ser	Ser	Ser	Ser	Ser	Ser	Ser	Ser	Ser	Ser
HMCN1	NW_022681470.1	42860837	Ile	996	Val	Val	Val	Val	Val	Ile	Ile	Ile	Ile	Ile	Ile	Ile	Ile	Ile	Ile	Ile	Ile	Ile	Ile	Ile	Ile	Ile	Ile	Ile	Ile	Ile	Ile	Ile
HMCN2	NW_022681444.1	8209531	Val	4396	Ile	Ile	Ile	Ile	Ile	Val	Val	Val	Val	Val	Val	Val	Val	Val	Val	Val	Val	Val	Val	Val	Val	Val	Val	Val	Val	Val	Val	Val
HSPG2	NW_022681457.1	103056111	Ser	1091	Ile	Ile	Ile	Ile	Ile	Ser	Ser	Ser	Ser	Ser	Ser	Ser	Ser	Ser	Ser	Ser	Ser	Ser	Ser	Ser	Ser	Ser	Ser	Ser	Ser	Ser	Ser	Ser
ITIH1	NW_022681453.1	20727268	Gln	185	Arg	Arg	Arg	Arg	Arg	Gln	Gln	Gln	Gln	Gln	Gln	Gln	Gln	Gln	Gln	Gln	Gln	Gln	Gln	Gln	Gln	Gln	Gln	Gln	Gln	Gln	Gln	Gln
JAG2	NW_022681468.1	1410409	Asp	53	Glu	Glu	Glu	Glu	Glu	Asp	Asp	Asp	Asp	Asp	Asp	Asp	Asp	Asp	Asp	Asp	Asp	Asp	Asp	Asp	Asp	Asp	Asp	Asp	Asp	Asp	Asp	Asp
LAT2	NW_022681469.1	119474035	Thr	143	Ala	Ala	Ala	Ala	Ala	Thr	Thr	Thr	Thr	Thr	Thr	Thr	Thr	Thr	Thr	Thr	Thr	Thr	Thr	Thr	Thr	Thr	Thr	Thr	Thr	Thr	Thr	Thr
LPCAT1	NW_022681465.1	1362953	Leu	53	Val	Val	Val	Val	Val	Leu	Leu	Leu	Leu	Leu	Leu	Leu	Leu	Leu	Leu	Leu	Leu	Leu	Leu	Leu	Leu	Leu	Leu	Leu	Leu	Leu	Leu	Leu
LRP1	NW_022681456.1	77100940	Gly	2546	Ser	Ser	Ser	Ser	Ser	Gly	Gly	Gly	Gly	Gly	Gly	Gly	Gly	Gly	Gly	Gly	Gly	Gly	Gly	Gly	Gly	Gly	Gly	Gly	Gly	Gly	Gly	Gly
LRP2	NW_022681458.1	72967213	Ala	57	Thr	Thr	Thr	Thr	Thr	Ala	Ala	Ala	Ala	Ala	Ala	Ala	Ala	Ala	Ala	Ala	Ala	Ala	Ala	Ala	Ala	Ala	Ala	Ala	Ala	Ala	Ala	Ala
LTBP4	NW_022681457.1	15755978	Thr	1147	Met	Met	Met	Met	Met	Thr	Thr	Thr	Thr	Thr	Thr	Thr	Thr	Thr	Thr	Thr	Thr	Thr	Thr	Thr	Thr	Thr	Thr	Thr	Thr	Thr	Thr	Thr
MAN1A1	NW_022681460.1	18996939	Ala	273	Thr	Thr	Thr	Thr	Thr	Ala	Ala	Ala	Ala	Ala	Ala	Ala	Ala	Ala	Ala	Ala	Ala	Ala	Ala	Ala	Ala	Ala	Ala	Ala	Ala	Ala	Ala	Ala
MATN1	NW_022681457.1	94081471	Leu	561	Pro	Pro	Pro	Pro	Pro	Leu	Leu	Leu	Leu	Leu	Leu	Leu	Leu	Leu	Leu	Leu	Leu	Leu	Leu	Leu	Leu	Leu	Leu	Leu	Leu	Leu	Leu	Leu
MCTP2	NW_022681468.1	94521368	Ser	866	Arg	Arg	Arg	Arg	Arg	Ser	Ser	Ser	Ser	Ser	Ser	Ser	Ser	Ser	Ser	Ser	Ser	Ser	Ser	Ser	Ser	Ser	Ser	Ser	Ser	Ser	Ser	Ser
MMRN1	NW_022681454.1	88441772	Pro	127	Leu	Leu	Leu	Leu	Leu	Pro	Pro	Pro	Pro	Pro	Pro	Pro	Pro	Pro	Pro	Pro	Pro	Pro	Pro	Pro	Pro	Pro	Pro	Pro	Pro	Pro	Pro	Pro
MYL2	NW_022681456.1	22283630	Asn	83	Ser	Ser	Ser	Ser	Ser	Asn	Asn	Asn	Asn	Asn	Asn	Asn	Asn	Asn	Asn	Asn	Asn	Asn	Asn	Asn	Asn	Asn	Asn	Asn	Asn	Asn	Asn	Asn
MYLK4	NW_022681455.1	2556634	Val	87	Ala	Ala	Ala	Ala	Ala	Val	Val	Val	Val	Val	Val	Val	Val	Val	Val	Val	Val	Val	Val	Val	Val	Val	Val	Val	Val	Val	Val	Val
NECAB3	NW_022681467.1	29155932	Arg	312	Gln	Gln	Gln	Gln	Gln	Arg	Arg	Arg	Arg	Arg	Arg	Arg	Arg	Arg	Arg	Arg	Arg	Arg	Arg	Arg	Arg	Arg	Arg	Arg	Arg	Arg	Arg	Arg
NID1	NW_022681470.1	12477329	Asp	48	Asn	Asn	Asn	Asn	Asn	Asp	Asp	Asp	Asp	Asp	Asp	Asp	Asp	Asp	Asp	Asp	Asp	Asp	Asp	Asp	Asp	Asp	Asp	Asp	Asp	Asp	Asp	Asp
NID2	NW_022681468.1	53322498	Ser	421	Asn	Asn	Asn	Asn	Asn	Ser	Ser	Ser	Ser	Ser	Ser	Ser	Ser	Ser	Ser	Ser	Ser	Ser	Ser	Ser	Ser	Ser	Ser	Ser	Ser	Ser	Ser	Ser
NPNT	NW_022681454.1	102401563	Pro	89	Arg	Arg	Arg	Arg	Arg	Pro	Pro	Pro	Pro	Pro	Pro	Pro	Pro	Pro	Pro	Pro	Pro	Pro	Pro	Pro	Pro	Pro	Pro	Pro	Pro	Pro	Pro	Pro
NTSR1	NW_022681467.1	58537221	Ala	16	Pro	Pro	Pro	Pro	Pro	Ala	Ala	Ala	Ala	Ala	Ala	Ala	Ala	Ala	Ala	Ala	Ala	Ala	Ala	Ala	Ala	Ala	Ala	Ala	Ala	Ala	Ala	Ala
P2RX6	NW_022681459.1	39961351	Thr	312	Met	Met	Met	Met	Met	Thr	Thr	Thr	Thr	Thr	Thr	Thr	Thr	Thr	Thr	Thr	Thr	Thr	Thr	Thr	Thr	Thr	Thr	Thr	Thr	Thr	Thr	Thr
PCDH15	NW_022680749.1	2010925	Ala	1517	Thr	Thr	Thr	Thr	Thr	Ala	Ala	Ala	Ala	Ala	Ala	Ala	Ala	Ala	Ala	Ala	Ala	Ala	Ala	Ala	Ala	Ala	Ala	Ala	Ala	Ala	Ala	Ala
PCDH19	NW_022681471.1	50090517	Val	1060	Ile	Ile	Ile	Ile	Ile	Val	Val	Val	Val	Val	Val	Val	Val	Val	Val	Val	Val	Val	Val	Val	Val	Val	Val	Val	Val	Val	Val	Val
PEF1	NW_022681457.1	93179809	Pro	22	Leu	Leu	Leu	Leu	Leu	Pro	Pro	Pro	Pro	Pro	Pro	Pro	Pro	Pro	Pro	Pro	Pro	Pro	Pro	Pro	Pro	Pro	Pro	Pro	Pro	Pro	Pro	Pro
PKDREJ	NW_022681459.1	55767789	Arg	1518	Gly	Gly	Gly	Gly	Gly	Arg	Arg	Arg	Arg	Arg	Arg	Arg	Arg	Arg	Arg	Arg	Arg	Arg	Arg	Arg	Arg	Arg	Arg	Arg	Arg	Arg	Arg	Arg
PLA2G4B	NW_022681468.1	149155732	Glu	211	Lys	Lys	Lys	Lys	Lys	Glu	Glu	Glu	Glu	Glu	Glu	Glu	Glu	Glu	Glu	Glu	Glu	Glu	Glu	Glu	Glu	Glu	Glu	Glu	Glu	Glu	Glu	Glu
PLA2G4C	NW_022681457.1	3482749	Ala	100	Gly	Gly	Gly	Gly	Gly	Ala	Ala	Ala	Ala	Ala	Ala	Ala	Ala	Ala	Ala	Ala	Ala	Ala	Ala	Ala	Ala	Ala	Ala	Ala	Ala	Ala	Ala	Ala
PLA2G4F	NW_022681468.1	147930290	Ala	338	Thr	Thr	Thr	Thr	Thr	Ala	Ala	Ala	Ala	Ala	Ala	Ala	Ala	Ala	Ala	Ala	Ala	Ala	Ala	Ala	Ala	Ala	Ala	Ala	Ala	Ala	Ala	Ala
PLCD3	NW_022681466.1	15220883	Ala	454	Val	Val	Val	Val	Val	Ala	Ala	Ala	Ala	Ala	Ala	Ala	Ala	Ala	Ala	Ala	Ala	Ala	Ala	Ala	Ala	Ala	Ala	Ala	Ala	Ala	Ala	Ala
PON1	NW_022681469.1	75531594	Glu	276	Gly	Gly	Gly	Gly	Gly	Glu	Glu	Glu	Glu	Glu	Glu	Glu	Glu	Glu	Glu	Glu	Glu	Glu	Glu	Glu	Glu	Glu	Glu	Glu	Glu	Glu	Glu	Glu
RASGRP4	NW_022681457.1	67849629	Arg	21	Gln	Gln	Gln	Gln	Gln	Arg	Arg	Arg	Arg	Arg	Arg	Arg	Arg	Arg	Arg	Arg	Arg	Arg	Arg	Arg	Arg	Arg	Arg	Arg	Arg	Arg	Arg	Arg
RCN1	NW_022681473.1	32699291	Lys	231	Arg	Arg	Arg	Arg	Arg	Lys	Lys	Lys	Lys	Lys	Lys	Lys	Lys	Lys	Lys	Lys	Lys	Lys	Lys	Lys	Lys	Lys	Lys	Lys	Lys	Lys	Lys	Lys
RHOT2	NW_022681460.1	114381990	Thr	426	Ile	Ile	Ile	Ile	Ile	Thr	Thr	Thr	Thr	Thr	Thr	Thr	Thr	Thr	Thr	Thr	Thr	Thr	Thr	Thr	Thr	Thr	Thr	Thr	Thr	Thr	Thr	Thr
SNED1	NW_022681458.1	915576	Gly	495	Ser	Ser	Ser	Ser	Ser	Gly	Gly	Gly	Gly	Gly	Gly	Gly	Gly	Gly	Gly	Gly	Gly	Gly	Gly	Gly	Gly	Gly	Gly	Gly	Gly	Gly	Gly	Gly
SPHK1	NW_022681466.1	7772763	Pro	327	His	His	His	His	His	Pro	Pro	Pro	Pro	Pro	Pro	Pro	Pro	Pro	Pro	Pro	Pro	Pro	Pro	Pro	Pro	Pro	Pro	Pro	Pro	Pro	Pro	Pro
STAB1	NW_022681453.1	20431648	Gly	807	Ser	Ser	Ser	Ser	Ser	Gly	Gly	Gly	Gly	Gly	Gly	Gly	Gly	Gly	Gly	Gly	Gly	Gly	Gly	Gly	Gly	Gly	Gly	Gly	Gly	Gly	Gly	Gly
STAB2	NW_022681456.1	29617376	Asp	1236	Asn	Asn	Asn	Asn	Asn	Asp	Asp	Asp	Asp	Asp	Asp	Asp	Asp	Asp	Asp	Asp	Asp	Asp	Asp	Asp	Asp	Asp	Asp	Asp	Asp	Asp	Asp	Asp
SVEP1	NW_022681461.1	75630039	Ser	2048	Ala	Ala	Ala	Ala	Ala	Ser	Ser	Ser	Ser	Ser	Ser	Ser	Ser	Ser	Ser	Ser	Ser	Ser	Ser	Ser	Ser	Ser	Ser	Ser	Ser	Ser	Ser	Ser
SYT7	NW_022681473.1	12356831	Leu	45	Val	Val	Val	Val	Val	Leu	Leu	Leu	Leu	Leu	Leu	Leu	Leu	Leu	Leu	Leu	Leu	Leu	Leu	Leu	Leu	Leu	Leu	Leu	Leu	Leu	Leu	Leu
TPCN1	NW_022681456.1	19838994	Arg	731	Gln	Gln	Gln	Gln	Gln	Arg	Arg	Arg	Arg	Arg	Arg	Arg	Arg	Arg	Arg	Arg	Arg	Arg	Arg	Arg	Arg	Arg	Arg	Arg	Arg	Arg	Arg	Arg
TRDN	NW_022681460.1	22895567	Asp	658	Tyr	Tyr	Tyr	Tyr	Tyr	Asp	Asp	Asp	Asp	Asp	Asp	Asp	Asp	Asp	Asp	Asp	Asp	Asp	Asp	Asp	Asp	Asp	Asp	Asp	Asp	Asp	Asp	Asp
UMODL1	NW_022681459.1	29200618	Met	421	Val	Val	Val	Val	Val	Met	Met	Met	Met	Met	Met	Met	Met	Met	Met	Met	Met	Met	Met	Met	Met	Met	Met	Met	Met	Met	Met	Met
UNC13B	NW_022681461.1	92413183	His	2887	Tyr	Tyr	Tyr	Tyr	Tyr	His	His	His	His	His	His	His	His	His	His	His	His	His	His	His	His	His	His	His	His	His	His	His
ZZEF1	NW_022681466.1	68342173	Thr	1935	Ile	Ile	Ile	Ile	Ile	Thr	Thr	Thr	Thr	Thr	Thr	Thr	Thr	Thr	Thr	Thr	Thr	Thr	Thr	Thr	Thr	Thr	Thr	Thr	Thr	Thr	Thr	Thr
NECAB3	NW_022681467.1	29156781	His	248	Tyr	Tyr	Tyr	Tyr	Tyr	His	His	His	His	His	His	His	His	His	His	His	His	His	His	His	His	His	His	His	His	His	His	His
ADGRV1	NW_022681465.1	45564784	Lys	978	Glu	Glu	Glu	Glu	Glu	Lys	Lys	Lys	Lys	Lys	Lys	Lys	Lys	Lys	Lys	Lys	Lys	Lys	Lys	Lys	Lys	Lys	Lys	Lys	Lys	Lys	Lys	Lys
AGRN	NW_022681457.1	121706493	Ala	896	Val	Val	Val	Val	Val	Ala	Ala	Ala/Val	Ala/Val	Ala	Ala/Val	Ala	Ala	Ala	Ala	Ala	Ala	Ala	Ala	Ala	Ala	Ala	Ala	Ala	Ala	Ala	Ala	Ala
AIF1L	NW_022681444.1	8907205	Ser	56	Leu	Leu	Leu	Leu	Leu	Ser/Leu	Ser	Ser	Ser	Ser	Ser	Ser	Ser	Ser	Ser	Ser	Ser	Ser	Ser	Ser	Ser	Ser	Ser	Ser	Ser	Ser	Ser	Ser
ASPH	NW_022681472.1	16962820	Pro	168	Ser	Ser	Ser	Ser	Ser	Pro	Pro	Pro/Ser	Pro	Pro	Pro	Pro	Pro	Pro	Pro	Pro	Pro	Pro	Pro	Pro	Pro	Pro	Pro	Pro	Pro	Pro	Pro	Pro
ASPH	NW_022681472.1	16962820	Pro	168	Ser	Ser	Ser	Ser	Ser	Pro	Pro	Pro	Pro	Pro	Pro	Pro	Pro	Pro	Pro	Pro	Pro	Pro	Pro	Pro	Pro	Pro	Pro	Pro	Pro	Pro	Pro	Pro
CAPN14	NW_022681462.1	77012422	Ile	421	Val	Val	Val	Val	Val	Ile	Ile	Ile	Ile	Ile/Val	Val	Ile	Ile	Ile	Val	Ile	Ile	Ile	Ile	Ile	Ile	Ile	Ile	Ile	Ile	Ile	Ile	Ile
CDH15	NW_022681455.1	130008293	Arg	635	Gln	Gln	Gln	Gln	Gln	Arg	Arg	Arg	Arg	Arg/Gln	Arg	Arg	Arg	Arg	Arg	Arg	Arg	Arg	Arg	Arg	Arg	Arg	Arg	Arg	Arg	Arg	Arg	Arg
CDH23	NW_022681474.1	35956818	Val	1470	Ile	Ile	Ile	Ile	Ile	Val	Val/Ile	Val	Val	Val	Val	Val/Ile	Val/Ile	Val	Val	Val	Val	Val	Val	Val	Val	Val	Val	Val	Val	Val	Val	Val
CELSR1	NW_022681459.1	55627527	Arg	2305	Lys	Lys	Lys	Lys	Lys	Arg	Arg	Arg/Lys	Arg	Arg	Lys	Arg	Arg	Arg	Arg	Arg	Arg	Arg	Arg	Arg	Arg	Arg	Arg	Arg	Arg	Arg	Arg	Arg
CUBN	NW_022681474.1	19355484	Asn	1065	His	His	His	His	His	Asn	Asn	Asn	Asn	Asn	Asn	Asn/His	Asn	Asn	Asn	Asn	Asn	Asn	Asn	Asn	Asn	Asn	Asn	Asn	Asn	Asn	Asn	Asn
DCHS2	NW_022681454.1	151185485	Ile	1215	Val	Val	Val	Val	Val	Ile	Ile/Val	Ile	Ile	Ile	Val	Ile	Ile	Ile	Ile	Ile	Ile	Ile	Ile	Ile	Ile	Ile	Ile	Ile	Ile	Ile	Ile	Ile
DNAH7	NW_022681458.1	45674055	Val	48	Met	Met	Met	Met	Met	Val	Val	Val/Met	Val	Val	Val	Val/Met	Val	Val	Val	Val	Val	Val	Val	Val	Val	Val	Val	Val	Val	Val	Val	Val
DSG1	NW_022681464.1	24651993	Pro	744	Leu	Leu	Leu	Leu	Leu	Pro	Pro	Pro	Pro	Pro	Pro	Pro	Pro	Pro	Pro	Pro	Pro	Pro	Pro	Pro	Pro	Pro	Pro	Pro	Pro	Pro/Leu	Pro	Pro
DUOX1	NW_022681468.1	145082198	Gln	207	Arg	Arg	Arg	Arg	Arg	Gln	Gln	Gln	Gln	Gln	Gln	Gln	Gln	Gln	Gln	Gln	Gln	Gln	Gln	Gln	Gln	Gln	Gln	Gln	Gln	Gln/Arg	Gln	Gln
EEF2K	NW_022681455.1	76780705	Asp	599	Gly	Gly	Gly	Gly	Gly	Asp	Asp/Gly	Asp	Asp	Asp/Gly	Asp	Asp	Asp	Asp	Asp	Asp	Asp/Gly	Asp	Asp/Gly	Asp/Gly	Asp/Gly	Asp	Asp	Asp	Asp	Asp	Asp	Asp
EYS	NW_022681455.1	61529679	Ala	1497	Thr	Thr	Thr	Thr	Thr	Ala	Ala	Ala	Ala	Ala	Ala	Ala	Ala	Ala	Ala	Ala	Ala	Ala	Ala	Ala	Ala	Ala	Ala	Ala	Thr	Ala	Ala	Ala
FBN3	NW_022681470.1	141570390	Gly	622	Val	Val	Val	Val	Val	Gly	Gly	Gly	Gly	Gly	Gly	Gly	Gly	Gly	Gly	Gly	Gly	Gly	Gly	Gly	Gly	Gly	Gly	Gly	Gly	Gly	Gly	Gly
FBN3	NW_022681470.1	141587799	Val	1132	Ile	Ile	Ile	Ile	Ile	Val	Val	Val	Val	Val	Val	Val	Val	Val	Val	Val	Val	Val	Val	Val	Val	Val	Val	Val	Val	Val	Val	Val
HABP2	NW_022681442.1	17893544	Gln	181	Pro	Pro	Pro	Pro	Pro	Gln	Gln	Gln	Gln/Pro	Pro	Gln	Gln	Gln	Gln	Gln	Gln	Gln	Gln	Gln	Gln	Gln	Gln	Gln	Gln	Gln	Gln	Gln	Gln
HMCN1	NW_022681470.1	42870522	Arg	1278	Lys	Lys	Lys	Lys	Lys	Arg	Arg	Arg	Arg	Arg	Arg	Arg	Arg	Arg	Arg	Arg	Arg	Arg	Arg	Arg	Arg	Arg	Arg	Arg	Arg	Arg	Arg	Arg
HMCN1	NW_022681470.1	42977979	Val	3397	Ile	Ile	Ile	Ile	Ile	Val	Val	Val	Val	Val	Val	Val	Val	Val	Val	Val	Val	Val	Val	Val	Val	Val	Val	Val	Val	Val	Val	Val
HMCN1	NW_022681470.1	42895860	Arg	1707	Gln	Gln	Gln	Gln	Gln	Arg	Arg	Arg	Arg	Arg	Arg	Arg	Arg	Arg	Arg	Arg	Arg	Arg	Arg	Arg	Arg	Gln	Gln	Arg	Arg	Arg	Arg	Arg
HMCN2	NW_022681444.1	8122585	Val	1201	Met	Met	Met	Met	Met	Val/Met	Val	Val	Val/Met	Val	Val/Met	Val	Val	Val	Val	Val	Val	Val	Val	Val	Val	Val	Val	Val	Val	Val	Val	Val
HMCN2	NW_022681444.1	8153010	Glu	2300	Lys	Lys	Lys	Lys	Lys	Glu/Lys	Glu	Glu	Glu	Glu	GluLys	Glu	Glu	Glu	Glu	Glu	Glu	Glu	Glu	Glu	Glu	Glu	Glu	Glu	Glu	Glu	Glu	Glu
HMCN2	NW_022681444.1	8214664	Val	4469	Met	Met	Met	Met	Met	Val/Met	Val	Val?Met	Val	Val	Val	Val	Val/Met	Val	Val	Val	Val	Val	Val	Val	Val	Val	Val	Val	Val	Val	Val	Val
HSPG2	NW_022681457.1	103059831	Lys	1450	Gln	Gln	Gln	Gln	Gln	Lys	Lys	Lys	Lys	Lys	Lys	Lys	Lys	Lys	Lys	Lys	Lys	Lys	Lys	Lys	Lys	Lys	Lys	Lys	Lys	Lys	Lys	Lys
HSPG2	NW_022681457.1	103088877	Arg	3161	Gln	Gln	Gln	Gln	Gln	Arg	Arg	Arg	Arg	Arg	Arg	Arg	Arg	Arg	Arg	Arg	Arg	Arg	Arg	Arg	Arg	Arg	Arg	Arg	Arg	Arg	Arg	Arg
HSPG2	NW_022681457.1	103102972	Arg	4214	His	His	His	His	His	Arg	Arg	Arg	Arg	Arg	Arg	Arg	Arg	Arg	Arg	Arg	Arg	Arg	Arg	Arg	Arg	Arg	Arg	Arg	Arg	Arg	Arg	Arg
LAP3	NW_022681454.1	16684031	Arg	21	Pro	Pro	Pro	Pro	Pro	Arg	Arg	Arg	Arg	Arg	Arg	Arg	Arg	Arg	Arg	Arg	Arg	Arg	Arg/Pro	Arg/Pro	Arg	Arg	Arg	Arg	Arg	Arg	Arg	Arg
MAN1A1	NW_022681460.1	18997635	Ser	41	Ala/Thr	Ala	Ala	Ala	Ala	Ser	Ser	Ser	Ser	Ser	Ser	Ser/Thr	Ser	Ser/Thr	Thr	Ser/Thr	Ser	Thr	Ser/Thr	Ser/Thr	Ser/Thr	Ser	Ser	Ser/Ala	Ser	Ser	Ser	Ser
NOTCH4	NW_022681455.1	32218744	Gly	1555	Asp	Asp	Asp	Asp	Asp	Gly	Gly	Gly/Asp	Gly	Gly	Gly	Gly	Gly	Gly/Asp	Gly/Asp	Gly	Gly	Gly/Asp	Gly	Gly	Gly	Gly/Asp	Gly/Asp	Gly/Asp	Gly	Gly	Gly/Asp	Gly
NOTCH4	NW_022681455.1	32231036	Val	896	Ile	Ile	Ile	Ile	Ile	Val	Val	Val/Ile	Val	Val	Val	Val	Val	Val/Ile	Val/Ile	Val	Val	Val/Ile	Val	Val	Val	Val/Ile	Val/Ile	Val	Val	Val	Val/Ile	Val
NOTCH4	NW_022681455.1	32234060	Ala	756	Pro	Pro	Pro	Pro	Pro	Ala	Ala	Ala/Pro	Ala	Ala	Ala	Ala	Ala	Ala/Pro	Ala/Pro	Ala	Ala	Ala/Pro	Ala	Ala	Ala	Ala/Pro	Ala/Pro	Ala/Pro	Ala	Ala	Ala/Pro	Ala
NOTCH4	NW_022681455.1	32237359	Arg	575	Lys	Lys	Lys	Lys	Lys	Arg	Arg	Arg/Lys	Arg	Arg	Arg	Arg	Arg	Arg/Lys	Arg/Lys	Arg	Arg	Arg/Lys	Arg	Arg	Arg	Arg/Lys	Arg/Lys	Arg/Lys	Arg	Arg	Arg/Lys	Arg
NOTCH4	NW_022681455.1	32243684	Gln	116	Arg	Arg	Arg	Arg	Arg	Gln	Gln	Gln/Arg	Gln	Gln	Gln	Gln	Gln	Gln/Arg	Gln/Arg	Gln	Gln	Gln/Arg	Gln	Gln	Gln	Gln	Gln	Gln/Arg	Gln	Gln	Gln	Gln
PCDH15	NW_022680749.1	1950571	Val	1183	Ile	Ile	Ile	Ile	Ile	Val	Val	Val	Val	Val	Val	Val	Val	Val	Val	Val	Val	Val	Val	Val	Val	Val/Ile	Val/Ile	Val/Ile	Val	Val	Val	Val
PCDHB3	NW_022681465.1	151135407	Gln	682	His	His	His	His	His	Gln	Gln/His	Gln	Gln	Gln	Gln	Gln	Gln	Gln	Gln	Gln	Gln	Gln	Gln	Gln	Gln	Gln	Gln	Gln	Gln	Gln	Gln	Gln
PCDHB3	NW_022681465.1	151135427	Ala	676	Thr	Thr	Thr	Thr	Thr	Ala	Ala/Thr	Ala	Ala	Ala	Ala	Ala	Ala	Ala	Ala	Ala	Ala	Ala	Ala	Ala	Ala	Ala	Ala	Ala	Ala	Ala	Ala	Ala
PCDHB3	NW_022681465.1	151135447	Arg	669	Leu	Leu	Leu	Leu	Leu	Arg	Arg/Leu	Arg	Arg	Arg	Arg	Arg	Arg	Arg	Arg	Arg	Arg	Arg	Arg	Arg	Arg	Arg	Arg	Arg	Arg	Arg	Arg	Arg
PCDHB4	NW_022681465.1	151111281	Val	643	Ile	Ile	Ile	Ile	Ile	Val	Val/Ile	Val	Val	Val	Val	Val	Val	Val	Val	Val	Val	Val	Val	Val	Val	Val	Val	Val	Val	Val	Val	Val
PCDHB5	NW_022681465.1	151098464	Ile	126	Val	Val	Val	Val	Val	Ile	Ile/Val	Ile	Ile	Ile	Ile	Ile	Ile	Ile	Ile	Ile	Ile	Ile	Ile	Ile	Ile	Ile	Ile	Ile	Ile	Ile	Ile	Ile
PCLO	NW_022681469.1	63142094	Ile	1021	Leu	Leu	Leu	Leu	Leu	Ile	Ile	Ile	Ile	Ile	Ile	Ile	Ile	Ile	Ile	Ile	Ile	Ile	Ile	Ile	Ile	Leu	Leu	Leu	Ile	Ile	Ile	Ile
PDE1A	NW_022681458.1	59691029	Arg	36	His	His	His	His	His	Arg	Arg	Arg	Arg	Arg	Arg	Arg	Arg	Arg	Arg	Arg	Arg	Arg	Arg	Arg	Arg	Arg	Arg	Arg	His	His	Arg	Arg
PLCG2	NW_022681455.1	122607461	Asp	678	Glu	Glu	Glu	Glu	Glu	Asp/Glu	Asp	Asp	Asp/Glu	Asp	Asp/Glu	Asp	Asp	Asp	Asp	Asp	Asp	Asp	Asp	Asp	Asp	Asp	Asp	Asp	Asp	Asp	Asp	Asp
RYR1	NW_022681457.1	67904214	Val	1256	Ile	Ile	Ile	Ile	Ile	Val/Ile	Val	Val	Val	Val	Val	Val	Val	Val	Val	Val	Val	Val	Val	Val	Val	Val	Val	Val	Val	Val	Val	Val
SCUBE1	NW_022681459.1	58785405	Val	554	Met	Met	Met	Met	Met	Val	Val	Val	Val	Met	Val/Met	Val	Val	Val	Val	Val	Val	Val	Val	Val	Val	Val	Val	Val	Val	Val	Val	Val
SELP	NW_022681470.1	26334254	Phe	799	Ser	Ser	Ser	Ser	Ser	Phe	Phe	Phe	Phe	Phe	Phe	Phe	Phe	Phe	Phe	Phe	Phe	Phe	Phe	Phe	Phe	Phe	Phe	Phe	Phe	Phe	Phe	Phe
SPARCL1	NW_022681454.1	45408397	Asp	343	Glu	Glu	Glu	Glu	Glu	Asp	Asp/Glu	Asp	Asp	Asp	Asp	Asp	Asp	Asp	Asp/Glu	Asp	Asp/Glu	Asp	Asp/Glu	Asp/Glu	Asp/Glu	Asp	Asp	Asp	Asp	Asp	Asp	Asp
STAB2	NW_022681456.1	29620777	Val	1190	Ile	Ile	Ile	Ile	Ile	Val	Val	Val	Val/Ile	Val	Val	Val	Val	Val/Ile	Val	Val/Ile	Val	Val	Val	Val	Val	Val	Val	Val	Val	Val	Val	Val
STAB2	NW_022681456.1	29631648	Gln	970	Arg	Arg	Arg	Arg	Arg	Gln	Gln	Gln	Gln/Arg	Gln	Gln	Gln	Gln	Gln/Arg	Gln	Gln/Arg	Gln	Gln	Gln	Gln	Gln	Gln	Gln	Gln/Arg	Gln	Gln	Gln	Gln
SVEP1	NW_022681461.1	75634242	Ile	2773	Val	Val	Val	Val	Val	Ile	Ile	Ile	Ile	Ile	Ile	Ile	Ile	Ile	Ile	Ile	Ile	Ile	Ile	Ile	Ile	Ile	Ile	Ile	Ile	Ile	Ile	Ile
SVEP1	NW_022681461.1	75632609	Arg	2228	Ser	Ser	Ser	Ser	Ser	Arg	Arg	Arg	Arg	Arg	Arg	Arg	Arg	Arg	Arg	Arg	Arg	Arg	Arg	Arg	Arg	Arg	Arg/Ser	Ser	Arg	Arg	Arg	Arg
