# Supplementary material for: Genomic adaptation to small population size and saltwater consumption in the critically endangered Cat Ba langur
Source: Nat Commun. 2024 Oct 2;15:8531. doi: 10.1038/s41467-024-52811-7 (PMC11447269; doi:10.1038/s41467-024-52811-7)
Supplement: Supplementary file 11 — Supplementary Data 8 [file 41467_2024_52811_MOESM11_ESM.xlsx]

## Sheet: Tabelle1
Supplementary Data 8. Amino acid changes in all 22 genes related to sodium transportation (including all GO terms in Supplementary Table 10). Cells highlighted in orange refer to largely fixed homozygous mutations in T. poliocephalus, green and red refers to the same mutation in heterozygous and homozygous state in other Trachypithecus individuals, respectively.
Gene_Name	Chromosome_ID	SNP_pos	Protein_Ref	Mutation_Pos	Mutation_amino_acid	T. poliocephalus 1	T. poliocephalus 2	T. poliocephalus 3	T. poliocephalus 4	T. francoisi 1	T. francoisi 2	T. francoisi 3	T. francoisi 4	T. francoisi 5	T. francoisi 6	T. francoisi 7	T. francoisi 8	T. leucocephalus1	T. leucocephalus2	T. leucocephalus3	T. leucocephalus4	T. leucocephalus5	T. leucocephalus6	T. leucocephalus7	T. leucocephalus8	T. ebenus	T. hatinhensis	T. laotum	T. auratus	T.germanini	T. obscurus	T. phayrei
ATP12A	NW_022681433.1	16723304	Val	105	Ile	Ile	Ile	Ile	Ile	Val	Val	Val	Val	Val	Val	Val	Val	Val	Val	Val	Val	Val	Val	Val	Val	Val	Val	Val	Val	Val	Val	Val
C7	NW_022681465.1	75314840	Arg	20	Gln	Gln	Gln	Gln	Gln	Arg	Arg	Arg	Arg	Arg	Arg	Arg	Arg	Arg	Arg	Arg	Arg	Arg	Arg	Arg	Arg	Arg	Arg	Arg	Arg	Arg	Arg	Arg
DLG1	NW_022681453.1	194652630	Arg	29	Gln	Gln	Gln	Gln	Gln	Arg	Arg	Arg	Arg	Arg	Arg	Arg	Arg	Arg	Arg	Arg	Arg	Arg	Arg	Arg	Arg	Arg	Arg	Arg	Arg	Arg	Arg	Arg
FGF12	NW_022681453.1	191148042	Gly	20	Ala	Ala	Ala	Ala	Ala	Gly	Gly	Gly	Gly	Gly	Gly	Gly	Gly	Gly	Gly	Gly	Gly	Gly	Gly	Gly	Gly	Gly	Gly	Gly	Gly	Gly	Gly	Gly
NEDD4	NW_022681468.1	134107123	Met	1233	Ile	Ile	Ile	Ile	Ile	Met	Met	Met	Met	Met	Met	Met	Met	Met	Met	Met	Met	Met	Met	Met	Met	Met	Met	Met	Met	Met	Met	Met
PCSK9	NW_022681457.1	16524278	Arg	224	Trp	Trp	Trp	Trp	Trp	Arg	Arg	Arg	Arg	Arg	Arg	Arg	Arg	Arg	Arg	Arg	Arg	Arg	Arg	Arg	Arg	Arg	Arg	Arg	Arg	Arg	Arg	Arg
PCSK9	NW_022681457.1	16544424	Arg	778	Gln	Gln	Gln	Gln	Gln	Arg	Arg	Arg	Arg	Arg	Arg	Arg	Arg	Arg	Arg	Arg	Arg	Arg	Arg	Arg	Arg	Arg	Arg	Arg	Arg	Arg	Arg	Arg
SCNN1D	NW_022681457.1	121469282	Leu	610	Pro	Pro	Pro	Pro	Pro	Leu	Leu	Leu	Leu	Leu	Leu	Leu	Leu	Leu	Leu	Leu	Leu	Leu	Leu	Leu	Leu	Leu	Leu	Leu	Leu	Leu	Leu	Leu
SLC12A2	NW_022681465.1	164143376	Ser	962	Cys	Cys	Cys	Cys	Cys	Ser	Ser	Ser	Ser	Ser	Ser	Ser	Ser	Ser	Ser	Ser	Ser	Ser	Ser	Ser	Ser	Ser	Ser	Ser	Ser	Ser	Ser	Ser
SLC38A7	NW_022681455.1	99183553	Ser	5	Asn	Asn	Asn	Asn	Asn	Ser	Ser	Ser	Ser	Ser	Ser	Ser	Ser	Ser	Ser	Ser	Ser	Ser	Ser	Ser	Ser	Ser	Ser	Ser	Ser	Ser	Ser	Ser
SLC4A11	NW_022681467.1	23544395	Ser	50	Gly	Gly	Gly	Gly	Gly	Ser	Ser	Ser	Ser	Ser	Ser	Ser	Ser	Ser	Ser	Ser	Ser	Ser	Ser	Ser	Ser	Ser	Ser	Ser	Ser	Ser	Ser	Ser
SLC4A4	NW_022681454.1	61841122	Pro	1093	Ser	Ser	Ser	Ser	Ser	Pro	Pro	Pro	Pro	Pro	Pro	Pro	Pro	Pro	Pro	Pro	Pro	Pro	Pro	Pro	Pro	Pro	Pro	Pro	Pro	Pro	Pro	Pro
SLC4A9	NW_022681465.1	151891280	Arg	394	His	His	His	His	His	Arg	Arg	Arg	Arg	Arg	Arg	Arg	Arg	Arg	Arg	Arg	Arg	Arg	Arg	Arg	Arg	Arg	Arg	Arg	Arg	Arg	Arg	Arg
SLC5A2	NW_022681455.1	84604843	Arg	162	Gly	Gly	Gly	Gly	Gly	Arg	Arg	Arg	Arg	Arg	Arg	Arg	Arg	Arg	Arg	Arg	Arg	Arg	Arg	Arg	Arg	Arg	Arg	Arg	Arg	Arg	Arg	Arg
SLC5A6	NW_022681462.1	81112383	Arg	610	Lys	Lys	Lys	Lys	Lys	Arg	Arg	Arg	Arg	Arg	Arg	Arg	Arg	Arg	Arg	Arg	Arg	Arg	Arg	Arg	Arg	Arg	Arg	Arg	Arg	Arg	Arg	Arg
WNK2	NW_022681461.1	4421094	Gly	1334	Ser	Ser	Ser	Ser	Ser	Gly	Gly	Gly	Gly	Gly	Gly	Gly	Gly	Gly	Gly	Gly	Gly	Gly	Gly	Gly	Gly	Gly	Gly	Gly	Gly	Gly	Gly	Gly
ATP12A	NW_022681433.1	16746066	Val	866	Met	Met	Met	Met	Met	Val	Val	Val	Val	Val	Val	Val	Val	Val	Val	Val	Val	Val	Val	Val	Val	Val	Val	Val	Val	Val	Val	Val
DLG1	NW_022681453.1	194653509	Lys	321	Glu	Glu	Glu	Glu	Glu	Lys	Lys	Lys	Lys	Lys	Lys/Glu	Lys	Lys	Lys	Lys	Lys	Lys	Lys	Lys	Lys	Lys	Lys	Lys	Lys	Lys	Lys	Lys	Lys
DLG1	NW_022681453.1	194731057	Val	377	Leu	Leu	Leu	Leu	Leu	Val	Val	Val	Val	Val	Val	Val	Val	Val	Val	Val	Val	Val	Val	Val	Val	Val	Val	Val	Val	Val	Val	Val
SCN5A	NW_022681453.1	136019919	Arg	569	Gln	Gln	Gln	Gln	Gln	Arg	Arg	Arg	Arg	Arg	Arg	Arg	Arg	Arg/Gln	Arg	Arg	Arg	Arg	Arg	Arg	Arg	Arg	Arg	Arg	Arg	Arg	Arg	Arg
SCNN1D	NW_022681457.1	121471229	Val	315	Ile	Ile	Ile	Ile	Ile	Val	Val	Val	Val	Val	Val	Val	Val	Val	Val	Val	Val	Val	Val	Val	Val	Val	Val	Val	Val	Val	Val	Val
SHROOM2	NW_022681471.1	125685337	Glu	228	Asp	Asp	Asp	Asp	Asp	Glu	Glu/Asp	Glu	Glu	Glu	Glu	Glu/Asp	Glu	Glu	Glu	Glu	Glu	Glu	Glu	Glu	Glu	Glu	Glu	Glu	Glu	Glu	Glu	Asp
SLC34A3	NW_022681461.1	95263894	Pro	468	Leu	Leu	Leu	Leu	Leu	Pro	Pro	Pro	Pro	Pro	Pro	Pro	Pro	Pro	Pro	Pro	Pro	Pro	Pro	Pro	Pro	Pro	Pro	Pro	Pro	Pro	Pro	Leu
SLC4A11	NW_022681467.1	23544351	Pro	35	His	His	His	His	His/Pro	Pro	Pro	Pro	Pro	Pro	Pro	Pro	Pro	Pro	Pro	Pro	Pro	Pro	Pro	Pro	Pro	Pro	Pro	Pro	Pro	Pro	Pro	Pro
SLC4A11	NW_022681467.1	23544441	Pro	65	Arg	Arg	Arg	Arg	Arg	Pro	Pro	Pro	Pro	Pro	Pro	Pro	Pro	Pro	Pro	Pro	Pro	Pro	Pro	Pro	Pro	Pro	Pro	Pro	Pro	Pro	Pro	Pro
SLC5A1	NW_022681459.1	51234298	Ile	512	Thr	Thr	Thr	Thr	Thr	Ile/Thr	Ile/Thr	Ile/Thr	Ile	Ile	Ile	Ile/Thr	Ile/Thr	Ile/Thr	Ile/Thr	Ile/Thr	Ile/Thr	Ile/Thr	Ile/Thr	Ile/Thr	Ile	Ile	Ile	Ile	Ile	Ile	Ile	Ile
SLC9C1	NW_022681453.1	76873717	Asn	832	Ser	Ser	Ser	Ser	Ser	Asn	Asn	Asn	Asn	Asn	Asn	Asn	Asn	Asn	Asn/Ser	Asn/Ser	Asn/Ser	Asn	Asn	Asn	Asn	Asn	Asn	Asn	Asn	Asn	Asn	Asn
SLC9C1	NW_022681453.1	76887708	Glu	951	Ala	Ala	Ala	Ala	Ala	Glu	Glu	Glu	Glu	Glu	Glu	Glu	Glu	Glu	Glu/Ala	Glu/Ala	Glu/Ala	Glu	Glu	Glu	Glu	Glu	Glu	Glu	Glu	Glu	Glu	Glu
TPCN1	NW_022681456.1	19838994	Arg	731	Gln	Gln	Gln	Gln	Gln	Arg	Arg	Arg	Arg/Gln	Arg/Gln	Arg/Gln	Arg	Arg	Arg	Arg	Arg	Arg	Arg	Arg	Arg	Arg	Arg	Arg	Arg	Arg	Arg	Arg	Arg
WNK2	NW_022681461.1	4463166	Pro	567	Leu	Leu	Leu	Leu	Leu	Pro	Pro	Pro	Pro	Pro	Pro	Pro	Pro	Pro	Pro	Pro	Pro	Pro	Pro	Pro	Pro	Pro	Pro	Pro	Pro	Pro	Pro	Pro
