# Supplementary material for: Genomic adaptation to small population size and saltwater consumption in the critically endangered Cat Ba langur
Source: Nat Commun. 2024 Oct 2;15:8531. doi: 10.1038/s41467-024-52811-7 (PMC11447269; doi:10.1038/s41467-024-52811-7)
Supplement: Supplementary file 12 — Supplementary Data 9 [file 41467_2024_52811_MOESM12_ESM.xlsx]

## Sheet: Tabelle1
Supplementary Data 9. Fixed non-synonymous variants in T. poliocephalus compared to other Trachypithecus species in salinity-related genes as reported in previous studies (Tfra_2.0 reference genome).
Species	Reference	Gene	Non-synonymous in T. poliocephalus
vendace (Coregonus albula)	48	ASH1L	c.1895A>G	p.Glu632Gly
vendace (Coregonus albula)	48	DPP10	c.340A>G	p.Thr114Ala
American green treefrog (Hyla cinerea)	42, 43	CDH26	c.1939C>T	p.Arg647stop
American green treefrog (Hyla cinerea)	42, 43	CFAP65	c.4631G>A	p.Arg1544Gln
American green treefrog (Hyla cinerea)	42, 43	COL14A1	c.3880A>G	p.Ile1294Val
American green treefrog (Hyla cinerea)	42, 43	COL17A1	c.73G>A	p.Ala25Thr
American green treefrog (Hyla cinerea)	42, 43	EPPK1	c.9317G>A	p.Arg3106His
American green treefrog (Hyla cinerea)	42, 43	EPPK1	c.9239G>A	p.Arg3080Gln
American green treefrog (Hyla cinerea)	42, 43	EPPK1	c.6269G>A	p.Arg2090Gln
American green treefrog (Hyla cinerea)	42, 43	EPPK1	c.6128C>T	p.Ala2043Val
American green treefrog (Hyla cinerea)	42, 43	EPPK1	c.3245C>T	p.Ser1082Phe
American green treefrog (Hyla cinerea)	42, 43	PKP1	c.605G>A	p.Arg202His
cetaceans	45	SLC4A9	c.1181G>A	p.Arg394His	see also Supplementary Data 8
coastal bottlenose dolphin (Tursiops aduncus)	49	SLC22A18	c.175A>T	p.Ile59Phe
blue tilapia (Oreochromis aureus)	51	STAC	c.278C>T	p.Thr93Met
