# Supplementary material for: Genomic adaptation to small population size and saltwater consumption in the critically endangered Cat Ba langur
Source: Nat Commun. 2024 Oct 2;15:8531. doi: 10.1038/s41467-024-52811-7 (PMC11447269; doi:10.1038/s41467-024-52811-7)
Supplement: Supplementary file 13 — Supplementary Data 10 [file 41467_2024_52811_MOESM13_ESM.xlsx]

## Sheet: Tabelle1
Supplementary Data 10. Heterozygosity values (He) observed in some mammals.
Common name	Scientific name	He	Reference
Cat Ba langur	Trachypithecus poliocephlaus	0.36	this study
White-headed langur	Trachypithecus leucocephalus	0.62	this study
François’s langur	Trachypithecus francoisi	0.95	this study
Laos langur	Trachypithecus laotum	1.21	this study
Hatinh langur	Trachypithecus hatinhensis	1.27	this study
Black langur	Trachypithecus ebenus	1.33	this study
Sumatran orangutan	Pongo abelii	~2.4	55
Bornean orangutan	Pongo pygmaeus	~1.7	55
Western lowland gorilla	Gorilla gorilla gorilla	~1.8	55
Western lowland gorilla	Gorilla gorilla gorilla	~1.4-2.0	28, 55
Cross River gorilla	Gorilla gorilla diehli	~1.3	28, 55
Eastern lowland gorilla	Gorilla beringei graueri	~0.7	55
Eastern lowland gorilla	Gorilla beringei graueri	~0.6-0.8	28, 55
Mountain gorilla	Gorilla beringei beringei	~0.6-0.8	28, 55
Bonobo	Pan paniscus	~0.6	55
Western chimpanzee	Pan troglodytes verus	~0.7	55
Nigeria-Cameroon chimpanzee	Pan troglodytes ellioti	~1.4	55
Eastern chimpanzee	Pan trglodytes schweinfurthii	~1.6	55
Central chimpanzee	Pan troglodytes troglodytes	~1.7	55
Human (African)	Homo sapiens	~1.1	55
Human (non-African)	Homo sapiens	~0.6	55
Black-and-white snub-nosed monkey	Rhinopithecus bieti	0.34	53
Black snub-nosed monkey	Rhinopithecus strykeri	0.36	53
Tonkin snub-nosed monkey	Rhinopithecus avunculus	0.42	53
Golden snub-nosed monkey	Rhinopithecus roxellana	0.43	53
Guizhou snub-nosed monkey	Rhinopithecus brelichi	0.69	53
Primates	Primates	0.41-7.41	54
Alpine ibex	Capra ibex	~0.30	18
Pyrenean ibex	Capra pyrenaica	~0.40	18
Markhor	Capra falconeri	~0.77	18
Nubian ibex	Capra nubiana	~1.20	18
Siberian ibex	Capra sibirica	~1.90	18
Wild gaot	Capra aegagrus	~1.35	18
Domestic goat	Capra hircus	~1.65	18
Sumatran rhinoceros (Sumatra)	Dicerorhinus sumatrensis sumatrensis	1.42	20
Sumatran rhinoceros (Malay Peninsula)	Dicerorhinus sumatrensis sumatrensis	0.83	20
Bornean rhinoceros	Dicerorhinus sumatrensis harrissoni	1.48	20
Moose (Sweden)	Alces alces	~0.52	59
Moose (Minnesota)	Alces alces	~0.33	59
Moose (Isle Royale)	Alces alces	~0.23	59
Vaquita	Phocoena sinus	0.09	61
Mainland gray fox	Urocyon cinereoargenteus	1.20	13
Channel Island fox (San Nicolas)	Urocyon littoralis	0.014-0.0190	13
Brown hyena	Parahyaena brunnea	0.12	63
Eurasian lynx	Lynx lynx	0.28	66
Iberian lynx	Lynx pardinus	0.10	66
Cheetah	Acinonyx jubatus	0.20	65
Snow leopard	Panthera unica	0.23	64
European gray wolf	Canis lupus lupus	1.30	56
Mexican wolf	Canis lupus baileyi	0.46	56
European brown bear	Ursus arctos	1.57	58
Polar bear	Ursus maritimus	0.34	62
Giant panda	Ailuropoda melanoleuca	1.35	57
Beluga	Delphinapterus leucas	~0.29	60
Narwhal	Mondon monoceros	~0.13	60
Blue whale	Balaenoptera musculus	~2.0	151
Minke whale	Balaenoptera acutorostrata	~0.5	151
Sei whale	Balaenoptera borealis	~0.5	151
Gray whale	Eschrichtius robustus	~0.5	151
