# Supplementary material for: Genomic adaptation to small population size and saltwater consumption in the critically endangered Cat Ba langur
Source: Nat Commun. 2024 Oct 2;15:8531. doi: 10.1038/s41467-024-52811-7 (PMC11447269; doi:10.1038/s41467-024-52811-7)
Supplement: Supplementary file 16 — Source data [file 41467_2024_52811_MOESM16_ESM.xlsx]

## Sheet: Calculator
Tpol	Tleu	Tfra
0.733071	0.627853	0.54295
0.678525	0.635705	0.545721
0.674333	0.63701	0.550889
0.700996	0.659484	0.584344
	0.64944	0.608906
	0.615371	0.623635
	0.619729	0.540334
	0.60942	0.551042
0.674333	0.60942	0.540334	Min
0.677477	0.61864	0.545028	Q1
0.68976	0.631779	0.550966	Q2
0.709015	0.640117	0.590484	Q3
0.733071	0.659484	0.623635	Max
0.0315381	0.0214776	0.0454566	IQR
0.674333	0.60942	0.540334	Lower Whisker
0.733071	0.659484	0.623635	Upper Whisker

## Sheet: Figure 2a
Species Name	Nucleotide Diversity
Canis simensis	0.000269
Capra ibex	0.00039
Capra pyrenaica	0.00066
Canis lupus pug	0.00067
Capra falconeri	0.00077
Canis lupus Isle Royale	0.00113
Capra nubiana	0.00151
Canis lupus Arctic	0.00156
Capra aegagrus	0.00191
Capra hircus	0.00198
Capra sibirica	0.00224
Gulo gulo	0.0064
Lynx lynx	0.0103
Trachypithecus poliocephalus	0.0330552
Trachypithecus leucocephaluus	0.0594796
Daubentonia madagascariensis	0.073
Trachypithecus francoisi	0.0980642
Pan paniscus	0.1
Canis lupus	0.108
Eschrichtius robustus	0.117
Trachypithecus laotum	0.119473
Callithrix jacchus	0.123
Trachypithecus hatinhensis	0.12583
Homo sapiens	0.13
Trachypithecus ebenus	0.132131
Ailuropoda melanoleuca	0.135
Dasypus novemcinctus	0.153
Monodelphis domestica	0.164
Mus musculus musculus	0.168
Symphalangus syndactylus	0.168
Pan troglodytes	0.2
Canis latrans	0.202
Galago moholi	0.204
Hoolock leuconedys	0.21
Nomascus gabriellae	0.212
Hylobates lar	0.213
Nycticebus coucang	0.214
Hylobates agilis	0.22
Chlorocebus aethiops	0.233
Eulemur mongoz	0.244
Spermophilus parryii	0.259
Nomascus leucogenys	0.265
Pongo pygmaeus	0.27
Eulemur coronatus	0.281
Macaca mulatta	0.288
Hylobates moloch	0.29
Hylobates pileatus	0.298
Mus musculus domesticus	0.325
Pongo abelii	0.35
Varecia variegata	0.375
Balaenoptera bonaerensis	0.387
Tupaia belangeri	0.532
Propithecus coquereli	0.681
Mus musculus castaneus	0.821
Oryctolagus cuniculus	0.894

## Sheet: Figure 2b
Sample ID	Number of Het	Heterozygous sites per 1000 bp		Species Name	Average
T. ebenus	3835393	1.33378		T. ebenus	1.33378
T. francoisi 1	3093574	1.07581		T. hatinhensis	1.27161
T. francoisi 2	3103355	1.07921		T. laotum	1.20732
T. francoisi 3	2912121	1.01271		T. francoisi	0.950827
T. francoisi 4	2695436	0.937357		T. leucocephalus	0.622038
T. francoisi 5	2056430	0.715138		T. poliocephalus	0.361813
T. francoisi 6	1875355	0.652168
T. francoisi 7	3079235	1.07083
T. francoisi 8	3057856	1.06339
T. hatinhensis	3656615	1.27161
T. laotum	3471725	1.20732
T. leucocephalus 1	1615328	0.561742
T. leucocephalus 2	1759045	0.61172
T. leucocephalus 3	1703411	0.592373
T. leucocephalus 4	1711033	0.595024
T. leucocephalus 5	1644748	0.571973
T. leucocephalus 6	1959268	0.681349
T. leucocephalus 7	1943527	0.675875
T. leucocephalus 8	1973346	0.686245
T. poliocephalus 1	1011841	0.351875
T. poliocephalus 2	970636	0.337545
T. poliocephalus 3	1074435	0.373642
T. poliocephalus 4	1104759	0.384188

## Sheet: Figure 2c
Sample ID	ROH kb	Average kb	Genome Fraction in ROH
T. ebenus	1367850	209.472	0.488518
T. francoisi 1	1860820	236.325	0.664579
T. francoisi 2	1850810	233.511	0.661004
T. francoisi 3	1920330	254.787	0.685832
T. francoisi 4	2019260	278.25	0.721164
T. francoisi 5	2182410	349.689	0.779432
T. francoisi 6	2246280	374.63	0.802243
T. francoisi 7	1887350	237.732	0.674054
T. francoisi 8	1918950	248.183	0.685339
T. hatinhensis	1402280	209.109	0.500814
T. laotum	1525950	239.778	0.544982
T. leucocephalus 1	2294080	402.682	0.819314
T. leucocephalus 2	2283090	386.178	0.815389
T. leucocephalus 3	2269970	374.027	0.810704
T. leucocephalus 4	2316830	414.238	0.827439
T. leucocephalus 5	2294030	382.913	0.819296
T. leucocephalus 6	2246900	356.651	0.802464
T. leucocephalus 7	2223110	344.775	0.793968
T. leucocephalus 8	2244490	352.575	0.801604
T. poliocephalus 1	2500100	676.8	0.892893
T. poliocephalus 2	2491750	648.049	0.889911
T. poliocephalus 3	2479390	580.654	0.885496
T. poliocephalus 4	2494190	671.024	0.890782

## Sheet: Figure 2d
Sample ID	Inbreeding coefficient F
T. ebenus	0.409
T. francoisi 1	0.5231
T. francoisi 2	0.5216
T. francoisi 3	0.5515
T. francoisi 4	0.5851
T. francoisi 5	0.6847
T. francoisi 6	0.7128
T. francoisi 7	0.5261
T. francoisi 8	0.5292
T. hatinhensis	0.4365
T. laotum	0.4657
T. leucocephalus 1	0.753
T. leucocephalus 2	0.7314
T. leucocephalus 3	0.7393
T. leucocephalus 4	0.7378
T. leucocephalus 5	0.7488
T. leucocephalus 6	0.7003
T. leucocephalus 7	0.7026
T. leucocephalus 8	0.6982
T. poliocephalus 1	0.8536
T. poliocephalus 2	0.8381
T. poliocephalus 3	0.8338
T. poliocephalus 4	0.847

## Sheet: Figure 2e
Species	Chr 1	Chr 2	Chr 3	Chr 4	Chr 5	Chr 6	Chr 7	Chr 8	Chr 9	Chr 10	Chr 11	Chr 12	Chr 13	Chr 14	Chr 15	Chr 16	Chr 17	Chr 18	Chr 19	Chr 20
T. ebenus	0.222261	0.256019	0.183107	0.189611	0.193503	0.235504	0.23288	0.226023	0.225782	0.248145	0.208094	0.225651	0.20958	0.187634	0.274781	0.215323	0.154747	0.195921	0.141124	0.185945
T. hatinhensis	0.286771	0.298421	0.261629	0.301586	0.300801	0.298787	0.28234	0.28849	0.275896	0.253	0.297782	0.313438	0.265336	0.315918	0.295916	0.223169	0.256862	0.297031	0.146865	0.25998
T. laotum	0.161338	0.155753	0.123679	0.121124	0.133656	0.224635	0.205293	0.214172	0.177743	0.127063	0.16445	0.16598	0.170994	0.121344	0.150529	0.102105	0.140119	0.14275	0.104329	0.0961575
T. francoisi	0.353352	0.280869	0.19238	0.225596	0.230163	0.327022	0.334565	0.306883	0.301828	0.291747	0.327833	0.323876	0.315914	0.232987	0.209915	0.254145	0.281782	0.228191	0.200694	0.250591
T. leucocephalus	0.430528	0.452361	0.443614	0.442599	0.47274	0.437381	0.408914	0.456868	0.448088	0.394859	0.406162	0.457098	0.43984	0.429159	0.46594	0.342047	0.470693	0.520543	0.200813	0.418988
T. poliocephalus	0.717673	0.756242	0.716415	0.744079	0.743516	0.724824	0.714379	0.725582	0.704777	0.667909	0.694268	0.74716	0.717566	0.70459	0.70584	0.662006	0.740974	0.785356	0.422071	0.702146

## Sheet: Figure 3
Number of all alleles and only homozygotes and ratio comparison of the impact of SNPs on protein-function between T. francoisi (Tfra), T. leucocephalus (Tleu) and T. poliocephalus (Tpol) based on snpEFF annotation (T. francoisi reference genome).
	Tpol				Tfra								Tleu
All alleles	Tpol1	Tpol2	Tpol3	Tpol4	SRR7778901	SRR7778902	SRR7778904	SRR7778906	SRR7778907	SRR7778908	SRR7778910	SRR7778911	SRR7778903	SRR7778905	SRR7778909	SRR7778912	SRR7778914	SRR7778915	SRR7778916	SRR7778917
Total	5074900	5249416	5330396	4983027	5840305	5839088	5752402	5656594	5486139	5433819	6018241	4640374	5231812	5486908	5384964	5043205	5214210	5495323	5511814	5523401
HIGH	852	888	903	808	971	975	935	930	893	903	1014	840	847	916	923	878	935	927	930	913
MODERATE	21169	21635	22434	20539	24041	23631	23535	23355	22489	22243	24449	19291	21728	22674	22628	21565	22524	22772	22812	22719
LOW	25888	26294	26739	25215	29978	29896	29179	29046	27648	27482	30388	25106	26467	27645	27553	26646	27321	27805	27691	27745
MODIFIER	5026991	5200599	5280320	4936465	5785315	5784586	5698753	5603263	5435109	5383191	5962390	4595137	5182770	5435673	5333860	4994116	5163430	5443819	5460381	5472024
HIGH-ratio	0.000167885	0.000169162	0.000169406	0.00016215	0.000166258	0.000166978	0.000162541	0.00016441	0.000162774	0.000166181	0.000168488	0.00018102	0.000161894	0.000166943	0.000171403	0.000174096	0.000179318	0.000168689	0.000168728	0.000165297
MODERATE-ratio	0.00417131	0.00412141	0.00420869	0.00412179	0.00411639	0.00404704	0.00409133	0.00412881	0.00409924	0.00409344	0.00406248	0.00415721	0.00415305	0.00413238	0.00420207	0.00427605	0.00431973	0.00414389	0.00413875	0.00411323
LOW-ratio	0.00510118	0.00500894	0.00501633	0.00506018	0.00513295	0.00511998	0.00507249	0.00513489	0.00503961	0.00505758	0.00504932	0.00541034	0.00505886	0.00503836	0.00511665	0.00528354	0.00523972	0.00505976	0.00502394	0.00502317
MODIFIER-ratio	0.99056	0.9907	0.990606	0.990656	0.990584	0.990666	0.990674	0.990572	0.990698	0.990683	0.99072	0.990251	0.990626	0.990662	0.99051	0.990266	0.990261	0.990628	0.990669	0.990698
	Tpol				Tfra								Tleu
Homozygote	Tpol1	Tpol2	Tpol3	Tpol4	SRR7778901	SRR7778902	SRR7778904	SRR7778906	SRR7778907	SRR7778908	SRR7778910	SRR7778911	SRR7778903	SRR7778905	SRR7778909	SRR7778912	SRR7778914	SRR7778915	SRR7778916	SRR7778917
Total	4479903	4600531	4538554	4377419	3734632	3711136	3761800	3884871	4082256	4150909	3881429	2988332	4077523	4256579	4175462	3913650	3964023	4178326	4159554	4184964
HIGH	548	574	577	525	433	427	435	425	473	488	446	386	453	499	476	464	490	499	471	475
MODERATE	14564	14888	14756	14138	11214	10993	11346	11660	12509	12764	11549	9064	12579	13053	13391	12702	13000	12971	12728	12958
LOW	20396	20766	20439	19923	15203	15118	15373	15930	17420	17781	15567	12760	17471	18262	18486	17779	18220	18008	17687	17858
MODIFIER	4444395	4564303	4502782	4342833	3707782	3684598	3734646	3856856	4051854	4119876	3853867	2966122	4047020	4224765	4143109	3882705	3932313	4146848	4128668	4153673
HIGH-ratio	0.000122324	0.000124768	0.000127133	0.000119934	0.000115942	0.000115059	0.000115636	0.000109399	0.000115867	0.000117565	0.000114906	0.000129169	0.000111097	0.00011723	0.000113999	0.000118559	0.000123612	0.000119426	0.000113233	0.000113502
MODERATE-ratio	0.00325096	0.00323615	0.00325126	0.00322976	0.00300271	0.00296217	0.00301611	0.00300139	0.00306424	0.00307499	0.00297545	0.00303313	0.00308496	0.00306655	0.00320707	0.00324556	0.0032795	0.00310435	0.00305994	0.00309632
LOW-ratio	0.00455278	0.00451383	0.00450342	0.00455131	0.00407082	0.00407369	0.00408661	0.00410052	0.00426725	0.00428364	0.00401064	0.00426994	0.00428471	0.0042903	0.00442729	0.00454282	0.00459634	0.00430986	0.00425214	0.00426718
MODIFIER-ratio	0.992074	0.992125	0.992118	0.992099	0.992811	0.992849	0.992782	0.992789	0.992553	0.992524	0.992899	0.992568	0.992519	0.992526	0.992252	0.992093	0.992001	0.992466	0.992575	0.992523
	Tpol				Tfra								Tleu
Heterozygote	Tpol1	Tpol2	Tpol3	Tpol4	SRR7778901	SRR7778902	SRR7778904	SRR7778906	SRR7778907	SRR7778908	SRR7778910	SRR7778911	SRR7778903	SRR7778905	SRR7778909	SRR7778912	SRR7778914	SRR7778915	SRR7778916	SRR7778917
Total	594997	648885	791842	605608	2105673	2127952	1990602	1771723	1403883	1282910	2136812	1652042	1154289	1230329	1209502	1129555	1250187	1316997	1352260	1338437
HIGH	304	314	326	283	538	548	500	505	420	415	568	454	394	417	447	414	445	428	459	438
MODERATE	6605	6747	7678	6401	12827	12638	12189	11695	9980	9479	12900	10227	9149	9621	9237	8863	9524	9801	10084	9761
LOW	5492	5528	6300	5292	14775	14778	13806	13116	10228	9701	14821	12346	8996	9383	9067	8867	9101	9797	10004	9887
MODIFIER	582596	636296	777538	593632	2077533	2099988	1964107	1746407	1383255	1263315	2108523	1629015	1135750	1210908	1190751	1111411	1231117	1296971	1331713	1318351
HIGH-ratio	0.000510927	0.000483907	0.000411698	0.000467299	0.0002555	0.000257525	0.00025118	0.000285033	0.00029917	0.000323483	0.000265817	0.000274811	0.000341336	0.000338934	0.000369574	0.000366516	0.000355947	0.000324982	0.000339432	0.000327247
MODERATE-ratio	0.0111009	0.0103978	0.00969638	0.0105695	0.00609164	0.00593904	0.00612327	0.00660092	0.00710885	0.00738867	0.00603703	0.00619052	0.00792609	0.00781986	0.00763703	0.00784645	0.00761806	0.00744193	0.00745715	0.00729283
LOW-ratio	0.0092303	0.00851923	0.00795613	0.00873833	0.00701676	0.00694471	0.00693559	0.00740296	0.00728551	0.00756172	0.00693603	0.00747318	0.00779354	0.00762642	0.00749647	0.00784999	0.00727971	0.00743889	0.00739799	0.00738697
MODIFIER-ratio	0.979158	0.980599	0.981936	0.980225	0.986636	0.986859	0.98669	0.985711	0.985306	0.984726	0.986761	0.986061	0.983939	0.984215	0.984497	0.983937	0.984746	0.984794	0.984805	0.984993
Hom-High
tpol	tleu	tfra			Tpol-Tleu								Tpol-Tfra								Tleu-Tfra
0.000122324	0.000111097	0.000115942			Anova: Single Factor								Anova: Single Factor								Anova: Single Factor
0.000124768	0.00011723	0.000115059
0.000127133	0.000113999	0.000115636			SUMMARY								SUMMARY								SUMMARY
0.000119934	0.000118559	0.000109399			Groups	Count	Sum	Average	Variance				Groups	Count	Sum	Average	Variance				Groups	Count	Sum	Average	Variance
	0.000123612	0.000115867			Column 1	4	0.000494159	0.00012354	9.63404e-12				Column 1	8	0.000933543	0.000116693	3.11205e-11				Column 1	8	0.000930658	0.000116332	1.69709e-11
	0.000119426	0.000117565			Column 2	8	0.000930658	0.000116332	1.69709e-11				Column 2	4	0.000494159	0.00012354	9.63404e-12				Column 2	8	0.000933543	0.000116693	3.11205e-11
	0.000113233	0.000114906
	0.000113502	0.000129169
					ANOVA								ANOVA								ANOVA
0.000119934	0.000111097	0.000109399	Min		Source of Variation	SS	df	MS	F	P-value	F crit		Source of Variation	SS	df	MS	F	P-value	F crit		Source of Variation	SS	df	MS	F	P-value	F crit
0.000121726	0.000113435	0.000115021	Q1		Between Groups	1.38526e-10	1	1.38526e-10	9.37896	0.0119931	4.9646		Between Groups	1.25013e-10	1	1.25013e-10	5.06647	0.0481076	4.9646		Between Groups	5.2002e-13	1	5.2002e-13	0.0216263	0.885182	4.60011
0.000123546	0.000115615	0.000115752	Q2		Within Groups	1.47699e-10	10	1.47699e-11					Within Groups	2.46745e-10	10	2.46745e-11					Within Groups	3.3664e-10	14	2.40457e-11
0.000125359	0.000118776	0.000116348	Q3
0.000127133	0.000123612	0.000129169	Max		Total	2.86225e-10	11						Total	3.71758e-10	11						Total	3.3716e-10	15
3.63293e-06	5.3415e-06	1.32665e-06	IQR
0.000119934	0.000111097	0.000113031	Lower Whisker
0.000127133	0.000123612	0.000118337	Upper Whisker
Hom-Moderate
tpol	tleu	tfra			Tpol-Tleu								Tpol-Tfra								Tleu-Tfra
0.00325096	0.00308496	0.00300271			Anova: Single Factor								Anova: Single Factor								Anova: Single Factor
0.00323615	0.00306655	0.00296217
0.00325126	0.00320707	0.00301611			SUMMARY								SUMMARY								SUMMARY
0.00322976	0.00324556	0.00300139			Groups	Count	Sum	Average	Variance				Groups	Count	Sum	Average	Variance				Groups	Count	Sum	Average	Variance
	0.0032795	0.00306424			Column 1	4	0.0129681	0.00324203	1.16713e-10				Column 1	8	0.0241302	0.00301627	1.57601e-09				Column 1	8	0.0251443	0.00314303	7.57712e-09
	0.00310435	0.00307499			Column 2	8	0.0251443	0.00314303	7.57712e-09				Column 2	4	0.0129681	0.00324203	1.16713e-10				Column 2	8	0.0241302	0.00301627	1.57601e-09
	0.00305994	0.00297545
	0.00309632	0.00303313
					ANOVA								ANOVA								ANOVA
0.00322976	0.00305994	0.00296217	Min		Source of Variation	SS	df	MS	F	P-value	F crit		Source of Variation	SS	df	MS	F	P-value	F crit		Source of Variation	SS	df	MS	F	P-value	F crit
0.00323455	0.00308036	0.0029949	Q1		Between Groups	2.61354e-08	1	2.61354e-08	4.89518	0.0513424	4.9646		Between Groups	1.35913e-07	1	1.35913e-07	119.408	7.01084e-07	4.9646		Between Groups	6.42729e-08	1	6.42729e-08	14.0439	0.00216397	4.60011
0.00324356	0.00310034	0.00300941	Q2		Within Groups	5.339e-08	10	5.339e-09					Within Groups	1.13822e-08	10	1.13822e-09					Within Groups	6.40719e-08	14	4.57657e-09
0.00325104	0.00321669	0.00304091	Q3
0.00325126	0.0032795	0.00307499	Max		Total	7.95254e-08	11						Total	1.47295e-07	11						Total	1.28345e-07	15
1.6486e-05	0.000136336	4.60043e-05	IQR
0.00322976	0.00305994	0.00296217	Lower Whisker
0.00325126	0.0032795	0.00307499	Upper Whisker
Hom-Low					Tpol-Tleu								Tpol-Tfra								Tleu-Tfra
tpol	tleu	tfra			Anova: Single Factor								Anova: Single Factor								Anova: Single Factor
0.00455278	0.00428471	0.00407082
0.00451383	0.0042903	0.00407369			SUMMARY								SUMMARY								SUMMARY
0.00450342	0.00442729	0.00408661			Groups	Count	Sum	Average	Variance				Groups	Count	Sum	Average	Variance				Groups	Count	Sum	Average	Variance
0.00455131	0.00454282	0.00410052			Column 1	4	0.0181213	0.00453033	6.46934e-10				Column 1	8	0.0331631	0.00414539	1.19722e-08				Column 1	8	0.0349706	0.00437133	1.80102e-08
	0.00459634	0.00426725			Column 2	8	0.0349706	0.00437133	1.80102e-08				Column 2	4	0.0181213	0.00453033	6.46934e-10				Column 2	8	0.0331631	0.00414539	1.19722e-08
	0.00430986	0.00428364
	0.00425214	0.00401064
	0.00426718	0.00426994			ANOVA								ANOVA								ANOVA
					Source of Variation	SS	df	MS	F	P-value	F crit		Source of Variation	SS	df	MS	F	P-value	F crit		Source of Variation	SS	df	MS	F	P-value	F crit
0.00450342	0.00425214	0.00401064	Min		Between Groups	6.74185e-08	1	6.74185e-08	5.26658	0.0446398	4.9646		Between Groups	3.95156e-07	1	3.95156e-07	46.0845	4.8079e-05	4.9646		Between Groups	2.04201e-07	1	2.04201e-07	13.6214	0.00242139	4.60011
0.00451122	0.00428033	0.00407297	Q1		Within Groups	1.28012e-07	10	1.28012e-08					Within Groups	8.57461e-08	10	8.57461e-09					Within Groups	2.09876e-07	14	1.49912e-08
0.00453257	0.00430008	0.00409356	Q2
0.00455168	0.00445618	0.00426792	Q3		Total	1.9543e-07	11						Total	4.80902e-07	11						Total	4.14078e-07	15
0.00455278	0.00459634	0.00428364	Max
4.04541e-05	0.000175848	0.000194953	IQR
0.00450342	0.00425214	0.00401064	Lower Whisker
0.00455278	0.00459634	0.00428364	Upper Whisker
Hom-Modifier					Tpol-Tleu								Tpol-Tfra								Tleu-Tfra
tpol	tleu	tfra			Anova: Single Factor								Anova: Single Factor								Anova: Single Factor
0.992074	0.992519	0.992811
0.992125	0.992526	0.992849			SUMMARY								SUMMARY								SUMMARY
0.992118	0.992252	0.992782			Groups	Count	Sum	Average	Variance				Groups	Count	Sum	Average	Variance				Groups	Count	Sum	Average	Variance
0.992099	0.992093	0.992789			Column 1	4	3.96842	0.992104	5.274e-10				Column 1	8	7.94177	0.992722	2.2154e-08				Column 1	8	7.93895	0.992369	4.97666e-08
	0.992001	0.992553			Column 2	8	7.93895	0.992369	4.97666e-08				Column 2	4	3.96842	0.992104	5.274e-10				Column 2	8	7.94177	0.992722	2.2154e-08
	0.992466	0.992524
	0.992575	0.992899
	0.992523	0.992568			ANOVA								ANOVA								ANOVA
					Source of Variation	SS	df	MS	F	P-value	F crit		Source of Variation	SS	df	MS	F	P-value	F crit		Source of Variation	SS	df	MS	F	P-value	F crit
					Between Groups	1.87562e-07	1	1.87562e-07	5.35972	0.0431307	4.9646		Between Groups	1.01699e-06	1	1.01699e-06	64.917	1.10631e-05	4.9646		Between Groups	4.96583e-07	1	4.96583e-07	13.8092	0.00230287	4.60011
					Within Groups	3.49948e-07	10	3.49948e-08					Within Groups	1.5666e-07	10	1.5666e-08					Within Groups	5.03444e-07	14	3.59603e-08
					Total	5.37511e-07	11						Total	1.17365e-06	11						Total	1.00003e-06	15
All alleles-High					Tpol-Tleu								Tpol-Tfra								Tleu-Tfra
tpol	tleu	tfra			Anova: Single Factor								Anova: Single Factor								Anova: Single Factor
0.000167885	0.000161894	0.000166258
0.000169162	0.000166943	0.000166978			SUMMARY								SUMMARY								SUMMARY
0.000169406	0.000171403	0.000162541			Groups	Count	Sum	Average	Variance				Groups	Count	Sum	Average	Variance				Groups	Count	Sum	Average	Variance
0.00016215	0.000174096	0.00016441			Column 1	4	0.000668603	0.000167151	1.15572e-11				Column 1	8	0.00133865	0.000167331	3.47952e-11				Column 1	8	0.00135637	0.000169546	2.92028e-11
	0.000179318	0.000162774			Column 2	8	0.00135637	0.000169546	2.92028e-11				Column 2	4	0.000668603	0.000167151	1.15572e-11				Column 2	8	0.00133865	0.000167331	3.47952e-11
	0.000168689	0.000166181
	0.000168728	0.000168488
	0.000165297	0.00018102			ANOVA								ANOVA								ANOVA
					Source of Variation	SS	df	MS	F	P-value	F crit		Source of Variation	SS	df	MS	F	P-value	F crit		Source of Variation	SS	df	MS	F	P-value	F crit
0.00016215	0.000161894	0.000162541	Min		Between Groups	1.52987e-11	1	1.52987e-11	0.639868	0.442346	4.9646		Between Groups	8.69114e-14	1	8.69114e-14	0.00312363	0.956531	4.9646		Between Groups	1.96191e-11	1	1.96191e-11	0.613115	0.446661	4.60011
0.000166451	0.000166531	0.000164001	Q1		Within Groups	2.39091e-10	10	2.39091e-11					Within Groups	2.78238e-10	10	2.78238e-11					Within Groups	4.47987e-10	14	3.1999e-11
0.000168523	0.000168709	0.00016622	Q2
0.000169223	0.000172076	0.000167356	Q3		Total	2.5439e-10	11						Total	2.78325e-10	11						Total	4.67606e-10	15
0.000169406	0.000179318	0.00018102	Max
2.77129e-06	5.545e-06	3.35466e-06	IQR
0.000162294	0.000161894	0.000162541	Lower Whisker
0.000169406	0.000179318	0.000172388	Upper Whisker
All alleles-Moderate					Tpol-Tleu								Tpol-Tfra								Tleu-Tfra
tpol	tleu	tfra			Anova: Single Factor								Anova: Single Factor								Anova: Single Factor
0.00417131	0.00415305	0.00411639
0.00412141	0.00413238	0.00404704			SUMMARY								SUMMARY								SUMMARY
0.00420869	0.00420207	0.00409133			Groups	Count	Sum	Average	Variance				Groups	Count	Sum	Average	Variance				Groups	Count	Sum	Average	Variance
0.00412179	0.00427605	0.00412881			Column 1	4	0.0166232	0.0041558	1.7925e-09				Column 1	8	0.0327959	0.00409949	1.24299e-09				Column 1	8	0.0334792	0.00418489	5.64357e-09
	0.00431973	0.00409924			Column 2	8	0.0334792	0.00418489	5.64357e-09				Column 2	4	0.0166232	0.0041558	1.7925e-09				Column 2	8	0.0327959	0.00409949	1.24299e-09
	0.00414389	0.00409344
	0.00413875	0.00406248
	0.00411323	0.00415721			ANOVA								ANOVA								ANOVA
					Source of Variation	SS	df	MS	F	P-value	F crit		Source of Variation	SS	df	MS	F	P-value	F crit		Source of Variation	SS	df	MS	F	P-value	F crit
0.00412141	0.00411323	0.00404704	Min		Between Groups	2.25687e-09	1	2.25687e-09	0.50284	0.494455	4.9646		Between Groups	8.45534e-09	1	8.45534e-09	6.00588	0.0342174	4.9646		Between Groups	2.91734e-08	1	2.91734e-08	8.47256	0.0113969	4.60011
0.0041217	0.00413716	0.00408412	Q1		Within Groups	4.48825e-08	10	4.48825e-09					Within Groups	1.40784e-08	10	1.40784e-09					Within Groups	4.82059e-08	14	3.44328e-09
0.00414655	0.00414847	0.00409634	Q2
0.00418066	0.00422057	0.0041195	Q3		Total	4.71394e-08	11						Total	2.25338e-08	11						Total	7.73794e-08	15
0.00420869	0.00431973	0.00415721	Max
5.89619e-05	8.34105e-05	3.53769e-05	IQR
0.00412141	0.00411323	0.00404704	Lower Whisker
0.00420869	0.00431973	0.00415721	Upper Whisker
All alleles-Low					Tpol-Tleu								Tpol-Tfra								Tleu-Tfra
tpol	tleu	tfra			Anova: Single Factor								Anova: Single Factor								Anova: Single Factor
0.00510118	0.00505886	0.00513295
0.00500894	0.00503836	0.00511998			SUMMARY								SUMMARY								SUMMARY
0.00501633	0.00511665	0.00507249			Groups	Count	Sum	Average	Variance				Groups	Count	Sum	Average	Variance				Groups	Count	Sum	Average	Variance
0.00506018	0.00528354	0.00513489			Column 1	4	0.0201866	0.00504666	1.83292e-09				Column 1	8	0.0410172	0.00512715	1.45557e-08				Column 1	8	0.040844	0.0051055	1.02923e-08
	0.00523972	0.00503961			Column 2	8	0.040844	0.0051055	1.02923e-08				Column 2	4	0.0201866	0.00504666	1.83292e-09				Column 2	8	0.0410172	0.00512715	1.45557e-08
	0.00505976	0.00505758
	0.00502394	0.00504932
	0.00502317	0.00541034			ANOVA								ANOVA								ANOVA
					Source of Variation	SS	df	MS	F	P-value	F crit		Source of Variation	SS	df	MS	F	P-value	F crit		Source of Variation	SS	df	MS	F	P-value	F crit
0.00500894	0.00502317	0.00503961	Min		Between Groups	9.23363e-09	1	9.23363e-09	1.19075	0.300772	4.9646		Between Groups	1.72759e-08	1	1.72759e-08	1.60872	0.233403	4.9646		Between Groups	1.87401e-09	1	1.87401e-09	0.150838	0.703578	4.60011
0.00501448	0.00503475	0.00505552	Q1		Within Groups	7.75445e-08	10	7.75445e-09					Within Groups	1.07389e-07	10	1.07389e-08					Within Groups	1.73936e-07	14	1.2424e-08
0.00503825	0.00505931	0.00509623	Q2
0.00507043	0.00514742	0.00513344	Q3		Total	8.67782e-08	11						Total	1.24665e-07	11						Total	1.7581e-07	15
0.00510118	0.00528354	0.00541034	Max
5.59506e-05	0.000112669	7.79188e-05	IQR
0.00500894	0.00502317	0.00503961	Lower Whisker
0.00510118	0.00528354	0.00525031	Upper Whisker
All alleles-Modifier					Tpol-Tleu								Tpol-Tfra								Tleu-Tfra
tpol	tleu	tfra			Anova: Single Factor								Anova: Single Factor								Anova: Single Factor
0.99056	0.990626	0.990584	0.99056
0.9907	0.990662	0.990666	0.9907		SUMMARY								SUMMARY								SUMMARY
0.990606	0.99051	0.990674	0.990606		Groups	Count	Sum	Average	Variance				Groups	Count	Sum	Average	Variance				Groups	Count	Sum	Average	Variance
0.990656	0.990266	0.990572	0.990656		Column 1	4	3.96252	0.99063	3.72941e-09				Column 1	8	7.92485	0.990606	2.32694e-08				Column 1	8	7.92432	0.99054	3.21714e-08
	0.990261	0.990698			Column 2	8	7.92432	0.99054	3.21714e-08				Column 2	4	3.96252	0.99063	3.72941e-09				Column 2	8	7.92485	0.990606	2.32694e-08
	0.990628	0.990683
	0.990669	0.99072
	0.990698	0.990251			ANOVA								ANOVA								ANOVA
					Source of Variation	SS	df	MS	F	P-value	F crit		Source of Variation	SS	df	MS	F	P-value	F crit		Source of Variation	SS	df	MS	F	P-value	F crit
					Between Groups	2.17591e-08	1	2.17591e-08	0.920483	0.35997	4.9646		Between Groups	1.58242e-09	1	1.58242e-09	0.0909051	0.769206	4.9646		Between Groups	1.74086e-08	1	1.74086e-08	0.628008	0.44131	4.60011
					Within Groups	2.36388e-07	10	2.36388e-08					Within Groups	1.74074e-07	10	1.74074e-08					Within Groups	3.88086e-07	14	2.77204e-08
					Total	2.58147e-07	11						Total	1.75657e-07	11						Total	4.05494e-07	15

## Sheet: Supplementary Figure 4
Admixture plots for all three northern limestone langurs
K=2
T. francoisi 1	0.92319	0.07681
T. francoisi 2	0.931879	0.068121
T. francoisi 3	0.926976	0.073024
T. francoisi 4	0.956171	0.043829
T. francoisi 5	0.966738	0.033262
T. francoisi 6	0.977717	0.022283
T. francoisi 7	0.929222	0.070778
T. francoisi 8	0.960133	0.039867
T. leucocephalus 1	0.99999	1e-05
T. leucocephalus 2	0.99999	1e-05
T. leucocephalus 3	0.99999	1e-05
T. leucocephalus 4	0.99999	1e-05
T. leucocephalus 5	0.99999	1e-05
T. leucocephalus 6	0.99999	1e-05
T. leucocephalus 7	0.99999	1e-05
T. leucocephalus 8	0.99999	1e-05
T. poliocephalus 1	1e-05	0.99999
T. poliocephalus 2	1e-05	0.99999
T. poliocephalus 3	1e-05	0.99999
T. poliocephalus 4	1e-05	0.99999
K=3
T. francoisi 1	1e-05	1e-05	0.99998
T. francoisi 2	1e-05	1e-05	0.99998
T. francoisi 3	1e-05	1e-05	0.99998
T. francoisi 4	1e-05	1e-05	0.99998
T. francoisi 5	1e-05	1e-05	0.99998
T. francoisi 6	1e-05	1e-05	0.99998
T. francoisi 7	1e-05	1e-05	0.99998
T. francoisi 8	1e-05	1e-05	0.99998
T. leucocephalus 1	0.99998	1e-05	1e-05
T. leucocephalus 2	0.99998	1e-05	1e-05
T. leucocephalus 3	0.99998	1e-05	1e-05
T. leucocephalus 4	0.99998	1e-05	1e-05
T. leucocephalus 5	0.99998	1e-05	1e-05
T. leucocephalus 6	0.99998	1e-05	1e-05
T. leucocephalus 7	0.99998	1e-05	1e-05
T. leucocephalus 8	0.99998	1e-05	1e-05
T. poliocephalus 1	1e-05	0.99998	1e-05
T. poliocephalus 2	1e-05	0.99998	1e-05
T. poliocephalus 3	1e-05	0.99998	1e-05
T. poliocephalus 4	1e-05	0.99998	1e-05
K=4
T. francoisi 1	1e-05	0.99997	1e-05	1e-05
T. francoisi 2	1e-05	0.99997	1e-05	1e-05
T. francoisi 3	1e-05	0.99997	1e-05	1e-05
T. francoisi 4	1e-05	1e-05	0.99997	1e-05
T. francoisi 5	1e-05	1e-05	0.99997	1e-05
T. francoisi 6	1e-05	1e-05	0.99997	1e-05
T. francoisi 7	1e-05	0.99997	1e-05	1e-05
T. francoisi 8	1e-05	0.99997	1e-05	1e-05
T. leucocephalus 1	1e-05	1e-05	1e-05	0.99997
T. leucocephalus 2	1e-05	1e-05	1e-05	0.99997
T. leucocephalus 3	1e-05	1e-05	1e-05	0.99997
T. leucocephalus 4	1e-05	1e-05	1e-05	0.99997
T. leucocephalus 5	1e-05	1e-05	1e-05	0.99997
T. leucocephalus 6	1e-05	1e-05	1e-05	0.99997
T. leucocephalus 7	1e-05	1e-05	1e-05	0.99997
T. leucocephalus 8	1e-05	1e-05	1e-05	0.99997
T. poliocephalus 1	0.99997	1e-05	1e-05	1e-05
T. poliocephalus 2	0.99997	1e-05	1e-05	1e-05
T. poliocephalus 3	0.99997	1e-05	1e-05	1e-05
T. poliocephalus 4	0.99997	1e-05	1e-05	1e-05
K=5
T. francoisi 1	0.99996	1e-05	1e-05	1e-05	1e-05
T. francoisi 2	0.99996	1e-05	1e-05	1e-05	1e-05
T. francoisi 3	0.99996	1e-05	1e-05	1e-05	1e-05
T. francoisi 4	1e-05	1e-05	0.99996	1e-05	1e-05
T. francoisi 5	1e-05	1e-05	0.99996	1e-05	1e-05
T. francoisi 6	1e-05	1e-05	0.99996	1e-05	1e-05
T. francoisi 7	0.99996	1e-05	1e-05	1e-05	1e-05
T. francoisi 8	0.99996	1e-05	1e-05	1e-05	1e-05
T. leucocephalus 1	1e-05	1e-05	1e-05	1e-05	0.99996
T. leucocephalus 2	1e-05	1e-05	1e-05	1e-05	0.99996
T. leucocephalus 3	1e-05	1e-05	1e-05	0.99996	1e-05
T. leucocephalus 4	1e-05	1e-05	1e-05	0.99996	1e-05
T. leucocephalus 5	1e-05	1e-05	1e-05	1e-05	0.99996
T. leucocephalus 6	1e-05	1e-05	1e-05	0.99996	1e-05
T. leucocephalus 7	1.9e-05	1e-05	1e-05	0.999951	1e-05
T. leucocephalus 8	1e-05	1e-05	1e-05	0.99996	1e-05
T. poliocephalus 1	1e-05	0.999958	1.2e-05	1e-05	1e-05
T. poliocephalus 2	1e-05	0.99996	1e-05	1e-05	1e-05
T. poliocephalus 3	1e-05	0.99996	1e-05	1e-05	1e-05
T. poliocephalus 4	1e-05	0.99996	1e-05	1e-05	1e-05

## Sheet: Supplementary Figure 5
PCA analysis of all three northern limestone langurs
Sample ID	PC1	PC2	PC3	PC4	PC5	PC6	PC7	PC8	PC9	PC10
	4.518	3.382	1.835	1.224	0.99	0.951	0.937	0.922	0.847	0.733
T. francoisi 1	-0.0451	-0.2413	0.2509	0.2542	-0.1966	0.6713	-0.3668	0.1228	0.3503	0.0221
T. francoisi 2	-0.0463	-0.2475	0.277	0.2287	0.226	0.1287	-0.0163	0.0235	-0.8299	0.0156
T. francoisi 3	-0.0479	-0.2383	0.2611	0.3508	-0.6386	-0.4902	0.1941	-0.0968	0.0618	0.0244
T. francoisi 4	-0.0463	-0.2964	-0.3491	-0.0293	0.0427	-0.168	-0.2983	-0.0045	0.0032	-0.7862
T. francoisi 5	-0.0471	-0.303	-0.4413	-0.045	-0.0654	0.3582	0.7247	0.021	0.0181	0.0231
T. francoisi 6	-0.047	-0.3159	-0.4943	-0.0623	0.0177	-0.2084	-0.4227	-0.0172	-0.0332	0.613
T. francoisi 7	-0.0477	-0.2462	0.266	0.2043	0.6979	-0.2541	0.1776	-0.0685	0.4278	0.0604
T. francoisi 8	-0.0469	-0.2622	0.397	-0.8431	-0.094	-0.0255	0.0115	-0.0165	0.0112	0.0162
T. leucocephalus 1	-0.1647	0.2017	-0.0098	-0.0006	0.0016	-0.0734	0.0251	0.4453	0.0013	0.0005
T. leucocephalus 2	-0.1681	0.2072	-0.0118	-0.0039	0.0055	-0.0782	0.0222	0.4578	0.0054	0.0092
T. leucocephalus 3	-0.1682	0.2117	-0.0213	-0.0008	0.0009	0.0347	-0.0139	-0.1814	-0.0023	0.0024
T. leucocephalus 4	-0.1673	0.2117	-0.0168	-0.0178	-0.0016	0.0344	-0.0105	-0.213	-0.0034	0.0074
T. leucocephalus 5	-0.1692	0.2107	-0.0108	-0.0157	0.0031	-0.0765	0.0241	0.4494	0.0055	0.0057
T. leucocephalus 6	-0.1747	0.2231	-0.0206	-0.0046	0.0003	0.0488	-0.0176	-0.305	-0.003	-0.0044
T. leucocephalus 7	-0.1731	0.2216	-0.0222	0.0011	-0.0013	0.0527	-0.017	-0.3063	-0.0063	-0.0068
T. leucocephalus 8	-0.1739	0.224	-0.0196	-0.0042	-0.0004	0.0492	-0.017	-0.3071	-0.0049	-0.0058
T. poliocephalus 1	0.4312	0.1093	-0.0087	-0.0036	0.0007	-0.0008	0.0013	-0.0015	0.0012	0.0015
T. poliocephalus 2	0.4318	0.109	-0.0082	-0.0021	0.0003	-0.0017	-0.0014	-0.0015	-0.0014	-0.0023
T. poliocephalus 3	0.4347	0.1106	-0.008	-0.0038	0.0011	-0.002	0.0006	0.0003	0.0008	0.0017
T. poliocephalus 4	0.436	0.1103	-0.0095	-0.0024	0.0002	0.0006	0.0003	-0.0009	-0.0021	0.002

## Sheet: Supplementary Figures 6 and 7
Supplementary Data 1. Heterozygosity ratio in protein-coding versus non-protein-coding regions and ratio of non-synonymous to synonymous variants in protein-coding regions (Mmul_10 reference genome).
Sample_ID	Number Het all	Total length genome	Het_all_genome_per_Kb	Number Het in coding	Total length coding	Het_coding_per_Kb	Number Het in non-coding	Total length non-coding	Het_non-coding_per_Kb	Het coding/Het non-coding	Het coding/Het all genome	Het in coding_synonymous	Het in coding_non-synonymous	non-synonymous/synonymous
tebe_SRR10028099	3835150	2875571204	1.3337	86760	123827352	0.700653	3748390	2751743852	1.36219	0.514359	0.525345	46782	39978	0.854559
tfra_SRR7778901	3093485	2875571204	1.07578	73779	123827352	0.595822	3019706	2751743852	1.09738	0.54295	0.55385	30615	43164	1.4099
tfra_SRR7778902	3103268	2875571204	1.07918	74381	123827352	0.600683	3028887	2751743852	1.10072	0.545721	0.556609	37136	37245	1.00294
tfra_SRR7778904	2912015	2875571204	1.01267	70442	123827352	0.568873	2841573	2751743852	1.03264	0.550889	0.561753	32926	37516	1.1394
tfra_SRR7778906	2695313	2875571204	0.937314	69058	123827352	0.557696	2626255	2751743852	0.954397	0.584344	0.594994	32938	36120	1.09661
tfra_SRR7778907	2056261	2875571204	0.715079	54840	123827352	0.442875	2001421	2751743852	0.727328	0.608906	0.619337	19257	35583	1.8478
tfra_SRR7778908	1875170	2875571204	0.652103	51187	123827352	0.413374	1823983	2751743852	0.662846	0.623635	0.633908	21432	29755	1.38834
tfra_SRR7778910	3079120	2875571204	1.07079	73091	123827352	0.590265	3006029	2751743852	1.09241	0.540334	0.551245	45043	28048	0.622694
tfra_SRR7778911	3057776	2875571204	1.06336	73988	123827352	0.597509	2983788	2751743852	1.08433	0.551042	0.561905	36571	37417	1.02313
that_SRR7778900	3656343	2875571204	1.27152	83670	123827352	0.675699	3572673	2751743852	1.29833	0.520437	0.531411	42234	41436	0.981105
tlao_SRR10028098	3471511	2875571204	1.20724	81455	123827352	0.657811	3390056	2751743852	1.23197	0.533952	0.544887	40134	41321	1.02958
tleu_SRR7778903	1615144	2875571204	0.561678	44379	123827352	0.358394	1570765	2751743852	0.570825	0.627853	0.638078	19644	24735	1.25916
tleu_SRR7778905	1758878	2875571204	0.611662	48916	123827352	0.395034	1709962	2751743852	0.62141	0.635705	0.645837	22049	26867	1.21851
tleu_SRR7778909	1703235	2875571204	0.592312	47463	123827352	0.3833	1655772	2751743852	0.601717	0.63701	0.647125	21341	26122	1.22403
tleu_SRR7778912	1710825	2875571204	0.594951	49308	123827352	0.3982	1661517	2751743852	0.603805	0.659484	0.669298	21951	27357	1.24628
tleu_SRR7778914	1644567	2875571204	0.57191	46697	123827352	0.377114	1597870	2751743852	0.580675	0.64944	0.659394	20433	26264	1.28537
tleu_SRR7778915	1959080	2875571204	0.681284	52788	123827352	0.426303	1906292	2751743852	0.692758	0.615371	0.625735	23946	28842	1.20446
tleu_SRR7778916	1943353	2875571204	0.675815	52725	123827352	0.425794	1890628	2751743852	0.687065	0.619729	0.630046	24083	28642	1.1893
tleu_SRR7778917	1973164	2875571204	0.686182	52667	123827352	0.425326	1920497	2751743852	0.69792	0.60942	0.619845	24139	28528	1.18182
Tpol1	970582	2875571204	0.337527	30995	123827352	0.250308	939587	2751743852	0.341451	0.733071	0.741595	12079	18916	1.56602
Tpol2	1074365	2875571204	0.373618	31832	123827352	0.257068	1042533	2751743852	0.378863	0.678525	0.688049	12510	19322	1.54452
Tpol3	1104715	2875571204	0.384172	32535	123827352	0.262745	1072180	2751743852	0.389637	0.674333	0.683924	12642	19893	1.57356
Tpol4	1011841	2875571204	0.351875	30942	123827352	0.24988	980899	2751743852	0.356465	0.700996	0.710139	12103	18839	1.55656
				Tpol-Tleu								Tpol-Tfra								Tleu-Tfra
				Anova: Single Factor								Anova: Single Factor								Anova: Single Factor
Tpol	Tleu	Tfra		SUMMARY								SUMMARY								SUMMARY
0.733071	0.627853	0.54295		Groups	Count	Sum	Average	Variance				Groups	Count	Sum	Average	Variance				Groups	Count	Sum	Average	Variance
0.678525	0.635705	0.545721		Tpol	4	2.78692	0.696731	0.000723976				Column 1	8	4.54782	0.568478	0.00107193				Tleu	8	5.05401	0.631751	0.000293143
0.674333	0.63701	0.550889		Tleu	8	5.05401	0.631751	0.000293143				Column 2	4	2.78692	0.696731	0.000723976				Tfra	8	4.54782	0.568478	0.00107193
0.700996	0.659484	0.584344
	0.64944	0.608906
	0.615371	0.623635		ANOVA								ANOVA								ANOVA
	0.619729	0.540334		Source of Variation	SS	df	MS	F	P-value	F crit		Source of Variation	SS	df	MS	F	P-value	F crit		Source of Variation	SS	df	MS	F	P-value	F crit
	0.60942	0.551042		Between Groups	0.0112597	1	0.0112597	26.6568	0.000423365	4.9646		Between Groups	0.043864	1	0.043864	45.3354	5.14837e-05	4.9646		Between Groups	0.0160143	1	0.0160143	23.463	0.000260238	4.60011
				Within Groups	0.00422393	10	0.000422393					Within Groups	0.00967543	10	0.000967543					Within Groups	0.0095555	14	0.000682536
0.674333	0.60942	0.540334	Min	Total	0.0154836	11						Total	0.0535394	11						Total	0.0255698	15
0.677477	0.61864	0.545028	Q1
0.68976	0.631779	0.550966	Q2
0.709015	0.640117	0.590484	Q3
0.733071	0.659484	0.623635	Max
0.0315381	0.0214776	0.0454566	IQR
0.674333	0.60942	0.540334	Lower Whisker
0.733071	0.659484	0.623635	Upper Whisker
Tpol	Tleu	Tfra		Tpol-Tfra								Tpol-Tleu								Tleu-Tfra
1.56602	1.25916	1.4099		Anova: Single Factor								Anova: Single Factor								Anova: Single Factor
1.54452	1.21851	1.00294
1.57356	1.22403	1.1394		SUMMARY								SUMMARY								SUMMARY
1.55656	1.24628	1.09661		Groups	Count	Sum	Average	Variance				Groups	Count	Sum	Average	Variance				Groups	Count	Sum	Average	Variance
	1.28537	1.8478		Tpol	4	6.24067	1.56017	0.000157173				Tleu	8	9.80894	1.22612	0.00126543				Tfra	8	9.53081	1.19135	0.130905
	1.20446	1.38834		Tfra	8	9.53081	1.19135	0.130905				Tpol	4	6.24067	1.56017	0.000157173				Tleu	8	9.80894	1.22612	0.00126543
	1.1893	0.622694
	1.18182	1.02313
				ANOVA								ANOVA								ANOVA
1.54452	1.18182	0.622694	Min	Source of Variation	SS	df	MS	F	P-value	F crit		Source of Variation	SS	df	MS	F	P-value	F crit		Source of Variation	SS	df	MS	F	P-value	F crit
1.55355	1.20067	1.01808	Q1	Between Groups	0.362734	1	0.362734	3.95651	0.0747328	4.9646		Between Groups	0.297571	1	0.297571	318.956	6.47118e-09	4.9646		Between Groups	0.00483476	1	0.00483476	0.0731597	0.790737	4.60011
1.56129	1.22127	1.118	Q2	Within Groups	0.916804	10	0.0916804					Within Groups	0.00932953	10	0.000932953					Within Groups	0.92519	14	0.066085
1.56791	1.2495	1.39373	Q3
1.57356	1.28537	1.8478	Max	Total	1.27954	11						Total	0.306901	11						Total	0.930025	15
0.0143606	0.0488267	0.375649	IQR
1.54452	1.18182	0.622694	Lower Whisker
1.57356	1.28537	1.8478	Upper Whisker

[truncated: 5 more sheets: Supplementary Figure 8, Supplementary Figure 9, Supplementary Figure 10, Supplementary Figure 11, Supplementary Figure 12]
